# Supplementary material for: Proteomics of prostate cancer serum and plasma using low and high throughput approaches
Source: Clin Proteomics. 2024 Mar 12;21:21. doi: 10.1186/s12014-024-09461-0 (PMC10929178; doi:10.1186/s12014-024-09461-0)
Supplement: Supplementary file 1 — Supplementary Material 1: Sample metadata table [file 12014_2024_9461_MOESM1_ESM.xlsx]

## Sheet: Sheet1
Sample ID	Date of collection	Sex	Age	Specimen type	Plasma in Stock	Serum in Stock	Ethnicity	Patient diagnosis	Date of surgery	Histological diagnosis	Gleason score	TNM	Stage	PSA, ng/mL	Smoking history	Family history	Medical history	Current medications	Height, cm	Weight, kg	BMI
163371P,S	2019-03-19	M	55	K2 EDTA plasma/serum	7 x 1mL	3 x 1mL	Caucasian	prostate cancer	2019-03-19	adenocarcinoma	7(4+3)	T2cN0M0	IIB	21.63	no	no	diabetes mellitus type 2, obesity	no	173	100	33.4
163197P,S	2018-08-05	M	64	K2 EDTA plasma/serum	2 x 1mL	3 x 1mL	Caucasian	prostate cancer	2018-08-07	adenocarcinoma	7(4+3)	T2cN0M0	IIB	13.07	no	no	obesity	no	176	106	34.2
163177P,S	2018-07-13	M	60	K2 EDTA plasma/serum	5 x 1mL	3 x 1mL	Caucasian	prostate cancer	2018-07-16	adenocarcinoma	7(4+3)	T2cN0M0	IIB	11	no	no	no	no	177	93	29.7
163179P,S	2018-07-17	M	52	K2 EDTA plasma/serum	3 x 1mL	3 x 1mL	Caucasian	prostate cancer	2018-07-19	adenocarcinoma	7(4+3)	T2cN0M0	IIB	8.52	no	no	obesity	no	186	116	33.5
163145P,S	2018-05-28	M	48	K2 EDTA plasma/serum	6 x 1mL	2 x 1mL	Caucasian	prostate cancer	2018-05-29	adenocarcinoma	7(4+3)	T2cN0M0	IIB	6.34	no	no	no	no	179	84	26.2
163235P,S	2018-10-12	M	66	K2 EDTA plasma/serum	7 x 1mL	3 x 1mL	Caucasian	prostate cancer	2018-10-15	adenocarcinoma	7(3+4)	T2cN0M0	IIB	22.94	no	no	CAD, hypertension, atherosclerosis, chronic bronchitis, obesity	no	174	102	33.7
163359P,S	2019-03-11	M	64	K2 EDTA plasma/serum	8 x 1mL	3 x 1mL	Caucasian	prostate cancer	2019-03-11	adenocarcinoma	7(3+4)	T2cN0M0	IIB	16.16	no	no	hypertension	no	168	78	27.6
163374P,S	2019-03-21	M	66	K2 EDTA plasma/serum	7 x 1mL	3 x 1mL	Caucasian	prostate cancer	2019-03-21	adenocarcinoma	7(3+4)	T2cN0M0	IIB	13.12	no	no	Schmorl's node in lumbar spine	no	187	91	26
163327P,S	2019-02-06	M	67	K2 EDTA plasma/serum	4 x 1mL	2 x 1mL	Caucasian	prostate cancer	2019-02-06	adenocarcinoma	7(3+4)	T2cN0M0	IIB	11.28	no	no	CAD, atherosclerosis, bronchial asthma, duodenal ulcer	no	176	64	20.7
163295P,S	2019-01-18	M	61	K2 EDTA plasma/serum	7 x 1mL	4 x 1mL	Caucasian	prostate cancer	2019-01-18	adenocarcinoma	7(3+4)	T2cN0M0	IIB	10.71	no	no	diabetes mellitus type 2	no	176	84	27.1
163263P,S	2018-12-06	M	70	K2 EDTA plasma/serum	5 x 1mL	3 x 1mL	Caucasian	prostate cancer	2018-12-10	adenocarcinoma	7(3+4)	T2cN0M0	IIB	10.54	no	no	hypertension, obesity	no	170	102	35.3
163270P,S	2018-12-12	M	62	K2 EDTA plasma/serum	5 x 1mL	4 x 1mL	Caucasian	prostate cancer	2018-12-12	adenocarcinoma	7(3+4)	T2cN0M0	IIB	9.8	no	no	hypertension	no	175	72	23.5
163222P,S	2018-09-11	M	63	K2 EDTA plasma/serum	7 x 1mL	2 x 1mL	Caucasian	prostate cancer	2018-09-12	adenocarcinoma	7(3+4)	T2cN0M0	IIB	8.57	no	no	hypertension, obesity	no	174	95	31.4
163162P,S	2018-06-26	M	64	K2 EDTA plasma/serum	4 x 1mL	2 x 1mL	Caucasian	prostate cancer	2018-06-27	adenocarcinoma	7(3+4)	T2cN0M0	IIB	8.5	no	no	hypertension, obesity	no	182	111	33.5
163366P,S	2019-03-14	M	67	K2 EDTA plasma/serum	8 x 1mL	3 x 1mL	Caucasian	prostate cancer	2019-03-14	adenocarcinoma	7(3+4)	T2cN0M0	IIB	6.35	no	no	hypertension	no	168	82	29.1
163333P,S	2019-02-14	M	61	K2 EDTA plasma/serum	7 x 1mL	3 x 1mL	Caucasian	prostate cancer	2019-02-14	adenocarcinoma	7(3+4)	T2cN0M0	IIB	4.88	no	no	hypertension	no	177	87	27.8
D9971P;S	2019-07-23	M	60	K2 EDTA plasma/serum	8 x 1mL	6 x 1mL	Caucasian	normal donor	NA	NA	NA	NA	NA	NA	no	NA	no	NA	176	79	25.5
D9896P;S	2019-05-24	M	51	K2 EDTA plasma/serum	7 x 1mL	5 x 1mL	Caucasian	normal donor	NA	NA	NA	NA	NA	NA	no	NA	no	NA	176	87	28.1
D9857P;S	2019-04-30	M	50	K2 EDTA plasma/serum	6 x 1mL	5 x 1mL	Caucasian	normal donor	NA	NA	NA	NA	NA	NA	no	NA	no	NA	170	67	23.2
D9907P;S	2019-05-27	M	50	K2 EDTA plasma/serum	5 x 1mL	4 x 1mL	Caucasian	normal donor	NA	NA	NA	NA	NA	NA	no	NA	no	NA	172	80	27
D9856P;S	2019-04-30	M	47	K2 EDTA plasma/serum	6 x 1mL	5 x 1mL	Caucasian	normal donor	NA	NA	NA	NA	NA	NA	no	NA	no	NA	181	76	23.2
D9897P;S	2019-05-24	M	46	K2 EDTA plasma/serum	7 x 1mL	5 x 1mL	Caucasian	normal donor	NA	NA	NA	NA	NA	NA	no	NA	no	NA	181	95	29
D9855P;S	2019-04-30	M	44	K2 EDTA plasma/serum	6 x 1mL	6 x 1mL	Caucasian	normal donor	NA	NA	NA	NA	NA	NA	no	NA	no	NA	176	81	26.1
D9917P;S	2019-05-30	M	44	K2 EDTA plasma/serum	7 x 1mL	6 x 1mL	Caucasian	normal donor	NA	NA	NA	NA	NA	NA	no	NA	no	NA	175	82	26.8
D9858P;S	2019-04-30	M	43	K2 EDTA plasma/serum	6 x 1mL	6 x 1mL	Caucasian	normal donor	NA	NA	NA	NA	NA	NA	no	NA	no	NA	170	80	27.7
D9889P;S	2019-05-14	M	43	K2 EDTA plasma/serum	7 x 1mL	6 x 1mL	Caucasian	normal donor	NA	NA	NA	NA	NA	NA	no	NA	no	NA	186	92	26.6
D9854P;S	2019-04-30	M	42	K2 EDTA plasma/serum	6 x 1mL	6 x 1mL	Caucasian	normal donor	NA	NA	NA	NA	NA	NA	no	NA	no	NA	182	91	27.5
D9886P;S	2019-05-14	M	41	K2 EDTA plasma/serum	7 x 1mL	5 x 1mL	Caucasian	normal donor	NA	NA	NA	NA	NA	NA	no	NA	no	NA	176	70	22.6
D9919P;S	2019-05-30	M	40	K2 EDTA plasma/serum	7 x 1mL	7 x 1mL	Caucasian	normal donor	NA	NA	NA	NA	NA	NA	no	NA	no	NA	175	71	23.2
D10016P;S	2019-08-27	M	68	K2 EDTA plasma/serum	6 x 1mL	6 x 1mL	Caucasian	normal donor	NA	NA	NA	NA	NA	NA	no	NA	hypertension, obesity	NA	179	100	31.2
D10022P;S	2019-09-09	M	62	K2 EDTA plasma/serum	5 x 1mL	6 x 1mL	Caucasian	normal donor	NA	NA	NA	NA	NA	NA	no	NA	hypertension	NA	180	90	27.8
D9910P;S	2019-05-27	M	65	K2 EDTA plasma/serum	5 x 1mL	4 x 1mL	Caucasian	normal donor	NA	NA	NA	NA	NA	NA	no	NA	hypertension	NA	178	80	25.2
