# Supplementary material for: Proteomics of prostate cancer serum and plasma using low and high throughput approaches
Source: Clin Proteomics. 2024 Mar 12;21:21. doi: 10.1186/s12014-024-09461-0 (PMC10929178; doi:10.1186/s12014-024-09461-0)
Supplement: Supplementary file 2 — Supplementary Material 2: Results of differential expression analysis between PCa and healthy donors [file 12014_2024_9461_MOESM2_ESM.xlsx]

## Sheet: Serum-DDA-TMT
ID	AveExpr	Coef	t	P.value	P.value.adj	F	F.p.value
P07288_KLK3	14.9688	2.87977	7.43068	2.79006e-08	5.39598e-05	55.215	2.79006e-08
P20742_PZP	21.4472	3.54442	6.52526	3.24222e-07	0.000313523	42.579	3.24222e-07
Q14019_COTL1	17.4925	-1.82332	-6.18561	8.3041e-07	0.000535338	38.2618	8.3041e-07
P10912_GHR	15.8566	1.08119	5.89339	1.87806e-06	0.000908042	34.7321	1.87806e-06
P20851_C4BPB	24.7496	0.745031	5.69858	3.245e-06	0.00117372	32.4738	3.245e-06
P04350_TUBB4A	16.74	-1.03547	-5.65761	3.64133e-06	0.00117372	32.0085	3.64133e-06
P04114_APOB	27.7521	1.27249	5.02948	2.14287e-05	0.00455571	25.2957	2.14287e-05
Q15555_MAPRE2	17.9664	-1.42703	-5.10391	1.73663e-05	0.00455571	26.0499	1.73663e-05
P02788_LTF	19.1965	-1.56259	-5.04071	2.07601e-05	0.00455571	25.4087	2.07601e-05
Q05655_PRKCD	12.6165	-1.83433	-4.99381	2.37e-05	0.00455571	24.9381	2.37e-05
Q9BY76_ANGPTL4	13.9094	1.21722	4.99223	2.59115e-05	0.00455571	24.9224	2.59115e-05
Q07817_BCL2L1	13.5673	-1.96217	-4.90371	3.05628e-05	0.00455653	24.0464	3.05628e-05
Q8N1G2_CMTR1	13.3994	-1.41384	-4.93206	3.06282e-05	0.00455653	24.3253	3.06282e-05
Q9H4M9_EHD1	15.327	-1.72172	-4.8519	3.53729e-05	0.00456074	23.541	3.53729e-05
P60891_PRPS1	15.1767	1.68071	4.86892	3.37149e-05	0.00456074	23.7064	3.37149e-05
P08567_PLEK	20.3708	-1.5587	-4.69872	5.44631e-05	0.00501579	22.078	5.44631e-05
Q15063_POSTN	17.6971	0.752793	4.72621	5.04086e-05	0.00501579	22.337	5.04086e-05
O43665_RGS10	18.0845	-1.43393	-4.75455	4.65409e-05	0.00501579	22.6058	4.65409e-05
Q9H299_SH3BGRL3	18.6768	-1.43748	-4.70102	5.41115e-05	0.00501579	22.0996	5.41115e-05
P55056_APOC4	17.8306	2.0381	4.7543	4.65746e-05	0.00501579	22.6033	4.65746e-05
Q16643_DBN1	15.8899	-1.05535	-4.71393	5.21817e-05	0.00501579	22.2211	5.21817e-05
P0C0L5_C4B	28.1751	0.789979	4.66166	6.04492e-05	0.00508299	21.731	6.04492e-05
Q15691_MAPRE1	17.5793	-1.50189	-4.67519	5.81921e-05	0.00508299	21.8574	5.81921e-05
P01871_IGHM	20.7337	-2.18603	-4.61829	6.82866e-05	0.0053614	21.3286	6.82866e-05
Q9UDY2_TJP2	17.2194	-1.56344	-4.61029	6.984e-05	0.0053614	21.2547	6.984e-05
P06753_TPM3	15.0767	-1.31	-4.57267	7.76211e-05	0.0053614	20.9093	7.76211e-05
Q96C24_SYTL4	17.9929	-1.03915	-4.59625	7.26494e-05	0.0053614	21.1255	7.26494e-05
P30990_NTS	15.0746	-1.62432	-4.57594	7.69112e-05	0.0053614	20.9393	7.69112e-05
Q9NZN3_EHD3	20.1758	-1.54365	-4.50312	9.43417e-05	0.00629162	20.2781	9.43417e-05
Q9NQ75_CASS4	17.0613	-0.957958	-4.48749	9.8565e-05	0.00635416	20.1376	9.8565e-05
P07225_PROS1	24.3457	0.694936	4.45412	0.00010822	0.00675155	19.8391	0.00010822
O14791_APOL1	20.3151	1.23733	4.40245	0.000125043	0.0073283	19.3816	0.000125043
P50552_VASP	18.3376	-1.47112	-4.41288	0.000121451	0.0073283	19.4735	0.000121451
P01130_LDLR	14.994	1.11228	4.32487	0.000155276	0.00883245	18.7045	0.000155276
P12955_PEPD	20.0754	-0.711017	-4.29773	0.00016747	0.00910846	18.4705	0.00016747
Q01968_OCRL	12.6334	-1.37141	-4.31394	0.000169547	0.00910846	18.6101	0.000169547
Q14696_MESDC2	16.0687	-0.878059	-4.28085	0.000175528	0.00917492	18.3257	0.000175528
P52566_ARHGDIB	19.9379	-1.45326	-4.26783	0.000182004	0.00926306	18.2144	0.000182004
P07951_TPM2	19.9345	-1.55232	-4.23186	0.000201141	0.00997451	17.9087	0.000201141
Q9UHG3_PCYOX1	21.5912	0.838963	4.20381	0.000217434	0.0104667	17.672	0.000217434
Q9Y3C6_PPIL1	15.4753	-1.2888	-4.1965	0.000221891	0.0104667	17.6106	0.000221891
P01024_C3	29.7315	0.484781	4.16694	0.000240838	0.0108321	17.3634	0.000240838
Q9NP79_VTA1	13.4439	-1.78817	-4.78655	0.000239972	0.0108321	22.9111	0.000239972
Q9C0C9_UBE2O	15.1608	-1.32632	-4.15047	0.000252075	0.0110798	17.2264	0.000252075
Q0ZGT2_NEXN	17.4178	-1.33905	-4.12787	0.000268343	0.0112821	17.0393	0.000268343
Q96EE4_CCDC126	17.9745	0.753141	4.13468	0.000263333	0.0112821	17.0956	0.000263333
P04003_C4BPA	27.1862	0.759389	4.09936	0.000290347	0.0113829	16.8047	0.000290347
Q8WWA1_TMEM40	15.6941	-1.46329	-4.10621	0.0002849	0.0113829	16.861	0.0002849
Q15782_CHI3L2	11.8652	-1.84734	-4.77799	0.000294284	0.0113829	22.8292	0.000294284
O75648_TRMU	16.6447	1.31043	4.10532	0.000285606	0.0113829	16.8536	0.000285606
P49796_RGS3	14.3114	-2.04612	-4.67107	0.000301255	0.0114241	21.8189	0.000301255
O43405_COCH	12.2294	1.74761	4.63966	0.000320557	0.0119223	21.5264	0.000320557
Q9Y2B0_CNPY2	14.2451	-1.8456	-4.59732	0.000348605	0.0127208	21.1354	0.000348605
Q96HC4_PDLIM5	16.6335	-0.97993	-4.02459	0.000356815	0.0127792	16.1973	0.000356815
Q14247_CTTN	17.0023	-0.953441	-4.00917	0.000372277	0.0130906	16.0734	0.000372277
P46109_CRKL	16.8165	-1.20128	-3.99589	0.00038611	0.0133346	15.9672	0.00038611
Q9UKU6_TRHDE	16.8791	1.26633	3.96977	0.000414821	0.0140748	15.7591	0.000414821
P02749_APOH	25.7353	0.571358	3.93716	0.000453622	0.014382	15.5012	0.000453622
P13693_TPT1	19.4125	-1.4134	-4.47692	0.000442969	0.014382	20.0428	0.000442969
O75116_ROCK2	14.4708	-1.4383	-4.46899	0.000450037	0.014382	19.9718	0.000450037
Q9H0W9_C11orf54	13.9746	-1.16954	-4.4692	0.000449847	0.014382	19.9737	0.000449847
P07108_DBI	18.0696	-0.850815	-3.92989	0.000462743	0.0144346	15.444	0.000462743
O75558_STX11	13.1402	-1.23557	-3.91978	0.000475731	0.0146042	15.3646	0.000475731
Q96A00_PPP1R14A	17.28	-1.44937	-4.41852	0.000497803	0.0148116	19.5233	0.000497803
Q9Y696_CLIC4	15.2898	-0.905937	-3.90686	0.000492838	0.0148116	15.2636	0.000492838
O75937_DNAJC8	13.8001	-1.1831	-4.41051	0.000505845	0.0148228	19.4526	0.000505845
P19827_ITIH1	25.0795	0.766261	3.88723	0.00052	0.0150102	15.1105	0.00052
P30043_BLVRB	17.91	0.932434	3.84083	0.000590144	0.0165411	14.752	0.000590144
P08833_IGFBP1	18.6982	2.4912	4.33615	0.000587191	0.0165411	18.8022	0.000587191
Q15075_EEA1	14.5305	-1.42608	-3.81608	0.000631256	0.0173022	14.5625	0.000631256
O14964_HGS	16.9869	-1.17795	-3.8138	0.00063519	0.0173022	14.5451	0.00063519
Q96S96_PEBP4	20.0302	1.01994	3.79755	0.000663867	0.0178322	14.4214	0.000663867
P35579_MYH9	19.9806	-1.17925	-3.79176	0.000674371	0.0178662	14.3775	0.000674371
Q96C90_PPP1R14B	15.4747	-1.32923	-4.25188	0.000695714	0.0181826	18.0785	0.000695714
Q9Y490_TLN1	22.8498	-1.35291	-3.77159	0.000712314	0.0183682	14.2249	0.000712314
P02656_APOC3	20.6345	1.48857	3.75106	0.000753048	0.0189142	14.0705	0.000753048
Q9UJU6_DBNL	17.9658	-0.751845	-3.75441	0.000746262	0.0189142	14.0956	0.000746262
Q8TD16_BICD2	14.8544	-1.26664	-3.72438	0.000809395	0.0200689	13.871	0.000809395
O75083_WDR1	18.4683	-0.703943	-3.71288	0.000834938	0.0204401	13.7855	0.000834938
P60174_TPI1	17.8235	-1.09942	-3.7069	0.000848542	0.0205135	13.7411	0.000848542
O95630_STAMBP	12.8698	-0.89686	-3.68985	0.000888469	0.021046	13.615	0.000888469
P58499_FAM3B	11.6382	-1.39713	-4.12871	0.000892332	0.021046	17.0462	0.000892332
Q6IBS0_TWF2	15.2615	-1.60441	-3.67402	0.000927169	0.0216042	13.4984	0.000927169
P21291_CSRP1	17.0003	-1.41148	-3.66745	0.00094371	0.0217278	13.4502	0.00094371
Q92882_OSTF1	13.9268	-1.3821	-4.08944	0.000966268	0.0219854	16.7235	0.000966268
P02792_FTL	14.7092	1.45811	3.6541	0.00097823	0.0219988	13.3524	0.00097823
Q8N3D4_EHBP1L1	13.7534	-1.14882	-3.64464	0.0010034	0.0223056	13.2834	0.0010034
P37802_TAGLN2	21.7018	-1.56306	-3.6173	0.0010798	0.0229923	13.0849	0.0010798
O95810_SDPR	17.1213	-1.22449	-3.62536	0.00105671	0.0229923	13.1433	0.00105671
Q99972_MYOC	16.101	0.693675	3.61252	0.00109374	0.0229923	13.0503	0.00109374
P17931_LGALS3	17.4437	0.605057	3.61356	0.0010907	0.0229923	13.0578	0.0010907
Q9Y4E8_USP15	13.0154	-1.32508	-4.04019	0.00106785	0.0229923	16.3232	0.00106785
P35443_THBS4	18.4844	0.75342	3.6049	0.00111629	0.0232141	12.9953	0.00111629
Q92496_CFHR4	19.8278	0.982957	3.57959	0.00119449	0.0245759	12.8135	0.00119449
P80303_NUCB2	17.1357	-0.744572	-3.55107	0.001289	0.0260411	12.6101	0.001289
Q9H2J4_PDCL3	12.3392	-1.67189	-4.0089	0.00129263	0.0260411	16.0712	0.00129263
O43399_TPD52L2	15.9837	-0.846746	-3.54283	0.00131762	0.0262708	12.5517	0.00131762
Q14624_ITIH4	24.9732	0.549612	3.52959	0.00136493	0.0269365	12.458	0.00136493
P04040_CAT	19.8521	0.938051	3.49882	0.00148126	0.0271078	12.2418	0.00148126
Q92859_NEO1	19.3135	0.526795	3.48955	0.00151815	0.0271078	12.177	0.00151815
P13716_ALAD	17.5944	0.883945	3.49251	0.00150629	0.0271078	12.1976	0.00150629
Q9HBI1_PARVB	18.3011	-0.974757	-3.48754	0.00152628	0.0271078	12.1629	0.00152628
P27105_STOM	16.3954	-1.12374	-3.48771	0.00152559	0.0271078	12.1641	0.00152559
Q8NEU8_APPL2	16.1167	-1.05756	-3.51077	0.00143497	0.0271078	12.3255	0.00143497
P51452_DUSP3	16.2774	-0.961277	-3.48716	0.00152779	0.0271078	12.1603	0.00152779
Q9NZN5_ARHGEF12	12.7995	-1.65203	-3.51194	0.00147715	0.0271078	12.3337	0.00147715
P29144_TPP2	16.4845	0.760133	3.48784	0.00152505	0.0271078	12.165	0.00152505
Q9P0L0_VAPA	16.1844	-1.33033	-3.51792	0.00140798	0.0271078	12.3757	0.00140798
P43632_KIR2DS4	11.7896	-1.73097	-4.35958	0.00142079	0.0271078	19.0059	0.00142079
Q99435_NELL2	14.6626	-1.996	-3.84704	0.0015828	0.0278285	14.7997	0.0015828
Q6UXH9_PAMR1	13.4521	0.737703	3.82726	0.00164806	0.0287149	14.6479	0.00164806
Q14667_KIAA0100	15.4268	0.855817	3.81432	0.00169222	0.0292209	14.5491	0.00169222
Q6UXM1_LRIG3	13.4316	0.846028	3.80351	0.00173005	0.02961	14.4667	0.00173005
P62942_FKBP1A	13.8805	-0.857241	-3.43521	0.00175294	0.0297385	11.8007	0.00175294
Q9BTY7_HGH1	11.214	-3.72784	-3.99654	0.00177159	0.0297935	15.9723	0.00177159
O75636_FCN3	23.6936	0.614366	3.41474	0.00185017	0.0305832	11.6604	0.00185017
P35237_SERPINB6	12.9459	-1.05821	-3.42652	0.0018479	0.0305832	11.741	0.0018479
Q92888_ARHGEF1	14.0955	-1.43414	-3.75882	0.00189566	0.0310695	14.1287	0.00189566
P21333_FLNA	21.2351	-0.942405	-3.38779	0.00198613	0.0316989	11.4771	0.00198613
Q7Z7M0_MEGF8	19.6528	0.574761	3.38522	0.00199962	0.0316989	11.4597	0.00199962
Q16394_EXT1	16.0744	0.620326	3.39044	0.00197234	0.0316989	11.4951	0.00197234
Q53T59_HS1BP3	13.6428	-1.02847	-3.73821	0.00197733	0.0316989	13.9742	0.00197733
P05981_HPN	12.9469	0.870523	3.72036	0.00205094	0.0322482	13.841	0.00205094
Q15465_SHH	16.8209	0.688864	3.36186	0.00212602	0.0331105	11.3021	0.00212602
Q92743_HTRA1	14.1644	0.791181	3.35935	0.00214003	0.0331105	11.2853	0.00214003
Q9H4B7_TUBB1	18.7316	-0.731586	-3.34144	0.00224278	0.0331812	11.1652	0.00224278
P07737_PFN1	19.8065	-1.37563	-3.35317	0.00217499	0.0331812	11.2438	0.00217499
Q13228_SELENBP1	17.0918	1.02561	3.33855	0.00225983	0.0331812	11.1459	0.00225983
P54578_USP14	14.0111	-0.546677	-3.35058	0.00218976	0.0331812	11.2264	0.00218976
Q9P126_CLEC1B	16.6975	-1.24882	-3.34941	0.0021965	0.0331812	11.2186	0.0021965
Q92765_FRZB	13.7641	0.829481	3.67544	0.00224862	0.0331812	13.5088	0.00224862
O75886_STAM2	14.0258	-1.50713	-3.67196	0.00226469	0.0331812	13.4833	0.00226469
Q13586_STIM1	15.6716	-0.897155	-3.3283	0.00232117	0.033753	11.0776	0.00232117
Q9Y5S2_CDC42BPB	11.6621	-1.16091	-3.76052	0.0023782	0.0343242	14.1415	0.0023782
Q9UHY7_ENOPH1	13.9438	-1.31755	-3.31394	0.00240985	0.0345233	10.9822	0.00240985
P17936_IGFBP3	20.8851	0.547514	3.30604	0.00246006	0.0349835	10.9299	0.00246006
O75882_ATRN	23.3733	0.446514	3.30235	0.00248379	0.0350631	10.9055	0.00248379
Q9Y6R7_FCGBP	22.8845	0.660946	3.292	0.00255168	0.0357604	10.8373	0.00255168
P62993_GRB2	15.6455	-0.72693	-3.60456	0.00260025	0.036179	12.9929	0.00260025
A1A4S6_ARHGAP10	12.7992	-1.40073	-3.63435	0.00270649	0.0373882	13.2085	0.00270649
Q99439_CNN2	17.9169	-0.911975	-3.25961	0.00277576	0.0378873	10.625	0.00277576
Q14103_HNRNPD	14.4337	-0.851369	-3.26876	0.0027818	0.0378873	10.6848	0.0027818
O15117_FYB	17.3638	-0.902672	-3.2536	0.00281933	0.0381299	10.5859	0.00281933
O95866_G6B	17.3293	-1.20661	-3.23614	0.00294976	0.0393243	10.4726	0.00294976
P58546_MTPN	18.8983	-1.3391	-3.23815	0.00293442	0.0393243	10.4856	0.00293442
O95292_VAPB	15.7023	-1.26601	-3.23367	0.00296864	0.0393243	10.4566	0.00296864
O14579_COPE	13.6713	-1.10607	-3.22704	0.00301996	0.039732	10.4138	0.00301996
P08603_CFH	27.4468	0.43752	3.22429	0.00304152	0.0397452	10.3961	0.00304152
P10586_PTPRF	18.5362	0.478821	3.22065	0.00307027	0.0398516	10.3726	0.00307027
P06727_APOA4	25.7088	-0.758491	-3.2027	0.00321585	0.0413515	10.2573	0.00321585
Q9Y3F4_STRAP	14.0291	-0.954506	-3.20117	0.00322858	0.0413515	10.2475	0.00322858
Q01995_TAGLN	16.3667	0.916202	3.1775	0.00343141	0.0436601	10.0965	0.00343141
P19823_ITIH2	26.1545	0.66534	3.17008	0.00349742	0.0439221	10.0494	0.00349742
Q15185_PTGES3	17.4506	-0.963633	-3.17163	0.00348357	0.0439221	10.0592	0.00348357
P62937_PPIA	19.6145	-0.974776	-3.16694	0.00352576	0.0439924	10.0295	0.00352576
P14780_MMP9	20.696	-0.663365	-3.14485	0.00373128	0.0462583	9.89006	0.00373128
P34096_RNASE4	18.7253	0.686134	3.13842	0.00379321	0.0467265	9.84966	0.00379321
P23284_PPIB	19.6852	-0.858387	-3.11778	0.0039987	0.0489461	9.72053	0.0039987
O43639_NCK2	16.6943	-1.05354	-3.11308	0.00404688	0.0492244	9.69128	0.00404688
Q8IZP9_ADGRG2	13.448	0.689738	3.10697	0.00411048	0.0496854	9.65326	0.00411048
Q9UBW5_BIN2	18.4817	-1.10172	-3.10437	0.00413785	0.0497056	9.63708	0.00413785
P47897_QARS	13.7379	-0.928069	-3.09563	0.004231	0.0502009	9.58291	0.004231
P31943_HNRNPH1	13.3172	-0.6831	-3.10591	0.00421442	0.0502009	9.64666	0.00421442
P52594_AGFG1	13.3013	-1.51325	-3.12143	0.00425714	0.0502032	9.74331	0.00425714
Q99497_PARK7	18.0067	-0.822087	-3.07622	0.004445	0.0521008	9.46315	0.004445
P40238_MPL	12.885	-0.741146	-3.08162	0.0044809	0.0522051	9.49637	0.0044809
Q96EP5_DAZAP1	14.7612	-0.594637	-3.33568	0.00451473	0.0522844	11.1267	0.00451473
Q5TDH0_DDI2	11.7227	1.41261	3.12079	0.00464894	0.0535182	9.7393	0.00464894
Q03591_CFHR1	20.4399	0.691422	3.04169	0.00485155	0.055318	9.2519	0.00485155
P62256_UBE2H	14.014	-0.863049	-3.0408	0.00486249	0.055318	9.24648	0.00486249
P03952_KLKB1	24.4789	0.50986	3.00881	0.00527132	0.0586846	9.05296	0.00527132
P24821_TNC	20.342	-0.525209	-3.00864	0.00527357	0.0586846	9.05194	0.00527357
P20774_OGN	17.3568	0.558339	3.00818	0.00527979	0.0586846	9.04912	0.00527979
Q9Y3D6_FIS1	13.4181	-1.17236	-3.01086	0.00524419	0.0586846	9.06529	0.00524419
Q8N6C8_LILRA3	19.8185	-0.801662	-2.99735	0.00542557	0.0594335	8.98412	0.00542557
P80723_BASP1	15.317	1.48082	3.24879	0.00539517	0.0594335	10.5546	0.00539517
Q13231_CHIT1	16.22	1.50875	2.9941	0.0054701	0.0594335	8.96464	0.0054701
O00139_KIF2A	13.6376	-0.892391	-3.01216	0.00545034	0.0594335	9.0731	0.00545034
P00740_F9	23.3588	0.519366	2.99095	0.00551355	0.059571	8.9458	0.00551355
P01344_IGF2	19.4944	0.630552	2.98691	0.00556986	0.0598451	8.92161	0.00556986
Q14644_RASA3	14.0347	-1.47488	-3.21781	0.00574873	0.0614257	10.3543	0.00574873
Q8TEW0_PARD3	12.6748	-0.882524	-2.97302	0.00613744	0.0652188	8.83883	0.00613744
Q8IWU5_SULF2	14.796	0.666823	2.93876	0.00628331	0.0664039	8.63629	0.00628331
Q92954_PRG4	22.5074	0.759343	2.93231	0.00638519	0.0671139	8.59842	0.00638519
P16949_STMN1	12.3755	0.619833	3.15886	0.00648604	0.0678054	9.97838	0.00648604
P67936_TPM4	19.2146	-1.48453	-2.91404	0.00668224	0.0691094	8.49164	0.00668224
P24593_IGFBP5	18.6731	0.619704	2.91609	0.00664834	0.0691094	8.50357	0.00664834
P54727_RAD23B	12.7296	-1.01294	-2.91082	0.0067359	0.0692938	8.4729	0.0067359
Q86UN3_RTN4RL2	18.4872	0.415245	2.9023	0.00687997	0.0704014	8.42337	0.00687997
Q9BRA2_TXNDC17	15.6447	-0.74897	-2.89889	0.00693859	0.0706275	8.40354	0.00693859
Q99426_TBCB	14.3449	-1.26421	-2.88877	0.00711476	0.0720416	8.34501	0.00711476
O43752_STX6	12.6329	-2.0904	-3.144	0.0071746	0.0722692	9.88476	0.0071746
Q8IUI8_CRLF3	16.2718	-0.768081	-2.87475	0.00736602	0.0738128	8.2642	0.00736602
O00233_PSMD9	14.5225	-0.598026	-2.87263	0.00740473	0.0738183	8.25201	0.00740473
Q9P1F3_ABRACL	17.9329	-1.34763	-2.85658	0.00770406	0.0764084	8.16006	0.00770406
Q9NR12_PDLIM7	17.358	-0.882931	-2.84712	0.00788589	0.0778128	8.10607	0.00788589
Q96N76_UROC1	15.9346	-1.85	-3.06055	0.00792899	0.077841	9.36697	0.00792899
Q9NY15_STAB1	15.091	0.772862	2.83066	0.00821174	0.0802096	8.01261	0.00821174
P22792_CPN2	21.2126	0.472601	2.82606	0.0083049	0.080712	7.98663	0.0083049
P13674_P4HA1	12.4395	-1.07677	-3.06598	0.00837747	0.0810102	9.40025	0.00837747
Q13093_PLA2G7	18.3666	0.489836	2.81355	0.00856379	0.0820826	7.91605	0.00856379
P02655_APOC2	23.0468	1.80843	2.81242	0.00858754	0.0820826	7.90969	0.00858754
P30085_CMPK1	15.915	-0.981335	-2.81108	0.0086157	0.0820826	7.90218	0.0086157
O60493_SNX3	14.2144	-1.74417	-3.01381	0.00872185	0.0826865	9.08305	0.00872185
P68036_UBE2L3	18.5956	-0.754659	-2.80324	0.00878266	0.0828569	7.85816	0.00878266
Q99685_MGLL	15.1117	-0.887595	-3.00304	0.00891526	0.0836996	9.01826	0.00891526
Q9BX93_PLA2G12B	14.5265	1.40207	2.97384	0.00946128	0.0883967	8.84372	0.00946128
P01859_IGHG2	20.3606	0.916739	2.76669	0.00960191	0.0892793	7.65457	0.00960191
P06396_GSN	24.0796	0.431173	2.75389	0.00990534	0.0912601	7.58391	0.00990534
Q86UX7_FERMT3	18.7569	-0.628878	-2.75054	0.00998625	0.0912601	7.56546	0.00998625
P24592_IGFBP6	18.2729	0.669922	2.74982	0.0100037	0.0912601	7.56151	0.0100037
Q93063_EXT2	15.6693	0.645874	2.75012	0.0099964	0.0912601	7.56316	0.0099964
A1L4H1_SSC5D	18.2665	0.49123	2.73664	0.0103284	0.0924775	7.48921	0.0103284
P27918_CFP	20.9327	0.56813	2.73748	0.0103075	0.0924775	7.49379	0.0103075
Q9H939_PSTPIP2	13.6676	-1.13755	-2.73762	0.010304	0.0924775	7.49455	0.010304
O95998_IL18BP	14.6888	0.797485	2.93144	0.010313	0.0924775	8.59332	0.010313
P29350_PTPN6	13.6337	-1.16588	-2.73115	0.0104667	0.0930837	7.45918	0.0104667
Q6ZMJ2_SCARA5	15.6539	0.442671	2.91844	0.0105886	0.0930837	8.51731	0.0105886
P51858_HDGF	13.9286	-1.34293	-2.9207	0.0105403	0.0930837	8.53046	0.0105403
P09466_PAEP	11.6835	1.4333	2.80644	0.0105745	0.0930837	7.87613	0.0105745
Q7LDG7_RASGRP2	14.1733	-1.09775	-2.69917	0.0113065	0.0989447	7.2855	0.0113065
Q6P4A8_PLBD1	13.4583	-1.20076	-2.69188	0.0115065	0.100241	7.24621	0.0115065
P04196_HRG	25.6705	0.455981	2.68327	0.0117471	0.101878	7.19991	0.0117471
Q96A65_EXOC4	15.0127	-1.66552	-2.86483	0.0118043	0.101917	8.20727	0.0118043
P39059_COL15A1	15.3619	0.426853	2.66025	0.0124132	0.1065	7.07692	0.0124132
Q8IYS5_OSCAR	14.1537	-0.703881	-2.65917	0.0124452	0.1065	7.07118	0.0124452
P07357_C8A	23.3483	0.479486	2.64875	0.0127589	0.107995	7.01588	0.0127589
P46019_PHKA2	12.6932	-1.75182	-2.8285	0.0127045	0.107995	8.00042	0.0127045
P62760_VSNL1	12.2958	-0.916102	-2.82528	0.0127874	0.107995	7.98221	0.0127874
Q9BXR6_CFHR5	20.479	0.684587	2.64071	0.0130059	0.109362	6.97337	0.0130059
P01860_IGHG3	18.3567	-0.651344	-2.62962	0.013354	0.110866	6.91492	0.013354
Q86YW5_TREML1	19.8999	-0.498621	-2.63011	0.0133386	0.110866	6.91746	0.0133386
P36543_ATP6V1E1	11.8125	-2.12988	-2.86147	0.0133566	0.110866	8.18799	0.0133566
Q6ZRP7_QSOX2	16.2481	0.570101	2.61972	0.0136722	0.113	6.86293	0.0136722
Q96CN7_ISOC1	14.3601	-1.00371	-2.78953	0.0137444	0.113113	7.78148	0.0137444
Q01082_SPTBN1	16.1401	-1.07264	-2.61067	0.0139688	0.113583	6.81561	0.0139688
Q14789_GOLGB1	13.559	-1.49423	-2.78269	0.0139352	0.113583	7.74337	0.0139352
P48357_LEPR	17.514	-0.465404	-2.61041	0.0139776	0.113583	6.81423	0.0139776
P62158_CALM1	17.3916	-0.741486	-2.60131	0.0142822	0.115573	6.76681	0.0142822
P02775_PPBP	23.7918	-0.5566	-2.58595	0.0148105	0.118543	6.68714	0.0148105
O00151_PDLIM1	19.6125	-0.868784	-2.58649	0.0147915	0.118543	6.68994	0.0147915
P35442_THBS2	12.9783	-0.884352	-2.59073	0.0148332	0.118543	6.7119	0.0148332
Q8TCT8_SPPL2A	11.8295	-1.34368	-2.74883	0.0149184	0.118734	7.55609	0.0149184
P02649_APOE	22.5846	0.781438	2.57377	0.0152421	0.11884	6.6243	0.0152421
P29622_SERPINA4	24.6129	0.556336	2.57348	0.0152525	0.11884	6.62281	0.0152525
P55957_BID	15.6916	-0.77058	-2.57327	0.0152602	0.11884	6.6217	0.0152602
Q9H223_EHD4	13.463	-2.20094	-2.73626	0.0153005	0.11884	7.48712	0.0153005
Q96RT1_ERBIN	14.5806	-0.753769	-2.5797	0.0150307	0.11884	6.65484	0.0150307
P13798_APEH	15.973	0.774007	2.57622	0.0151543	0.11884	6.63692	0.0151543
P08514_ITGA2B	19.271	-0.48906	-2.5701	0.0153746	0.118938	6.6054	0.0153746
O95497_VNN1	20.2993	1.44372	2.56297	0.0156346	0.120468	6.56881	0.0156346
P08571_CD14	21.5851	0.640284	2.55087	0.0160855	0.12117	6.50693	0.0160855
P60981_DSTN	15.2006	-1.09344	-2.55449	0.0159493	0.12117	6.52542	0.0159493
Q13813_SPTAN1	15.5011	-0.494701	-2.55172	0.0160535	0.12117	6.51126	0.0160535
Q96DN2_VWCE	15.3634	-1.19846	-2.70891	0.0161644	0.12117	7.3382	0.0161644
P07711_CTSL	15.4215	0.833414	2.55686	0.0158609	0.12117	6.53752	0.0158609
Q8N1Q1_CA13	13.707	-0.738566	-2.55821	0.0158104	0.12117	6.54446	0.0158104
P51460_INSL3	14.4593	0.592177	2.54893	0.0161589	0.12117	6.49703	0.0161589
Q9NYL9_TMOD3	17.7767	-1.016	-2.53501	0.0166946	0.124662	6.42626	0.0166946
Q14008_CKAP5	15.4684	-0.884819	-2.53296	0.0167749	0.124779	6.41587	0.0167749
Q13103_SPP2	16.8417	0.669664	2.52403	0.0171284	0.126586	6.37074	0.0171284
P50995_ANXA11	15.4528	-0.612438	-2.52128	0.0172386	0.126586	6.35688	0.0172386
Q9Y3A5_SBDS	14.7439	-1.49792	-2.69934	0.0172755	0.126586	7.28646	0.0172755
P46976_GYG1	14.747	0.638742	2.67563	0.0172795	0.126586	7.15898	0.0172795
Q9BYE9_CDHR2	14.9775	1.02373	2.51861	0.0173467	0.126598	6.34338	0.0173467
Q9P232_CNTN3	19.2916	0.417476	2.51416	0.0175275	0.126824	6.321	0.0175275
Q9H910_HN1L	15.9927	-0.962215	-2.51467	0.0175068	0.126824	6.32355	0.0175068
Q12981_BNIP1	15.262	0.871557	2.51301	0.0175744	0.126824	6.31524	0.0175744
Q07960_ARHGAP1	14.281	0.658718	2.5176	0.0178142	0.128077	6.33833	0.0178142
P49913_CAMP	17.9584	0.604721	2.50062	0.0180888	0.129508	6.2531	0.0180888
P48444_ARCN1	16.1705	-0.528307	-2.49923	0.0181472	0.129508	6.24617	0.0181472
Q8NCW5_NAXE	14.5651	-0.588141	-2.64437	0.0183942	0.130788	6.99268	0.0183942
P18065_IGFBP2	18.8468	-0.593967	-2.48937	0.0185676	0.131013	6.19697	0.0185676
Q9Y4D7_PLXND1	15.3043	0.399823	2.484	0.0188001	0.131013	6.17028	0.0188001
Q9UBX1_CTSF	18.0554	0.693364	2.48773	0.0186383	0.131013	6.18881	0.0186383
Q03405_PLAUR	16.4357	-0.517388	-2.63748	0.0186489	0.131013	6.9563	0.0186489
P50991_CCT4	13.1901	0.769124	2.63258	0.0188323	0.131013	6.93047	0.0188323
Q04446_GBE1	13.1109	-1.20507	-2.63543	0.0187255	0.131013	6.94548	0.0187255
Q02818_NUCB1	18.6175	-0.479774	-2.48033	0.0189607	0.131433	6.15206	0.0189607
Q5VZK9_CARMIL1	14.9107	-1.46482	-2.62685	0.0190486	0.131572	6.90036	0.0190486
Q9UKK9_NUDT5	16.4096	0.995895	2.62485	0.0191249	0.131628	6.88985	0.0191249
P16109_SELP	19.0115	-0.541311	-2.46216	0.0197745	0.13171	6.06222	0.0197745
Q92854_SEMA4D	17.9725	-0.425461	-2.4635	0.0197136	0.13171	6.06881	0.0197136
Q13642_FHL1	18.1078	-1.12475	-2.45835	0.0199492	0.13171	6.04347	0.0199492
P50502_ST13	17.0156	-0.659956	-2.46996	0.0194211	0.13171	6.10073	0.0194211
O00468_AGRN	14.9715	0.526533	2.47361	0.0192583	0.13171	6.11873	0.0192583
P55285_CDH6	13.8888	0.704277	2.60364	0.0199506	0.13171	6.77896	0.0199506
Q9ULH1_ASAP1	13.8634	-0.782256	-2.60356	0.019954	0.13171	6.77852	0.019954
P26572_MGAT1	14.6108	0.501512	2.46121	0.019818	0.13171	6.05753	0.019818
P35968_KDR	16.7793	0.401615	2.46176	0.0197929	0.13171	6.06024	0.0197929
Q99704_DOK1	13.9291	-0.815717	-2.46234	0.0197663	0.13171	6.06311	0.0197663
P40855_PEX19	11.6569	-0.696326	-2.6554	0.0198033	0.13171	7.05113	0.0198033
Q08623_PUDP	13.6259	-1.72832	-2.61603	0.0194644	0.13171	6.84359	0.0194644
P23588_EIF4B	13.1727	-1.73105	-2.59554	0.0202751	0.133374	6.73683	0.0202751
P98161_PKD1	13.9392	0.57143	2.44742	0.0204579	0.134121	5.98985	0.0204579
Q9UBX7_KLK11	12.7545	0.58318	2.58629	0.0206514	0.134932	6.68892	0.0206514
O43280_TREH	16.5312	0.735208	2.43751	0.0209292	0.136286	5.94147	0.0209292
Q14677_CLINT1	13.0897	-2.1159	-2.59625	0.0211274	0.137116	6.7405	0.0211274
P12532_CKMT1A	14.4267	-0.843889	-2.42724	0.0216551	0.14007	5.89147	0.0216551
Q12805_EFEMP1	19.9791	0.498296	2.4128	0.0221487	0.142311	5.82161	0.0221487
Q15907_RAB11B	13.6314	-0.847259	-2.41376	0.0221002	0.142311	5.82623	0.0221002
Q9HA64_FN3KRP	13.755	0.590975	2.40758	0.0224142	0.14354	5.79646	0.0224142
Q04760_GLO1	14.9593	0.57623	2.39445	0.0230957	0.147133	5.73341	0.0230957
P20340_RAB6A	14.7542	-0.60159	-2.39385	0.0231274	0.147133	5.73052	0.0231274
P30086_PEBP1	18.8141	-0.514668	-2.3911	0.0232729	0.147573	5.71734	0.0232729
Q9UNA1_ARHGAP26	13.3819	1.17473	2.51963	0.0235705	0.148972	6.34851	0.0235705
P23142_FBLN1	22.2144	0.385379	2.3784	0.0239545	0.150802	5.65678	0.0239545
Q13418_ILK	17.4971	-0.583522	-2.37727	0.024016	0.150802	5.6514	0.024016
Q92876_KLK6	15.886	1.14266	2.50681	0.024175	0.151309	6.28411	0.024175
P07358_C8B	22.3724	0.43633	2.37151	0.0243319	0.151311	5.62405	0.0243319
Q07075_ENPEP	19.2397	0.32992	2.37178	0.0243171	0.151311	5.62533	0.0243171
P24387_CRHBP	15.4188	0.502776	2.36941	0.0244481	0.151547	5.61409	0.0244481
P02743_APCS	22.969	0.504662	2.36434	0.0247301	0.152318	5.59012	0.0247301
Q5JSH3_WDR44	15.8993	-1.93963	-2.49676	0.0246596	0.152318	6.23381	0.0246596
Q6UXI9_NPNT	15.3459	0.691483	2.36247	0.0248352	0.15248	5.58127	0.0248352
O14917_PCDH17	13.6585	-1.16434	-2.49075	0.0249536	0.152722	6.20384	0.0249536
P13746_HLA-A	15.376	-1.48433	-2.35869	0.0250484	0.152819	5.56342	0.0250484
P23528_CFL1	19.8784	-1.12654	-2.35619	0.0251903	0.153202	5.55164	0.0251903
O95445_APOM	23.8129	0.480492	2.34873	0.0256184	0.154831	5.51653	0.0256184
Q92614_MYO18A	14.4215	-2.09074	-2.47887	0.0255447	0.154831	6.14481	0.0255447
Q9BSQ5_CCM2	11.6932	-1.0996	-2.47379	0.0258019	0.155455	6.11962	0.0258019
Q9H361_PABPC3	15.4564	-0.514551	-2.34407	0.0258893	0.155497	5.49465	0.0258893
P15586_GNS	14.3801	-1.31707	-2.46958	0.0260163	0.155775	6.09885	0.0260163
Q15149_PLEC	17.7378	-0.570229	-2.33366	0.0265031	0.15723	5.44598	0.0265031
Q9UNW1_MINPP1	20.0767	0.367803	2.33455	0.0264501	0.15723	5.45013	0.0264501
P02549_SPTA1	14.8242	0.75494	2.33477	0.0264372	0.15723	5.45114	0.0264372
P31948_STIP1	16.4075	-0.579369	-2.3252	0.0270122	0.15976	5.40654	0.0270122
P00558_PGK1	19.1894	-0.6467	-2.31976	0.0273436	0.160671	5.38131	0.0273436
Q8WUM4_PDCD6IP	14.6925	-0.458347	-2.31725	0.0274984	0.160671	5.36963	0.0274984
P42126_ECI1	14.8625	-0.671153	-2.31765	0.0274735	0.160671	5.3715	0.0274735
Q8WY91_THAP4	15.6072	0.77555	2.31988	0.0273363	0.160671	5.38186	0.0273363
P02760_AMBP	23.5215	0.546952	2.30744	0.028109	0.163743	5.32428	0.028109
Q16610_ECM1	21.7435	0.492288	2.30195	0.0284564	0.163942	5.29896	0.0284564
Q9Y287_ITM2B	14.9717	0.520582	2.30552	0.0282302	0.163942	5.31541	0.0282302
P00966_ASS1	14.5644	-0.850057	-2.30094	0.0285204	0.163942	5.29433	0.0285204
P01768_IGHV3-30	15.6848	1.55713	2.42518	0.028387	0.163942	5.88151	0.028387
Q92824_PCSK5	11.3576	-1.37879	-2.35098	0.0285669	0.163942	5.52711	0.0285669
Q06124_PTPN11	15.7744	-0.565558	-2.29634	0.0288149	0.164876	5.27318	0.0288149
P49908_SEPP1	19.3219	0.302266	2.28792	0.0293612	0.167013	5.23457	0.0293612
Q92561_PHYHIP	16.4488	0.609656	2.40845	0.0293327	0.167013	5.80061	0.0293327
P04626_ERBB2	13.9116	1.27925	2.40296	0.029649	0.168156	5.77423	0.029649
P04070_PROC	20.4357	0.363664	2.2776	0.0300432	0.169894	5.18746	0.0300432
P08519_LPA	20.7651	1.09673	2.27304	0.0303491	0.171123	5.16672	0.0303491
P28838_LAP3	15.2487	-0.904447	-2.38387	0.0307756	0.172855	5.68283	0.0307756
Q16719_KYNU	14.0587	-1.32257	-2.38288	0.0308351	0.172855	5.67812	0.0308351
P07988_SFTPB	17.9144	-0.725851	-2.25579	0.0315318	0.17625	5.08861	0.0315318
O60547_GMDS	12.1125	1.574	2.31694	0.0318243	0.177372	5.36822	0.0318243
P00738_HP	22.38	-0.436551	-2.24528	0.0322729	0.179356	5.04129	0.0322729
P09960_LTA4H	18.4986	-0.786172	-2.23796	0.032798	0.181192	5.00848	0.032798
O75563_SKAP2	17.8915	-0.702388	-2.23677	0.0328844	0.181192	5.00314	0.0328844
Q9NZR2_LRP1B	14.2271	-0.750247	-2.35107	0.0328058	0.181192	5.52754	0.0328058
P01591_JCHAIN	14.4926	-1.15936	-2.23901	0.032992	0.181268	5.01317	0.032992
P08174_CD55	16.1131	0.562234	2.2324	0.0332025	0.181909	4.9836	0.0332025
P53634_CTSC	15.9442	-0.623993	-2.23003	0.0333756	0.18234	4.97306	0.0333756
P01880_IGHD	16.259	-1.32956	-2.22109	0.0340381	0.184915	4.93325	0.0340381
Q8NCC3_PLA2G15	15.5383	-0.345775	-2.22217	0.0339573	0.184915	4.93806	0.0339573
Q8TER0_SNED1	14.8298	0.516839	2.21957	0.0341516	0.185012	4.92651	0.0341516
P35625_TIMP3	14.9832	0.913187	2.32714	0.0343664	0.185655	5.41557	0.0343664
P10646_TFPI	16.908	0.446788	2.213	0.034648	0.185774	4.89735	0.034648
Q9BSJ8_ESYT1	12.2395	-1.20756	-2.27587	0.0346171	0.185774	5.17959	0.0346171
Q9UQ52_CNTN6	13.5345	0.604106	2.21262	0.0346766	0.185774	4.89568	0.0346766
Q08752_PPID	13.4568	-1.29675	-2.22171	0.034875	0.186321	4.93598	0.034875
P01127_PDGFB	14.8878	0.812235	2.31074	0.0354757	0.189008	5.33951	0.0354757
P11684_SCGB1A1	16.7121	0.671947	2.20026	0.035627	0.189293	4.84116	0.035627
P02533_KRT14	14.0971	0.584824	2.19037	0.0364047	0.192895	4.79771	0.0364047
Q12794_HYAL1	16.1113	0.377262	2.18639	0.0367215	0.193513	4.78031	0.0367215
P16671_CD36	16.6571	-0.473748	-2.29389	0.0366505	0.193513	5.26192	0.0366505
Q96B86_RGMA	14.9268	0.79304	2.28851	0.0370334	0.194626	5.23726	0.0370334
P04278_SHBG	21.4645	-0.64075	-2.17633	0.0375342	0.196724	4.73642	0.0375342
Q9UHI8_ADAMTS1	14.8728	0.577869	2.27239	0.0382026	0.199686	5.16374	0.0382026
Q15746_MYLK	15.0317	-1.47259	-2.16474	0.0384903	0.200293	4.68611	0.0384903
Q9ULV4_CORO1C	13.4796	-0.650003	-2.15938	0.0389401	0.200293	4.66291	0.0389401
Q9Y240_CLEC11A	14.9201	0.732082	2.26268	0.0389234	0.200293	5.11971	0.0389234
O94856_NFASC	10.9583	0.730512	2.41689	0.0387969	0.200293	5.84136	0.0387969
P23280_CA6	16.6537	0.428773	2.26562	0.0387039	0.200293	5.13302	0.0387039
P29536_LMOD1	14.5969	0.806304	2.26246	0.0389394	0.200293	5.11875	0.0389394
Q9BRK5_SDF4	17.3606	-0.709565	-2.2543	0.0395555	0.202407	5.08188	0.0395555
P20036_HLA-DPA1	13.7911	0.512685	2.25424	0.0395604	0.202407	5.08158	0.0395604
O60613_SEP15	14.5594	-0.964342	-2.25232	0.0397062	0.202617	5.07296	0.0397062
P17174_GOT1	17.7054	-0.83143	-2.14687	0.0400069	0.20308	4.60907	0.0400069
P80748_IGLV3-21	14.9756	-0.809945	-2.24958	0.0399161	0.20308	5.0606	0.0399161
O00161_SNAP23	13.0974	-0.564084	-2.15188	0.0401753	0.2034	4.63058	0.0401753
P80108_GPLD1	23.2069	0.432064	2.14122	0.0404975	0.204051	4.58483	0.0404975
O94898_LRIG2	13.7416	0.428093	2.14436	0.0405147	0.204051	4.59828	0.0405147
P27797_CALR	20.2114	-0.361276	-2.13661	0.0409021	0.204504	4.56509	0.0409021
Q5SQ64_LY6G6F	17.3181	-0.862055	-2.13818	0.0407637	0.204504	4.57182	0.0407637
O95433_AHSA1	12.881	-1.64024	-2.23661	0.040922	0.204504	5.00243	0.040922
P13796_LCP1	21.001	0.360975	2.13332	0.0411928	0.205075	4.55105	0.0411928
Q6UX71_PLXDC2	18.9686	0.392747	2.13269	0.0412482	0.205075	4.54838	0.0412482
O95967_EFEMP2	13.8784	0.761531	2.23096	0.0413678	0.205142	4.97719	0.0413678
P69891_HBG1	11.6744	0.791106	2.22505	0.0418389	0.206947	4.95085	0.0418389
P00734_F2	26.4317	0.445591	2.12294	0.0421221	0.207802	4.50686	0.0421221
Q9Y646_CPQ	18.2231	0.458126	2.12045	0.0423472	0.207802	4.49632	0.0423472
Q9HCN6_GP6	17.7233	-0.507809	-2.11941	0.0424415	0.207802	4.49192	0.0424415
Q8WTU2_SSC4D	12.7255	2.3167	2.41347	0.0422644	0.207802	5.82484	0.0422644
Q9UJ14_GGT7	15.1228	-0.598131	-2.11584	0.0427675	0.20782	4.4768	0.0427675
Q9UPN3_MACF1	15.0539	-1.54415	-2.2153	0.0426269	0.20782	4.90755	0.0426269
Q9H2X0_CHRD	14.9735	0.567851	2.11593	0.04276	0.20782	4.47714	0.04276
Q15848_ADIPOQ	18.6429	-0.474822	-2.11437	0.0429025	0.207954	4.47057	0.0429025
O00602_FCN1	16.1326	0.47145	2.11051	0.0432587	0.209156	4.45425	0.0432587
Q12860_CNTN1	20.6185	0.331608	2.10733	0.0435537	0.209686	4.44085	0.0435537
Q13451_FKBP5	15.0228	-1.5573	-2.20366	0.0435853	0.209686	4.85614	0.0435853
P22314_UBA1	13.3457	1.33857	2.19763	0.0440906	0.211067	4.82956	0.0440906
O75608_LYPLA1	13.7433	-0.741103	-2.19771	0.0440836	0.211067	4.82992	0.0440836
P50281_MMP14	14.234	0.987817	2.19591	0.0442352	0.211237	4.82202	0.0442352
P0DJI8_SAA1	20.068	-1.11164	-2.0975	0.0444782	0.211866	4.3995	0.0444782
P30041_PRDX6	14.2179	0.83536	2.09631	0.0445909	0.211866	4.39452	0.0445909
Q63HN8_RNF213	13.6001	-1.60696	-2.19048	0.0446956	0.211866	4.79819	0.0446956
Q27J81_INF2	15.2037	-1.46589	-2.18771	0.0449322	0.212099	4.78607	0.0449322
Q15846_CLUL1	12.2525	-1.06492	-2.18734	0.0449641	0.212099	4.78444	0.0449641
P02144_MB	18.0514	1.05237	2.09076	0.0451213	0.212323	4.37128	0.0451213
Q9UN19_DAPP1	15.5178	-0.867395	-2.08874	0.0453163	0.212723	4.36282	0.0453163
A0A0B4J1V0_IGHV3-15	15.1797	-0.49148	-2.17835	0.0457398	0.214191	4.74522	0.0457398
Q9UHN6_TMEM2	13.0252	-0.584755	-2.1764	0.0459104	0.21447	4.7367	0.0459104
Q9UMY4_SNX12	14.9758	-1.46618	-2.1748	0.0460504	0.214606	4.72974	0.0460504
Q15485_FCN2	19.6838	0.646958	2.07579	0.0465802	0.216553	4.30891	0.0465802
Q9Y608_LRRFIP2	14.5275	-1.46154	-2.16712	0.0467274	0.216716	4.69641	0.0467274
P30711_GSTT1	10.7494	0.713514	2.21462	0.046883	0.216918	4.90453	0.046883
Q14012_CAMK1	13.0342	-1.24598	-2.07633	0.0471574	0.217667	4.31115	0.0471574
P68366_TUBA4A	20.0109	-0.682754	-2.06768	0.0473879	0.21821	4.27531	0.0473879
P35590_TIE1	15.5582	0.263781	2.0452	0.049692	0.228149	4.18283	0.049692
P41222_PTGDS	16.0071	0.601848	2.04434	0.0497822	0.228149	4.17931	0.0497822
O95336_PGLS	15.4844	-0.51156	-2.13129	0.0500105	0.228653	4.5424	0.0500105
P42892_ECE1	16.8312	-0.331582	-2.03734	0.0505197	0.229325	4.15077	0.0505197
P61204_ARF3	14.114	-1.7016	-2.12476	0.0506317	0.229325	4.51459	0.0506317
P54108_CRISP3	16.4733	-0.572049	-2.03743	0.050511	0.229325	4.1511	0.050511
Q9Y617_PSAT1	16.5735	-1.20128	-2.12812	0.0503114	0.229325	4.52888	0.0503114
Q14203_DCTN1	13.8914	-0.680573	-2.02234	0.0521348	0.235574	4.08986	0.0521348
Q9Y316_MEMO1	14.8115	-1.82594	-2.10803	0.0522549	0.235574	4.44378	0.0522549
P00746_CFD	21.8341	0.514322	2.01185	0.053291	0.239686	4.04754	0.053291
Q9P1Z2_CALCOCO1	12.045	-1.7178	-2.1226	0.0535601	0.240337	4.50544	0.0535601
Q32MZ4_LRRFIP1	14.0402	-1.44209	-2.09352	0.0537015	0.240414	4.38281	0.0537015
P16112_ACAN	17.15	0.384387	2.00212	0.0543828	0.242553	4.0085	0.0543828
P43034_PAFAH1B1	13.6094	-0.754838	-2.00452	0.0544302	0.242553	4.01808	0.0544302
P32004_L1CAM	15.903	0.406855	1.99991	0.0546336	0.242885	3.99966	0.0546336
Q09666_AHNAK	15.9205	0.53196	1.99884	0.0547559	0.242885	3.99536	0.0547559
P39060_COL18A1	19.1402	0.424335	1.99445	0.0552579	0.243993	3.97784	0.0552579
P13611_VCAN	16.6636	-0.334378	-1.99468	0.055232	0.243993	3.97874	0.055232
O76003_GLRX3	13.6533	-1.36856	-2.07684	0.0554097	0.244106	4.31325	0.0554097
P43652_AFM	25.1254	0.269409	1.98991	0.0557821	0.244632	3.95973	0.0557821
P02679_FGG	19.1922	-0.488672	-1.99034	0.0557323	0.244632	3.96144	0.0557323
P35858_IGFALS	23.771	0.336791	1.98149	0.0567645	0.247968	3.9263	0.0567645
P35916_FLT4	18.1956	0.513855	1.98119	0.0567992	0.247968	3.92513	0.0567992
Q99538_LGMN	16.5933	0.78144	2.06048	0.0571327	0.248424	4.2456	0.0571327
P41240_CSK	13.6741	-0.846279	-1.98078	0.0571703	0.248424	3.92347	0.0571703
O75223_GGCT	16.498	-0.823526	-2.05902	0.057289	0.248424	4.23958	0.057289
Q9NQ30_ESM1	13.0996	-0.768607	-2.05519	0.057701	0.24965	4.22381	0.057701
P55212_CASP6	10.9542	-1.14807	-2.11695	0.0578667	0.249808	4.48148	0.0578667
P50453_SERPINB9	14.0393	-0.487242	-1.96878	0.0582762	0.251016	3.8761	0.0582762
O43150_ASAP2	12.0185	-0.955741	-1.97163	0.058605	0.251785	3.88731	0.058605
P55196_AFDN	13.8937	0.651251	2.04586	0.0587151	0.251785	4.18554	0.0587151
Q13637_RAB32	14.4458	-1.42003	-2.03997	0.0593633	0.252882	4.16149	0.0593633
P18621_RPL17	12.7201	0.675837	2.04112	0.0592367	0.252882	4.16616	0.0592367
O60812_HNRNPCL1	13.165	-1.05899	-2.04	0.0593598	0.252882	4.16162	0.0593598
Q9H0E2_TOLLIP	11.5891	-1.59755	-2.05854	0.0601557	0.255695	4.23761	0.0601557
P10915_HAPLN1	11.4235	-1.19078	-2.0538	0.0606728	0.257327	4.2181	0.0606728
O95479_H6PD	18.6248	0.415769	1.94364	0.0613706	0.259168	3.77773	0.0613706
Q9UGT4_SUSD2	14.3626	0.376351	2.02207	0.061375	0.259168	4.08876	0.061375
P54764_EPHA4	14.9582	-0.541235	-1.93906	0.06195	0.261027	3.75994	0.06195
P08709_F7	19.4708	0.550656	1.93709	0.0621993	0.261508	3.75233	0.0621993
Q01433_AMPD2	14.5657	-0.418122	-2.01133	0.0626115	0.262669	4.04544	0.0626115
Q02763_TEK	15.2678	-1.42905	-2.00378	0.0634937	0.263088	4.01514	0.0634937
P36551_CPOX	13.9081	0.360011	1.93123	0.0629505	0.263088	3.72963	0.0629505
Q13404_UBE2V1	17.2001	-0.568045	-1.93001	0.0631068	0.263088	3.72495	0.0631068
P15085_CPA1	17.2331	-0.586879	-1.92952	0.0631702	0.263088	3.72305	0.0631702
Q9UKZ9_PCOLCE2	15.3639	1.02988	2.00433	0.063429	0.263088	4.01735	0.063429
O75340_PDCD6	12.404	-0.438571	-2.0035	0.0635275	0.263088	4.01399	0.0635275
Q9UJC5_SH3BGRL2	17.8034	-0.856782	-1.92298	0.0640191	0.263886	3.69786	0.0640191
P12110_COL6A2	16.3392	0.437799	1.92123	0.0642477	0.263886	3.69114	0.0642477
P30044_PRDX5	15.6543	-1.32019	-1.92159	0.0645329	0.263886	3.6925	0.0645329
O15231_ZNF185	15.6829	-1.04457	-1.99497	0.0645388	0.263886	3.97989	0.0645388
Q03252_LMNB2	12.3603	0.920415	1.99503	0.0645314	0.263886	3.98014	0.0645314
P23327_HRC	13.8013	0.485855	1.91936	0.0644942	0.263886	3.68393	0.0644942
P25311_AZGP1	26.1129	0.433182	1.91661	0.0648557	0.264622	3.6734	0.0648557
P15169_CPN1	22.4207	0.497393	1.91351	0.0652669	0.265739	3.66151	0.0652669
Q9Y624_F11R	17.1988	-0.33663	-1.9111	0.0655864	0.266479	3.65232	0.0655864
P29279_CTGF	15.099	1.2317	1.98371	0.0658959	0.267175	3.9351	0.0658959
O75874_IDH1	18.9948	-0.346555	-1.89985	0.0671022	0.271086	3.60943	0.0671022
Q02809_PLOD1	13.6447	-0.737797	-1.89951	0.0671486	0.271086	3.60813	0.0671486
Q9Y235_APOBEC2	11.3539	-3.85934	-2.05192	0.0672808	0.271086	4.21038	0.0672808
P0C0L4_C4A	21.9126	0.905438	1.88629	0.068969	0.271526	3.55807	0.068969
P05546_SERPIND1	24.6149	0.494797	1.89148	0.0682493	0.271526	3.57768	0.0682493
P00491_PNP	18.7395	0.447857	1.88553	0.0690748	0.271526	3.55521	0.0690748
P08195_SLC3A2	19.6711	0.335364	1.88801	0.0687286	0.271526	3.5646	0.0687286
Q16270_IGFBP7	20.2568	0.388732	1.88661	0.0689235	0.271526	3.5593	0.0689235
Q9Y6Z7_COLEC10	19.4372	0.384578	1.88606	0.0690004	0.271526	3.55722	0.0690004
Q99941_ATF6B	16.9381	0.327986	1.89662	0.0675421	0.271526	3.59718	0.0675421
Q86UE4_MTDH	14.8298	-1.11005	-1.9584	0.069042	0.271526	3.83533	0.069042
Q9H2G2_SLK	15.5403	-1.21663	-1.96806	0.067825	0.271526	3.87328	0.067825
P12956_XRCC6	13.4146	0.535801	1.96269	0.068499	0.271526	3.85216	0.068499
Q08ET2_SIGLEC14	14.3679	0.989292	1.96243	0.0685325	0.271526	3.85112	0.0685325
Q7Z5L0_VMO1	13.7149	0.44885	1.96518	0.0681868	0.271526	3.86191	0.0681868
Q08431_MFGE8	14.3433	1.06287	1.95079	0.0700146	0.274662	3.80557	0.0700146
P32119_PRDX2	18.5054	1.22087	1.87353	0.0707655	0.276358	3.51011	0.0707655
P20023_CR2	16.8279	0.404813	1.8732	0.0708123	0.276358	3.50887	0.0708123
P52907_CAPZA1	16.7294	-0.340285	-1.87275	0.0708756	0.276358	3.50721	0.0708756
A0M8Q6_IGLC7	14.2892	-0.664	-1.85962	0.0727704	0.281476	3.45817	0.0727704
Q16799_RTN1	16.8089	-1.43156	-1.93009	0.0727214	0.281476	3.72526	0.0727214
Q53H82_LACTB2	15.8082	0.726842	1.93037	0.0726843	0.281476	3.72634	0.0726843
P00367_GLUD1	13.8299	-0.880612	-1.86025	0.0726775	0.281476	3.46054	0.0726775
Q8WXE9_STON2	12.9843	-1.18952	-1.92715	0.0731136	0.282239	3.71392	0.0731136
Q76LX8_ADAMTS13	19.9663	0.238309	1.85343	0.0736781	0.282976	3.43519	0.0736781
P60709_ACTB	23.333	-0.372804	-1.851	0.074036	0.282976	3.42621	0.074036
Q9UNF0_PACSIN2	16.3973	-1.27274	-1.92089	0.073955	0.282976	3.68983	0.073955
Q05315_CLC	15.0446	-0.655546	-1.92368	0.0735796	0.282976	3.70053	0.0735796
Q8WYA0_IFT81	12.3379	0.656137	1.92191	0.0738177	0.282976	3.69374	0.0738177
P12814_ACTN1	20.3679	-0.348538	-1.84552	0.0748514	0.284966	3.40595	0.0748514
P62266_RPS23	13.6277	0.807017	1.91523	0.0747235	0.284966	3.6681	0.0747235
P10909_CLU	22.9561	0.311978	1.84323	0.0751946	0.285682	3.39749	0.0751946
P52848_NDST1	15.0388	0.332024	1.84229	0.0753357	0.285682	3.39403	0.0753357
Q9ULC5_ACSL5	12.9555	-1.08727	-1.96135	0.0756305	0.285682	3.8469	0.0756305
Q9UHD1_CHORDC1	11.6982	-0.706949	-1.93136	0.0755288	0.285682	3.73014	0.0755288
P68363_TUBA1B	17.1135	-0.649645	-1.83426	0.0765507	0.288395	3.3645	0.0765507
P13987_CD59	12.6199	0.626593	1.90128	0.0766468	0.288395	3.61488	0.0766468
Q6Q788_APOA5	16.4447	0.823998	1.82956	0.0772686	0.289607	3.3473	0.0772686
P14174_MIF	15.2784	-0.659801	-1.82969	0.0772492	0.289607	3.34776	0.0772492
Q9NTU7_CBLN4	12.6579	0.45337	1.89271	0.0778509	0.291226	3.58236	0.0778509
Q9NVG8_TBC1D13	14.9808	-1.12954	-1.88749	0.0785928	0.293433	3.56261	0.0785928
O75063_FAM20B	14.5096	0.314492	1.81914	0.0788838	0.293952	3.30926	0.0788838
O43633_CHMP2A	14.2517	-0.927426	-1.88404	0.0790858	0.294138	3.54962	0.0790858
Q15113_PCOLCE	20.7075	0.303935	1.81434	0.079637	0.29562	3.29182	0.079637
P02787_TF	24.1554	-0.332251	-1.80807	0.0806296	0.297187	3.26912	0.0806296
P02750_LRG1	24.051	-0.671933	-1.80911	0.0804651	0.297187	3.27286	0.0804651
Q9NYU2_UGGT1	13.8967	-0.603503	-1.80779	0.0806739	0.297187	3.26812	0.0806739
O60568_PLOD3	12.7287	-0.827275	-1.8829	0.0806545	0.297187	3.54531	0.0806545
P00747_PLG	26.5573	0.249835	1.803	0.0814413	0.298143	3.2508	0.0814413
P14314_PRKCSH	17.1847	-0.302885	-1.80232	0.08155	0.298143	3.24836	0.08155
P06241_FYN	14.3203	-0.635871	-1.8024	0.0815372	0.298143	3.24864	0.0815372
Q9BQ51_PDCD1LG2	17.4953	1.13079	1.86847	0.0813478	0.298143	3.4912	0.0813478
Q8WUD1_RAB2B	14.9014	-0.620759	-1.79875	0.0821258	0.299029	3.2355	0.0821258
Q9Y6A5_TACC3	12.4898	-1.10552	-1.88516	0.081949	0.299029	3.55383	0.081949
Q05209_PTPN12	13.4593	-1.46762	-1.86233	0.0822562	0.299029	3.46828	0.0822562
Q9NSC7_ST6GALNAC1	16.8709	1.00336	1.85804	0.0828955	0.300788	3.45233	0.0828955
P46783_RPS10	12.3952	-1.27605	-1.86429	0.0833789	0.301975	3.47556	0.0833789
Q9UHB6_LIMA1	14.1531	-1.02367	-1.85324	0.0836178	0.302274	3.43448	0.0836178
Q9H251_CDH23	12.9692	0.498542	1.78281	0.084739	0.305151	3.17841	0.084739
Q9HB71_CACYBP	14.9716	-1.32743	-1.84488	0.0848869	0.305151	3.40357	0.0848869
Q86YL5_TDRP	13.946	-0.602116	-1.78376	0.0845815	0.305151	3.18179	0.0845815
P00742_F10	22.8608	0.250684	1.78095	0.0850481	0.305163	3.17179	0.0850481
Q6NVY1_HIBCH	11.3547	-0.89399	-1.83628	0.086209	0.308756	3.37194	0.086209
O00299_CLIC1	18.144	-0.605382	-1.77197	0.0865556	0.309278	3.13989	0.0865556
Q9Y376_CAB39	13.871	-0.483854	-1.77127	0.0866745	0.309278	3.1374	0.0866745
P02748_C9	23.8787	0.326422	1.76614	0.0875472	0.309529	3.11924	0.0875472
P00488_F13A1	20.7962	-0.23971	-1.76918	0.0870285	0.309529	3.13001	0.0870285
P24844_MYL9	16.965	-0.529866	-1.76664	0.087461	0.309529	3.12103	0.087461
Q6E0U4_DMKN	15.5069	0.476423	1.76521	0.0877053	0.309529	3.11598	0.0877053
Q9BYJ0_FGFBP2	14.8122	0.716456	1.82897	0.0873491	0.309529	3.34513	0.0873491
P46939_UTRN	12.3833	-1.40437	-1.82766	0.0875544	0.309529	3.34035	0.0875544
P07306_ASGR1	14.1104	0.489676	1.82479	0.0880069	0.310028	3.32985	0.0880069
Q03154_ACY1	18.9072	-0.445453	-1.75944	0.0886977	0.310487	3.09562	0.0886977
Q6ZU35_KIAA1211	13.3296	-1.24306	-1.81991	0.0887795	0.310487	3.31208	0.0887795
Q969M7_UBE2F	13.2221	-1.71023	-1.82111	0.0885884	0.310487	3.31645	0.0885884
Q7Z4R8_C6orf120	15.9151	0.517737	1.7604	0.0885318	0.310487	3.09901	0.0885318
Q9Y2S2_CRYL1	15.891	-0.66585	-1.81522	0.0895285	0.310858	3.29502	0.0895285
P24557_TBXAS1	11.7455	0.411259	1.82438	0.0895008	0.310858	3.32835	0.0895008
P49773_HINT1	12.4936	-0.447906	-1.76397	0.0894844	0.310858	3.11158	0.0894844
Q8NI35_PATJ	15.8782	-4.17995	-1.84825	0.0893397	0.310858	3.41604	0.0893397
O43768_ENSA	14.6763	-1.24434	-1.81151	0.0901244	0.312366	3.28158	0.0901244
P03951_F11	22.6383	0.278937	1.74985	0.0903676	0.312649	3.06196	0.0903676
Q8WWX9_SELM	14.281	0.657123	1.80839	0.090628	0.31299	3.27029	0.090628
P49407_ARRB1	12.658	-0.469172	-1.807	0.0908546	0.313214	3.26524	0.0908546
P05106_ITGB3	17.4965	-0.313879	-1.74233	0.0916947	0.315547	3.0357	0.0916947
Q9Y5C1_ANGPTL3	19.6638	-0.369696	-1.74	0.092109	0.31641	3.02759	0.092109
Q00688_FKBP3	14.2138	-0.906332	-1.79663	0.0925516	0.317367	3.22788	0.0925516
P11597_CETP	20.4438	0.55595	1.73015	0.0938789	0.31855	2.99342	0.0938789
Q9UQ80_PA2G4	15.2348	0.744992	1.78897	0.0938239	0.31855	3.2004	0.0938239
P63241_EIF5A	15.7276	-0.442998	-1.73177	0.093586	0.31855	2.99903	0.093586
Q8IZA0_KIAA0319L	15.4246	-0.468353	-1.73202	0.0935412	0.31855	2.99988	0.0935412
Q9Y3D0_FAM96B	13.8084	-0.942557	-1.7886	0.0938849	0.31855	3.1991	0.0938849
Q15052_ARHGEF6	13.8652	-0.511513	-1.78982	0.0936822	0.31855	3.20344	0.0936822
Q14314_FGL2	15.899	-0.521065	-1.72517	0.0947846	0.320478	2.97622	0.0947846
Q6QNK2_ADGRD1	13.8129	1.15939	1.7835	0.0947401	0.320478	3.18089	0.0947401
P48637_GSS	15.9069	-0.353074	-1.72308	0.0951671	0.32121	2.96901	0.0951671
P02452_COL1A1	17.944	0.658498	1.77338	0.096459	0.322754	3.14488	0.096459
P32754_HPD	16.4655	-0.891188	-1.71956	0.0958149	0.322754	2.95687	0.0958149
Q96I15_SCLY	12.1552	-0.957565	-1.78264	0.0963285	0.322754	3.17781	0.0963285
O75594_PGLYRP1	12.3637	-1.45019	-1.77466	0.0962407	0.322754	3.14941	0.0962407
O60749_SNX2	12.1426	-0.482886	-1.77571	0.0960616	0.322754	3.15314	0.0960616
P47755_CAPZA2	15.2899	-0.372312	-1.70932	0.0977168	0.326398	2.92178	0.0977168
Q92896_GLG1	17.7007	-0.272582	-1.70776	0.098009	0.326809	2.91646	0.098009
Q8N8Z6_DCBLD1	15.9606	0.370394	1.70517	0.0984973	0.327309	2.9076	0.0984973
P35813_PPM1A	13.4537	-0.571488	-1.70585	0.0983685	0.327309	2.90993	0.0983685
O60610_DIAPH1	15.0788	-1.67966	-1.69805	0.0998482	0.327956	2.88337	0.0998482
P61224_RAP1B	16.4103	-0.57717	-1.69974	0.0995269	0.327956	2.8891	0.0995269
O00429_DNM1L	15.948	-0.693814	-1.69709	0.100031	0.327956	2.88012	0.100031
Q14574_DSC3	18.7392	0.212074	1.69928	0.0996137	0.327956	2.88755	0.0996137
P13284_IFI30	14.26	-0.525303	-1.70205	0.0990865	0.327956	2.89699	0.0990865
O60229_KALRN	12.9001	-1.4685	-1.77393	0.099478	0.327956	3.14682	0.099478
Q8IV08_PLD3	14.4432	0.268823	1.697	0.100049	0.327956	2.8798	0.100049
P22894_MMP8	16.0372	-0.44784	-1.75938	0.0988824	0.327956	3.09541	0.0988824
P62987_UBA52	15.8961	-0.561665	-1.69591	0.100612	0.329246	2.87612	0.100612
Q86SQ4_ADGRG6	17.1285	0.628427	1.74751	0.100977	0.329882	3.0538	0.100977
P13497_BMP1	15.5778	0.327462	1.68695	0.101985	0.330937	2.8458	0.101985
P04156_PRNP	18.7066	0.543044	1.74436	0.101541	0.330937	3.04278	0.101541
Q4KMG0_CDON	17.949	-1.22759	-1.74243	0.101887	0.330937	3.03606	0.101887
Q05397_PTK2	14.8456	-0.72495	-1.68756	0.101866	0.330937	2.84786	0.101866
P07093_SERPINE2	14.2271	0.613676	1.74075	0.102189	0.331045	3.0302	0.102189
Q641Q3_METRNL	13.4502	0.530271	1.73886	0.10253	0.331595	3.02362	0.10253
P14543_NID1	20.2239	-0.326325	-1.68322	0.102711	0.331625	2.83323	0.102711
Q9NZ08_ERAP1	19.1239	-0.489882	-1.68137	0.103074	0.332241	2.827	0.103074
P48059_LIMS1	17.4902	-0.507521	-1.67997	0.103347	0.332569	2.82231	0.103347
O75077_ADAM23	13.6085	0.373313	1.73155	0.103858	0.333656	2.99825	0.103858
Q92805_GOLGA1	15.3573	-1.16905	-1.71309	0.107277	0.343661	2.93467	0.107277
Q14669_TRIP12	12.4176	-1.08743	-1.72972	0.107327	0.343661	2.99194	0.107327
P07360_C8G	23.1657	0.310465	1.64801	0.109786	0.349795	2.71593	0.109786
P09467_FBP1	14.8039	-0.769812	-1.70058	0.10965	0.349795	2.89197	0.10965
O60664_PLIN3	16.115	-0.329034	-1.6485	0.109684	0.349795	2.71755	0.109684
P19957_PI3	15.6155	0.910826	1.69816	0.110115	0.350266	2.88374	0.110115
P53582_METAP1	16.0686	-0.839975	-1.6969	0.110356	0.350458	2.87948	0.110356
P04180_LCAT	20.3344	0.392886	1.64246	0.110936	0.351721	2.69768	0.110936
Q05682_CALD1	15.8709	-0.481979	-1.64131	0.111177	0.351908	2.69388	0.111177
Q13822_ENPP2	20.7094	-0.364776	-1.63733	0.112008	0.353363	2.68086	0.112008
Q08554_DSC1	16.2859	0.321141	1.63798	0.111872	0.353363	2.68298	0.111872
Q9BRF8_CPPED1	14.6726	-0.378766	-1.68654	0.112367	0.353363	2.84442	0.112367
O75061_DNAJC6	12.5918	-0.881762	-1.69424	0.112334	0.353363	2.87044	0.112334
P06276_BCHE	22.5674	0.453318	1.63139	0.113261	0.355019	2.66145	0.113261
Q93088_BHMT	13.3726	0.407204	1.68228	0.113204	0.355019	2.83006	0.113204
P13010_XRCC5	12.4163	-1.45781	-1.68168	0.114787	0.359221	2.82804	0.114787
Q9P2E9_RRBP1	11.9806	-0.778548	-1.66988	0.115668	0.361393	2.78849	0.115668
Q16822_PCK2	13.3274	0.428286	1.66657	0.116334	0.362888	2.77744	0.116334
P42858_HTT	15.4377	-0.600841	-1.66545	0.116558	0.363001	2.77374	0.116558
P30153_PPP2R1A	14.3377	-0.994576	-1.66176	0.117306	0.364485	2.76145	0.117306
P12277_CKB	13.1764	0.467259	1.66124	0.117412	0.364485	2.75973	0.117412
P32321_DCTD	12.9751	-0.668917	-1.61409	0.118133	0.366138	2.6053	0.118133
Q9BX84_TRPM6	18.6219	-1.85713	-1.65515	0.118655	0.367166	2.73953	0.118655
P01031_C5	26.598	0.222579	1.60248	0.119526	0.36927	2.56795	0.119526
Q15365_PCBP1	15.013	0.650248	1.64824	0.120079	0.370387	2.71671	0.120079
Q8NDA2_HMCN2	15.6521	0.487374	1.59791	0.120542	0.370632	2.55333	0.120542
Q86SG5_S100A7A	15.252	0.733086	1.59808	0.120505	0.370632	2.55385	0.120505
Q5JRA6_MIA3	16.4131	-0.463433	-1.5969	0.120767	0.370725	2.5501	0.120767
P16035_TIMP2	15.9028	-0.29246	-1.59606	0.120955	0.370725	2.54742	0.120955
Q96HE7_ERO1A	13.0322	-0.723047	-1.64997	0.12119	0.370856	2.72241	0.12119
P46940_IQGAP1	12.2578	0.406096	1.64048	0.121698	0.371267	2.69116	0.121698
P98172_EFNB1	13.0933	-1.49142	-1.64043	0.121708	0.371267	2.691	0.121708
P08575_PTPRC	17.4368	0.534008	1.63878	0.122055	0.371738	2.68558	0.122055
Q9H9E3_COG4	12.3702	-2.98155	-1.6367	0.122492	0.372484	2.67877	0.122492
P08493_MGP	15.3581	0.690998	1.58815	0.122737	0.372642	2.52221	0.122737
P02730_SLC4A1	17.4393	-0.591989	-1.58641	0.12313	0.372752	2.51671	0.12313
O75348_ATP6V1G1	13.7501	0.32246	1.63263	0.123351	0.372752	2.66549	0.123351
P37235_HPCAL1	15.2641	0.709987	1.63282	0.123312	0.372752	2.66609	0.123312
P08319_ADH4	18.6392	-0.666942	-1.5791	0.1248	0.375956	2.49354	0.1248
P26447_S100A4	17.3831	0.673139	1.62589	0.124788	0.375956	2.64352	0.124788
O95372_LYPLA2	12.4178	-0.594368	-1.57881	0.125611	0.377811	2.49263	0.125611
Q9UHA4_LAMTOR3	10.7862	0.970831	1.65484	0.126169	0.378898	2.7385	0.126169
P10645_CHGA	19.1769	-0.524415	-1.57142	0.126573	0.379524	2.46935	0.126573
P11279_LAMP1	19.0202	0.350038	1.56956	0.127004	0.379656	2.46353	0.127004
P11169_SLC2A3	16.0274	-0.277414	-1.56785	0.127403	0.379656	2.45816	0.127403
Q15642_TRIP10	13.3674	-0.625326	-1.56911	0.12711	0.379656	2.4621	0.12711
Q13564_NAE1	15.0948	-0.743837	-1.61447	0.127254	0.379656	2.60653	0.127254
O00534_VWA5A	13.5613	-0.657165	-1.61232	0.127723	0.380026	2.59958	0.127723
P00325_ADH1B	19.0781	-0.624644	-1.55335	0.130824	0.388595	2.41291	0.130824
O00194_RAB27B	17.3346	-0.835772	-1.55206	0.131133	0.388595	2.40889	0.131133
P47756_CAPZB	15.8702	-0.37757	-1.59656	0.131206	0.388595	2.54901	0.131206
P00736_C1R	25.9277	0.259866	1.54945	0.131759	0.389043	2.40078	0.131759
P51149_RAB7A	14.0911	-0.541231	-1.54957	0.13173	0.389043	2.40116	0.13173
P58166_INHBE	16.2281	0.577493	1.54835	0.132022	0.389223	2.3974	0.132022
P50583_NUDT2	13.1108	-0.59279	-1.54636	0.132502	0.390045	2.39122	0.132502
Q9H7Y0_CXorf36	13.3358	0.895016	1.58843	0.133034	0.391016	2.52312	0.133034
Q01469_FABP5	16.722	-0.324374	-1.53835	0.134443	0.394389	2.36653	0.134443
A6NMY6_ANXA2P2	12.9631	0.778883	1.58159	0.13459	0.394389	2.50143	0.13459
Q13308_PTK7	16.1046	-0.253081	-1.53411	0.13548	0.396398	2.3535	0.13548
P20933_AGA	19.3674	-0.645018	-1.57535	0.136022	0.397383	2.48173	0.136022
Q06033_ITIH3	23.7721	0.258589	1.52606	0.137468	0.400701	2.32887	0.137468
P55072_VCP	15.114	0.955896	1.56777	0.13778	0.400701	2.4579	0.13778
Q9Y4F3_KIAA0430	13.0281	0.434199	1.56835	0.137644	0.400701	2.45973	0.137644
Q86U17_SERPINA11	17.8306	0.345416	1.52305	0.138218	0.401371	2.31968	0.138218
Q13554_CAMK2B	14.2838	0.445263	1.52207	0.138462	0.401477	2.3167	0.138462
P13671_C6	24.2132	0.274881	1.51413	0.140456	0.401929	2.2926	0.140456
Q14520_HABP2	22.1144	0.276727	1.51726	0.139667	0.401929	2.30209	0.139667
P07359_GP1BA	20.8456	-0.302151	-1.51496	0.140247	0.401929	2.29511	0.140247
P31150_GDI1	14.8326	1.22581	1.56091	0.139386	0.401929	2.43644	0.139386
P16152_CBR1	14.2736	0.258953	1.51154	0.141112	0.401929	2.28477	0.141112
P00167_CYB5A	15.5364	0.571618	1.55593	0.140562	0.401929	2.42093	0.140562
P28482_MAPK1	12.5104	-0.828163	-1.55501	0.14078	0.401929	2.41807	0.14078
Q9UGN4_CD300A	14.7939	0.780258	1.5537	0.141092	0.401929	2.41398	0.141092
O14727_APAF1	10.9335	-0.63683	-1.53947	0.140175	0.401929	2.36997	0.140175
O14617_AP3D1	13.7986	-1.08038	-1.55738	0.14022	0.401929	2.42542	0.14022
Q16186_ADRM1	12.4858	-1.00932	-1.56719	0.139383	0.401929	2.45609	0.139383
O75954_TSPAN9	12.8809	0.709913	1.55908	0.139818	0.401929	2.43073	0.139818
Q5IJ48_CRB2	12.348	0.408216	1.55196	0.141506	0.402459	2.40859	0.141506
Q8N6Q3_CD177	11.4522	0.545017	1.55027	0.141909	0.403014	2.40335	0.141909
Q13510_ASAH1	15.3023	-0.298287	-1.54573	0.142998	0.405511	2.38928	0.142998
Q6V0I7_FAT4	14.2051	0.446735	1.54359	0.143513	0.406072	2.38268	0.143513
Q96GR2_ACSBG1	12.9949	-1.0952	-1.54317	0.143616	0.406072	2.38137	0.143616
Q14118_DAG1	17.0455	0.28541	1.49891	0.144345	0.406755	2.24674	0.144345
P01833_PIGR	13.5944	-0.741629	-1.53932	0.144548	0.406755	2.3695	0.144548
P40925_MDH1	15.5271	0.338878	1.49939	0.144222	0.406755	2.24817	0.144222
P16083_NQO2	15.8955	-0.837071	-1.5387	0.144699	0.406755	2.36759	0.144699
P60673_PFN3	13.3713	-1.01564	-1.49421	0.145563	0.408591	2.23267	0.145563
P11717_IGF2R	19.9213	0.201785	1.49313	0.145845	0.408789	2.22944	0.145845
O94919_ENDOD1	18.3742	-0.271125	-1.49021	0.146607	0.409145	2.22074	0.146607
P78324_SIRPA	15.526	-0.491839	-1.4903	0.146585	0.409145	2.22099	0.146585
P07902_GALT	12.2677	-0.669563	-1.53138	0.146485	0.409145	2.34513	0.146485
P48740_MASP1	22.7767	0.239505	1.48718	0.147402	0.40978	2.2117	0.147402
Q15293_RCN1	14.987	-0.584882	-1.52846	0.147204	0.40978	2.33619	0.147204
P28332_ADH6	13.0137	-1.70508	-1.53161	0.147894	0.40978	2.34582	0.147894
Q96D31_ORAI1	11.9531	-1.02289	-1.52609	0.14779	0.40978	2.32894	0.14779
P00709_LALBA	18.06	0.722227	1.52696	0.147573	0.40978	2.33162	0.147573
Q16787_LAMA3	11.9381	0.337362	1.48645	0.148334	0.410412	2.20952	0.148334
O76074_PDE5A	13.4406	-0.708931	-1.52273	0.148621	0.410619	2.31872	0.148621
Q9H1B5_XYLT2	15.3602	0.563589	1.48151	0.148897	0.410793	2.19488	0.148897
Q6P179_ERAP2	18.2256	-0.521432	-1.47882	0.14961	0.412013	2.18692	0.14961
P61106_RAB14	14.2799	-0.506543	-1.47824	0.149765	0.412013	2.1852	0.149765
P06858_LPL	15.1429	-0.43648	-1.51633	0.15022	0.412677	2.29926	0.15022
P29122_PCSK6	16.6469	0.358256	1.47063	0.151801	0.415839	2.16276	0.151801
O95498_VNN2	15.7473	-0.670657	-1.51012	0.151783	0.415839	2.28047	0.151783
Q9BS26_ERP44	18.8749	0.365942	1.46977	0.152032	0.41584	2.16024	0.152032
P07602_PSAP	18.5956	-0.270937	-1.46727	0.152708	0.41584	2.15288	0.152708
O60763_USO1	13.5413	-0.830414	-1.46731	0.152697	0.41584	2.153	0.152697
P11586_MTHFD1	15.9682	-0.989108	-1.50581	0.152876	0.41584	2.26748	0.152876
Q8N6Y2_LRRC17	13.2726	1.00242	1.50604	0.152818	0.41584	2.26816	0.152818
Q04917_YWHAH	17.3267	-0.457509	-1.46478	0.15338	0.416626	2.14559	0.15338
O14980_XPO1	12.5818	0.968175	1.50777	0.153839	0.417285	2.27337	0.153839
P20073_ANXA7	16.731	-0.323985	-1.46124	0.154344	0.417755	2.13522	0.154344
P63279_UBE2I	16.0527	-0.652676	-1.49968	0.154444	0.417755	2.24903	0.154444
Q92520_FAM3C	14.8509	-0.499049	-1.45734	0.155411	0.418614	2.12383	0.155411
Q96PM5_RCHY1	13.914	-1.14997	-1.49616	0.155349	0.418614	2.2385	0.155349
Q5JTV8_TOR1AIP1	14.7031	0.900048	1.49689	0.155161	0.418614	2.24068	0.155161
Q5JPE7_NOMO2	17.5783	-0.432049	-1.45182	0.15693	0.422117	2.10777	0.15693
Q9GZT8_NIF3L1	16.8652	0.397173	1.45078	0.157215	0.42214	2.10477	0.157215
P43487_RANBP1	16.987	-0.66892	-1.45021	0.157375	0.42214	2.1031	0.157375
P07451_CA3	15.785	0.477258	1.44936	0.15761	0.422184	2.10064	0.15761
P35542_SAA4	19.8491	0.427437	1.44834	0.157893	0.422358	2.09769	0.157893
P20930_FLG	14.4013	-1.0253	-1.48439	0.158408	0.422573	2.20343	0.158408
P53004_BLVRA	12.5001	0.528566	1.44648	0.15841	0.422573	2.0923	0.15841
Q9H8L6_MMRN2	19.3137	-0.287536	-1.44355	0.159227	0.424167	2.08383	0.159227
P30479_HLA-B	19.1372	-0.521412	-1.44125	0.15987	0.424423	2.07721	0.15987
P19256_CD58	16.8599	0.293271	1.44085	0.159981	0.424423	2.07606	0.159981
Q9H981_ACTR8	14.6824	-0.575492	-1.44353	0.159585	0.424423	2.08379	0.159585
Q8TF42_UBASH3B	13.6234	-0.365027	-1.43856	0.160626	0.424739	2.06945	0.160626
Q9BQS7_HEPH	10.7687	2.18669	1.52907	0.160586	0.424739	2.33804	0.160586
Q04771_ACVR1	15.1709	0.840838	1.47548	0.16076	0.424739	2.17704	0.16076
Q02094_RHAG	12.6709	-1.31964	-1.47893	0.1613	0.425585	2.18722	0.1613
O75629_CREG1	12.0117	-0.795713	-1.47202	0.16168	0.426008	2.16684	0.16168
P14778_IL1R1	13.4872	-0.533594	-1.46948	0.162358	0.427212	2.15937	0.162358
Q9C0E8_LNP	12.37	-0.738022	-1.46683	0.16307	0.428501	2.15158	0.16307
P00450_CP	27.6949	-0.263717	-1.42517	0.164428	0.429156	2.03111	0.164428
Q9UIB8_CD84	17.1577	-0.285795	-1.42648	0.164053	0.429156	2.03485	0.164053
Q9UKR3_KLK13	16.5763	0.579801	1.46332	0.164014	0.429156	2.14129	0.164014
Q9Y6D5_ARFGEF2	14.1219	-0.495163	-1.46372	0.163905	0.429156	2.14248	0.163905
P56211_ARPP19	15.6627	-0.727815	-1.46195	0.164383	0.429156	2.1373	0.164383
P29401_TKT	15.8669	-0.405301	-1.42205	0.165326	0.430337	2.02221	0.165326
Q16531_DDB1	14.1308	0.359441	1.42368	0.165209	0.430337	2.02686	0.165209
Q7Z6M3_MILR1	14.226	0.572381	1.45639	0.165893	0.431231	2.12107	0.165893
Q13361_MFAP5	14.9175	1.00119	1.45408	0.166523	0.43229	2.11434	0.166523
Q6UVK1_CSPG4	15.2748	0.348414	1.41011	0.168791	0.435683	1.98841	0.168791
Q01638_IL1RL1	14.1111	-0.495219	-1.40954	0.168957	0.435683	1.98681	0.168957
Q8IZ83_ALDH16A1	12.3198	0.34568	1.44581	0.168794	0.435683	2.09037	0.168794
Q8TEU8_WFIKKN2	14.0125	0.710788	1.44623	0.16868	0.435683	2.09157	0.16868
Q96A49_SYAP1	14.7293	-0.664466	-1.44735	0.168369	0.435683	2.09483	0.168369
P40197_GP5	19.4742	0.493765	1.40784	0.169455	0.435898	1.98202	0.169455
P17050_NAGA	14.2882	-0.253686	-1.40772	0.169491	0.435898	1.98167	0.169491
P14209_CD99	16.6281	0.292114	1.40517	0.170242	0.437247	1.97449	0.170242
O60506_SYNCRIP	12.9223	-1.04494	-1.44319	0.170962	0.437933	2.0828	0.170962
Q8ND23_CARMIL3	11.9118	0.8029	1.43822	0.170902	0.437933	2.06849	0.170902
Q6YHK3_CD109	20.1108	0.261062	1.39688	0.172698	0.440926	1.95127	0.172698
P08581_MET	17.3429	0.341193	1.39649	0.172814	0.440926	1.95018	0.172814
P62333_PSMC6	15.8954	0.300765	1.43191	0.172672	0.440926	2.05037	0.172672
P15311_EZR	14.9072	-0.662904	-1.42806	0.173758	0.442299	2.03937	0.173758
O95897_OLFM2	18.2894	0.289433	1.39247	0.174016	0.442299	1.93896	0.174016
Q14CN2_CLCA4	11.5128	0.540992	1.42707	0.174038	0.442299	2.03654	0.174038
P48739_PITPNB	14.8348	-0.901553	-1.42472	0.174707	0.443418	2.02982	0.174707
O43432_EIF4G3	12.5463	-0.648328	-1.42213	0.175445	0.444705	2.02245	0.175445
Q92820_GGH	21.0493	0.294579	1.38251	0.177019	0.447522	1.91135	0.177019
Q09327_MGAT3	15.5234	0.757969	1.41733	0.176818	0.447522	2.00882	0.176818
Q969T9_WBP2	16.4458	0.678045	1.4157	0.177286	0.447612	2.00421	0.177286
P09382_LGALS1	15.5668	0.41482	1.38009	0.177755	0.448211	1.90466	0.177755
P26639_TARS	15.7875	-0.675766	-1.41052	0.178782	0.450213	1.98957	0.178782
Q9HCL0_PCDH18	13.1635	0.423741	1.37532	0.179563	0.451007	1.8915	0.179563
O60496_DOK2	13.631	-0.885117	-1.37793	0.179536	0.451007	1.8987	0.179536
Q9HCU0_CD248	14.1689	0.247008	1.37164	0.180347	0.452387	1.88139	0.180347
Q14651_PLS1	15.8598	0.847799	1.40424	0.180608	0.452457	1.97189	0.180608
O15467_CCL16	18.5832	0.814254	1.40217	0.181216	0.453391	1.96607	0.181216
P63167_DYNLL1	17.6545	-0.870586	-1.401	0.181558	0.453661	1.96279	0.181558
P07998_RNASE1	21.0325	0.343385	1.36287	0.183065	0.456835	1.85742	0.183065
Q14563_SEMA3A	12.7678	-0.536738	-1.39471	0.18341	0.457107	1.94522	0.18341
P04083_ANXA1	16.3106	0.401645	1.35875	0.184354	0.457318	1.8462	0.184354
P58335_ANTXR2	15.7265	0.284883	1.39134	0.184411	0.457318	1.93581	0.184411
P48595_SERPINB10	13.7842	-0.388606	-1.35847	0.184441	0.457318	1.84545	0.184441
Q8TAQ9_SUN3	13.7263	0.523634	1.39304	0.183905	0.457318	1.94056	0.183905
P98160_HSPG2	20.5004	0.373818	1.356	0.185216	0.458653	1.83875	0.185216
O00231_PSMD11	13.8886	0.39567	1.38738	0.185591	0.458993	1.92481	0.185591
Q9NSE7_ABCC13	12.7857	0.694039	1.3864	0.185882	0.459127	1.92211	0.185882
O94933_SLITRK3	12.3132	1.08055	1.38705	0.187107	0.461563	1.92392	0.187107
P61086_UBE2K	11.2797	-0.687682	-1.38567	0.18752	0.461992	1.92008	0.18752
Q9Y3C8_UFC1	13.0233	-0.542551	-1.34779	0.187814	0.462128	1.81654	0.187814
Q16181_SEPT7	13.0285	0.624414	1.37701	0.188707	0.463146	1.89617	0.188707
Q70CQ4_USP31	12.5516	-0.795357	-1.37743	0.188581	0.463146	1.89731	0.188581
P98155_VLDLR	13.636	0.555635	1.34344	0.189202	0.463773	1.80484	0.189202
P13639_EEF2	13.3521	0.331691	1.37288	0.189963	0.465048	1.88479	0.189963
Q8IWV2_CNTN4	19.1658	0.258314	1.33895	0.190644	0.466047	1.79279	0.190644
P49757_NUMB	12.902	-0.589232	-1.36996	0.190853	0.466047	1.87679	0.190853
P49641_MAN2A2	17.6853	0.238995	1.33746	0.191125	0.466123	1.78879	0.191125
Q86WI1_PKHD1L1	19.6208	-0.28513	-1.33178	0.192961	0.466846	1.77364	0.192961
P13647_KRT5	15.1679	0.477783	1.33151	0.193051	0.466846	1.77291	0.193051
P60900_PSMA6	16.9347	0.588902	1.33449	0.192082	0.466846	1.78087	0.192082
Q5VVQ6_YOD1	12.1423	-1.0208	-1.36719	0.193111	0.466846	1.86921	0.193111
Q14BN4_SLMAP	16.0194	-0.75848	-1.36528	0.192287	0.466846	1.86399	0.192287
Q7KZF4_SND1	13.1442	-0.546403	-1.33594	0.191959	0.466846	1.78473	0.191959
Q96GW7_BCAN	14.9186	0.493132	1.36298	0.192995	0.466846	1.85772	0.192995
Q9HDC9_APMAP	20.4134	0.250573	1.3305	0.193377	0.466904	1.77024	0.193377
P07858_CTSB	18.8113	-0.333635	-1.32805	0.194175	0.468248	1.76373	0.194175
P12111_COL6A3	20.127	0.244672	1.32595	0.194863	0.46854	1.75814	0.194863
P63267_ACTG2	19.9203	-0.276205	-1.32546	0.195023	0.46854	1.75685	0.195023
P20701_ITGAL	14.1558	-0.580086	-1.35778	0.194606	0.46854	1.84355	0.194606
Q9H4A4_RNPEP	15.9158	-0.411163	-1.35249	0.196251	0.469795	1.82924	0.196251
P28827_PTPRM	17.5315	0.270121	1.32064	0.196605	0.469795	1.7441	0.196605
Q9P2B2_PTGFRN	14.1958	0.489439	1.35198	0.196413	0.469795	1.82784	0.196413
Q9BU40_CHRDL1	14.8689	0.397294	1.32017	0.19676	0.469795	1.74286	0.19676
Q10469_MGAT2	11.5666	0.830647	1.35351	0.195932	0.469795	1.832	0.195932
O00748_CES2	13.7745	0.427889	1.31409	0.198773	0.473433	1.72684	0.198773
Q9P258_RCC2	12.1385	-0.62743	-1.34514	0.198561	0.473433	1.80939	0.198561
Q9UK23_NAGPA	15.1641	0.212882	1.31243	0.199326	0.474165	1.72248	0.199326
Q9UNH7_SNX6	13.3049	-0.638991	-1.31212	0.199769	0.474635	1.72167	0.199769
P17516_AKR1C4	14.5071	-0.577461	-1.33707	0.20112	0.47726	1.78775	0.20112
Q9H4A3_WNK1	15.6634	-0.827286	-1.33497	0.201789	0.477673	1.78216	0.201789
Q01959_SLC6A3	13.4367	0.447493	1.33515	0.201731	0.477673	1.78263	0.201731
Q13177_PAK2	12.4107	-0.992852	-1.33482	0.203232	0.480501	1.78174	0.203232
P15144_ANPEP	21.4733	0.254101	1.2979	0.204211	0.482205	1.68455	0.204211
Q96MK3_FAM20A	15.2412	0.269294	1.29692	0.204543	0.482205	1.68201	0.204543
P21589_NT5E	14.5722	0.368145	1.32592	0.2047	0.482205	1.75806	0.2047
P49747_COMP	20.0701	0.32328	1.29473	0.205289	0.483004	1.67632	0.205289
Q15084_PDIA6	12.4834	-0.676533	-1.29872	0.20589	0.483829	1.68668	0.20589
Q6NUS6_TCTN3	13.3313	0.504157	1.29091	0.206593	0.484893	1.66645	0.206593
P49795_RGS19	13.9678	-0.75255	-1.31838	0.207147	0.485604	1.73814	0.207147
P48163_ME1	14.8973	-0.574889	-1.31429	0.208488	0.488156	1.72735	0.208488
Q9NQ38_SPINK5	16.5611	0.282212	1.28407	0.208944	0.488631	1.64884	0.208944
P10599_TXN	16.8786	-0.526783	-1.28297	0.209324	0.488927	1.64602	0.209324
Q8IXL6_FAM20C	18.9342	0.164627	1.27989	0.210391	0.489239	1.63812	0.210391
P12109_COL6A1	19.7945	0.337578	1.28158	0.209807	0.489239	1.64244	0.209807
P09429_HMGB1	14.2545	-0.400049	-1.28097	0.210018	0.489239	1.64088	0.210018
Q9BR76_CORO1B	14.1206	-0.56749	-1.30827	0.210469	0.489239	1.71158	0.210469
P02751_FN1	26.5124	0.182621	1.27619	0.211678	0.490417	1.62867	0.211678
P30101_PDIA3	19.5163	-0.204096	-1.27603	0.211736	0.490417	1.62824	0.211736
P22413_ENPP1	15.9822	-0.556766	-1.30466	0.211667	0.490417	1.70213	0.211667
Q04756_HGFAC	21.9838	0.24865	1.2726	0.212932	0.491421	1.61952	0.212932
P23471_PTPRZ1	17.9784	0.562773	1.30188	0.212591	0.491421	1.69489	0.212591
Q86SR1_GALNT10	16.7652	-0.463863	-1.30124	0.212803	0.491421	1.69324	0.212803
Q99829_CPNE1	11.1783	-0.645029	-1.30807	0.213501	0.492146	1.71105	0.213501
Q9NQ79_CRTAC1	21.5999	0.342284	1.26816	0.214494	0.493259	1.60823	0.214494
Q9BRK3_MXRA8	13.7753	0.209454	1.26837	0.214418	0.493259	1.60877	0.214418
P23526_AHCY	15.5653	0.327292	1.26679	0.214976	0.49378	1.60476	0.214976
P07384_CAPN1	16.9365	-0.33452	-1.2639	0.215996	0.495536	1.59745	0.215996
Q14155_ARHGEF7	12.4242	-0.778205	-1.28919	0.216854	0.496326	1.66201	0.216854
P49335_POU3F4	14.9968	-2.27299	-1.28932	0.21681	0.496326	1.66235	0.21681
P02753_RBP4	24.7603	0.346778	1.25832	0.217981	0.497727	1.58337	0.217981
P27169_PON1	24.1186	0.248621	1.25865	0.217862	0.497727	1.5842	0.217862
Q9UBQ6_EXTL2	18.5476	0.335072	1.25573	0.218906	0.498738	1.57685	0.218906
P49720_PSMB3	15.1176	-0.638963	-1.2558	0.21921	0.498738	1.57704	0.21921
Q5TCZ1_SH3PXD2A	13.558	-1.01351	-1.28154	0.219455	0.498738	1.64235	0.219455
Q9GZM7_TINAGL1	12.3494	-0.485023	-1.28166	0.219414	0.498738	1.64266	0.219414
P60660_MYL6	17.5508	-0.53379	-1.25303	0.219874	0.499104	1.57007	0.219874
P33121_ACSL1	11.8072	-1.41168	-1.29214	0.22063	0.500233	1.66963	0.22063
P50895_BCAM	16.7185	0.621424	1.2765	0.221182	0.500897	1.62946	0.221182
Q96HD1_CRELD1	16.8798	-0.354466	-1.24396	0.223145	0.504751	1.54744	0.223145
Q9UBG0_MRC2	16.8699	0.194872	1.24219	0.22379	0.505619	1.54303	0.22379
Q9UM22_EPDR1	13.0237	0.681955	1.26661	0.224604	0.506867	1.60431	0.224604
P27487_DPP4	14.5963	-0.295794	-1.23639	0.225906	0.508026	1.52865	0.225906
P20908_COL5A1	16.7146	0.239026	1.23644	0.225888	0.508026	1.52877	0.225888
Q09328_MGAT5	15.7875	0.28536	1.26291	0.225894	0.508026	1.59495	0.225894
Q9Y279_VSIG4	15.4467	-0.647568	-1.25658	0.228119	0.512407	1.57898	0.228119
O14950_MYL12B	16.7708	-0.446133	-1.22867	0.228747	0.513221	1.50962	0.228747
Q01518_CAP1	18.9451	-1.55475	-1.22711	0.229323	0.513918	1.5058	0.229323
Q15404_RSU1	17.2995	-0.518961	-1.24606	0.231847	0.518973	1.55267	0.231847
Q13867_BLMH	16.3113	-0.369883	-1.21594	0.233488	0.520927	1.47851	0.233488
P35475_IDUA	13.0654	0.796586	1.24137	0.233528	0.520927	1.54099	0.233528
P22234_PAICS	12.9314	-0.893253	-1.24284	0.233	0.520927	1.54465	0.233
Q9GZP0_PDGFD	13.2726	-0.908812	-1.23808	0.23471	0.52219	1.53284	0.23471
P08123_COL1A2	16.9168	-0.189523	-1.21016	0.235667	0.52219	1.46448	0.235667
P55263_ADK	14.5699	0.64364	1.23679	0.235176	0.52219	1.52964	0.235176
O43447_PPIH	12.6475	-0.909744	-1.24184	0.234694	0.52219	1.54216	0.234694
O14498_ISLR	14.7894	0.29618	1.21041	0.235573	0.52219	1.46508	0.235573
Q9Y5P6_GMPPB	10.7184	-1.68036	-1.27061	0.235715	0.52219	1.61445	0.235715
P08311_CTSG	16.4208	-0.613499	-1.22969	0.237747	0.526091	1.51214	0.237747
P02768_ALB	28.4376	0.228035	1.20181	0.238836	0.526454	1.44436	0.238836
P78552_IL13RA1	16.4824	0.202434	1.20155	0.238939	0.526454	1.44371	0.238939
Q14344_GNA13	11.7099	-0.474001	-1.22626	0.239001	0.526454	1.5037	0.239001
Q9NRV9_HEBP1	13.9867	1.01439	1.2283	0.238253	0.526454	1.50873	0.238253
Q0VAF6_SYCN	12.2981	0.790944	1.22513	0.239411	0.526759	1.50095	0.239411
O60243_HS6ST1	11.9638	-0.857323	-1.22369	0.23994	0.527323	1.49741	0.23994
O75347_TBCA	14.0995	0.679807	1.22088	0.240972	0.52899	1.49054	0.240972
P07307_ASGR2	19.5803	-0.330655	-1.19478	0.241531	0.529234	1.42751	0.241531
P51114_FXR1	12.949	-1.25733	-1.22268	0.241631	0.529234	1.49494	0.241631
P08758_ANXA5	13.8686	-0.247685	-1.19191	0.242637	0.530837	1.42066	0.242637
Q13409_DYNC1I2	14.9023	-0.942053	-1.21467	0.243263	0.531605	1.47543	0.243263
O43493_TGOLN2	16.198	0.220004	1.18788	0.244198	0.531846	1.41107	0.244198
Q7Z4W1_DCXR	13.3413	-0.547036	-1.21333	0.243759	0.531846	1.47218	0.243759
P04216_THY1	16.1618	0.757331	1.21256	0.244046	0.531846	1.4703	0.244046
O43852_CALU	20.0437	-0.207302	-1.18644	0.244759	0.53187	1.40764	0.244759
O75368_SH3BGRL	18.4086	-0.63457	-1.21086	0.244676	0.53187	1.46619	0.244676
P01042_KNG1	26.1304	0.143459	1.18406	0.245686	0.533284	1.40199	0.245686
Q9H173_SIL1	13.9762	-0.352759	-1.18251	0.246288	0.533396	1.39834	0.246288
P32971_TNFSF8	12.2704	0.630025	1.20654	0.246289	0.533396	1.45574	0.246289
Q14162_SCARF1	14.7472	-0.310252	-1.17821	0.247973	0.536443	1.38818	0.247973
O60361_NME2P1	14.5165	-0.576898	-1.19945	0.248954	0.537363	1.43867	0.248954
P15121_AKR1B1	14.5279	-0.681683	-1.19991	0.248779	0.537363	1.43978	0.248779
O76076_WISP2	15.8619	0.441312	1.19679	0.249959	0.538038	1.4323	0.249959
P84085_ARF5	11.4811	-0.312123	-1.20386	0.250101	0.538038	1.44927	0.250101
Q9H497_TOR3A	15.3816	0.96046	1.19662	0.250022	0.538038	1.43189	0.250022
O94923_GLCE	16.264	0.391706	1.19174	0.251872	0.540336	1.42025	0.251872
P06703_S100A6	17.1505	0.64494	1.19172	0.251882	0.540336	1.42019	0.251882
Q9BQB4_SOST	12.4574	0.586874	1.19139	0.252008	0.540336	1.4194	0.252008
P05534_HLA-A	15.9809	0.634347	1.16209	0.25436	0.54332	1.35045	0.25436
P17927_CR1	16.7729	0.392322	1.1848	0.254523	0.54332	1.40376	0.254523
Q86TI2_DPP9	12.7942	-0.729238	-1.18877	0.254299	0.54332	1.41317	0.254299
Q9NVK5_FGFR1OP2	12.956	-0.749729	-1.18503	0.254437	0.54332	1.40429	0.254437
Q9H3S1_SEMA4A	13.8471	0.613948	1.18363	0.254974	0.543682	1.40098	0.254974
Q9UNZ2_NSFL1C	13.9078	-0.425826	-1.15869	0.255724	0.54468	1.34255	0.255724
Q5VYS8_ZCCHC6	11.6863	1.07195	1.19261	0.256064	0.544805	1.42232	0.256064
Q96RD9_FCRL5	15.3726	0.231399	1.15456	0.257383	0.545809	1.33301	0.257383
P42566_EPS15	11.7819	-0.579954	-1.178	0.257142	0.545809	1.38769	0.257142
Q96FE7_PIK3IP1	12.4907	0.458575	1.17847	0.256961	0.545809	1.3888	0.256961
Q6PI73_LILRA6	15.0385	-0.251927	-1.15033	0.259094	0.548837	1.32326	0.259094
Q8NFT8_DNER	13.9512	0.391424	1.14912	0.259895	0.549932	1.32047	0.259895
Q6ZMH5_SLC39A5	13.2272	0.467135	1.17202	0.260742	0.55112	1.37364	0.260742
P11362_FGFR1	18.805	0.292695	1.14492	0.261294	0.551684	1.31084	0.261294
Q5M775_SPECC1	13.3964	-0.479696	-1.14193	0.262515	0.553658	1.304	0.262515
Q14112_NID2	17.868	-0.260268	-1.1401	0.263266	0.554636	1.29982	0.263266
P25786_PSMA1	15.8103	0.367633	1.13404	0.265759	0.557447	1.28604	0.265759
Q6WCQ1_MPRIP	15.3673	-0.70988	-1.15623	0.265665	0.557447	1.33688	0.265665
Q06187_BTK	13.7578	-0.964764	-1.16052	0.265238	0.557447	1.34682	0.265238
P08582_MELTF	13.8906	-0.293809	-1.13287	0.26624	0.557447	1.2834	0.26624
P10644_PRKAR1A	14.8354	0.535812	1.15476	0.266252	0.557447	1.33346	0.266252
Q9NZD4_AHSP	14.5001	0.86694	1.15433	0.266418	0.557447	1.33249	0.266418
Q8TD46_CD200R1	11.1819	0.819345	1.17026	0.266618	0.557447	1.36951	0.266618
Q14623_IHH	16.1377	0.314261	1.12569	0.269222	0.562283	1.26717	0.269222
Q14515_SPARCL1	19.3874	0.220755	1.11377	0.27422	0.562632	1.24049	0.27422
O00391_QSOX1	20.4868	0.195764	1.11364	0.274277	0.562632	1.24019	0.274277
P05067_APP	20.9857	-0.189484	-1.11038	0.275654	0.562632	1.23295	0.275654
P04075_ALDOA	20.4421	-0.552361	-1.11281	0.274628	0.562632	1.23834	0.274628
P63104_YWHAZ	19.8316	-0.421261	-1.1186	0.272185	0.562632	1.25128	0.272185
Q14126_DSG2	19.8687	0.152043	1.11553	0.273479	0.562632	1.2444	0.273479
Q8NBS9_TXNDC5	17.2236	-0.366903	-1.10938	0.27608	0.562632	1.23072	0.27608
O75369_FLNB	13.0798	-0.328025	-1.11633	0.273143	0.562632	1.24619	0.273143
P21926_CD9	17.3904	-0.367519	-1.13179	0.275487	0.562632	1.28095	0.275487
P14384_CPM	16.4398	0.19497	1.10973	0.275932	0.562632	1.2315	0.275932
Q9Y5X9_LIPG	15.9824	0.449982	1.14383	0.270614	0.562632	1.30836	0.270614
P04899_GNAI2	13.3259	-0.323405	-1.11325	0.275068	0.562632	1.23932	0.275068
P13942_COL11A2	13.8121	-0.908459	-1.13744	0.273193	0.562632	1.29377	0.273193
Q96BZ4_PLD4	15.9457	0.54164	1.13786	0.273024	0.562632	1.29472	0.273024
P20338_RAB4A	12.299	-1.01313	-1.14185	0.272667	0.562632	1.30381	0.272667
O00629_KPNA4	12.4434	-0.682157	-1.1456	0.271161	0.562632	1.3124	0.271161
Q96FW1_OTUB1	11.6605	-1.10185	-1.1413	0.274329	0.562632	1.30256	0.274329
Q6PCE3_PGM2L1	12.9475	0.753867	1.13051	0.276009	0.562632	1.27806	0.276009
P22223_CDH3	12.6912	-0.741709	-1.14332	0.270821	0.562632	1.30718	0.270821
O43598_DNPH1	14.6209	0.268571	1.13084	0.275877	0.562632	1.27879	0.275877
Q9NQX5_NPDC1	14.5211	0.293575	1.14607	0.269718	0.562632	1.31347	0.269718
Q9BX97_PLVAP	14.0513	0.310892	1.13917	0.272492	0.562632	1.29772	0.272492
Q9ULB5_CDH7	12.5353	0.491127	1.14346	0.270764	0.562632	1.3075	0.270764
O75503_CLN5	12.5166	-0.525681	-1.13144	0.276875	0.563659	1.28015	0.276875
P09486_SPARC	21.1827	-0.168304	-1.10162	0.279386	0.566386	1.21357	0.279386
P17301_ITGA2	13.996	0.281907	1.10214	0.279163	0.566386	1.21471	0.279163
P48735_IDH2	15.891	-0.268853	-1.10274	0.278906	0.566386	1.21604	0.278906
Q96SU4_OSBPL9	11.5135	0.933881	1.15208	0.278957	0.566386	1.3273	0.278957
Q13790_APOF	21.3919	0.23732	1.09949	0.280298	0.566895	1.20888	0.280298
P61981_YWHAG	17.8833	-0.234335	-1.09898	0.280516	0.566895	1.20776	0.280516
P62820_RAB1A	16.625	-0.762255	-1.10015	0.280016	0.566895	1.21033	0.280016
P30530_AXL	15.1294	0.570971	1.11839	0.280986	0.567252	1.2508	0.280986
P18428_LBP	20.842	0.42634	1.09709	0.28133	0.567353	1.2036	0.28133
P05155_SERPING1	26.1207	-0.255852	-1.0958	0.281886	0.567464	1.20077	0.281886
Q15942_ZYX	18.399	-0.339097	-1.09152	0.283732	0.567464	1.19142	0.283732
Q13217_DNAJC3	18.0129	0.268848	1.09308	0.283056	0.567464	1.19483	0.283056
Q6WN34_CHRDL2	15.1905	-0.277487	-1.09153	0.283729	0.567464	1.19143	0.283729
Q8IUD2_ERC1	12.0557	-0.986791	-1.12048	0.282777	0.567464	1.25547	0.282777
O75955_FLOT1	13.945	-0.429473	-1.09389	0.282706	0.567464	1.1966	0.282706
P60842_EIF4A1	13.8143	-0.498856	-1.11512	0.282343	0.567464	1.24349	0.282343
Q86X55_CARM1	14.1895	-0.383296	-1.11283	0.283293	0.567464	1.2384	0.283293
P22626_HNRNPA2B1	14.9774	-0.330389	-1.09005	0.28437	0.568152	1.1882	0.28437
P20142_PGC	13.1111	0.280124	1.10904	0.284873	0.568569	1.22997	0.284873
P05062_ALDOB	18.9021	-0.349103	-1.08783	0.285332	0.568898	1.18337	0.285332
Q99715_COL12A1	16.0328	-0.17434	-1.08622	0.28603	0.569704	1.17988	0.28603
P20061_TCN1	13.7164	-0.268489	-1.08473	0.286682	0.570228	1.17663	0.286682
Q9NX55_HYPK	13.7726	-0.348186	-1.10424	0.286883	0.570228	1.21935	0.286883
Q02952_AKAP12	14.4302	-0.283929	-1.08071	0.288435	0.572137	1.16794	0.288435
O75144_ICOSLG	19.5777	0.254406	1.08131	0.288173	0.572137	1.16924	0.288173
O75832_PSMD10	13.0373	-0.427028	-1.07703	0.29005	0.573628	1.16	0.29005
A0A0B4J1V2_IGHV2-26	15.1817	-0.480035	-1.07762	0.289791	0.573628	1.16127	0.289791
Q9ULF5_SLC39A10	13.7414	0.217059	1.07697	0.290076	0.573628	1.15987	0.290076
Q14982_OPCML	14.7734	0.191516	1.07427	0.291264	0.575387	1.15407	0.291264
P24666_ACP1	15.6098	-0.25675	-1.07212	0.292214	0.576111	1.14944	0.292214
Q9NQR4_NIT2	13.9929	-0.213951	-1.09161	0.292226	0.576111	1.1916	0.292226
Q9HCB6_SPON1	15.1888	0.205313	1.07028	0.293029	0.577106	1.14549	0.293029
Q12866_MERTK	16.1697	0.509674	1.08741	0.294014	0.578457	1.18247	0.294014
P35754_GLRX	15.0035	-0.333024	-1.06581	0.295012	0.579376	1.13595	0.295012
Q8N423_LILRB2	12.8017	-1.01106	-1.08493	0.29508	0.579376	1.17706	0.29508
P08294_SOD3	17.3609	0.246608	1.06435	0.295663	0.579932	1.13283	0.295663
O43897_TLL1	13.1888	0.602659	1.07691	0.298531	0.584963	1.15974	0.298531
Q9BUN1_MENT	18.5642	0.312366	1.05617	0.299321	0.584973	1.11549	0.299321
Q14767_LTBP2	13.8716	0.332548	1.05656	0.299147	0.584973	1.11631	0.299147
Q8IWL2_SFTPA1	15.5835	0.589443	1.07481	0.299443	0.584973	1.15521	0.299443
O14786_NRP1	20.4763	0.186726	1.0546	0.300029	0.585526	1.11217	0.300029
Q08495_DMTN	11.2144	0.391584	1.07569	0.301619	0.588036	1.15711	0.301619
P05160_F13B	23.7074	0.229266	1.04639	0.303737	0.588709	1.09494	0.303737
Q9P121_NTM	18.4909	0.438571	1.06414	0.304094	0.588709	1.13239	0.304094
Q93070_ART4	17.822	0.320149	1.0462	0.303826	0.588709	1.09452	0.303826
P13224_GP1BB	16.8054	0.280752	1.04619	0.303831	0.588709	1.0945	0.303831
P51148_RAB5C	12.5237	-0.695992	-1.07048	0.302506	0.588709	1.14593	0.302506
P53621_COPA	12.0318	-0.568055	-1.06996	0.304095	0.588709	1.14482	0.304095
O75330_HMMR	12.4689	-0.670228	-1.06758	0.302587	0.588709	1.13973	0.302587
P43121_MCAM	19.9628	0.297863	1.04261	0.305457	0.589167	1.08704	0.305457
P05109_S100A8	17.104	0.347831	1.04241	0.30555	0.589167	1.08661	0.30555
Q14141_SEPT6	15.0619	-0.488907	-1.04245	0.305532	0.589167	1.0867	0.305532
Q9HCK4_ROBO2	12.9469	-0.402303	-1.06277	0.304695	0.589167	1.12947	0.304695
Q8IZS8_CACNA2D3	12.3301	0.33517	1.0415	0.305964	0.589377	1.08472	0.305964
P23467_PTPRB	16.6249	0.308549	1.03868	0.30725	0.591266	1.07886	0.30725
Q9UHJ6_SHPK	13.31	-0.439377	-1.05342	0.308819	0.593693	1.10969	0.308819
P14550_AKR1A1	16.944	-0.42265	-1.04985	0.310404	0.595557	1.10219	0.310404
P55010_EIF5	14.0318	-0.794916	-1.03192	0.310356	0.595557	1.06486	0.310356
P59998_ARPC4	16.0167	-0.307681	-1.03033	0.311089	0.595688	1.06158	0.311089
Q99832_CCT7	16.2938	0.381733	1.04861	0.310955	0.595688	1.09959	0.310955
P10619_CTSA	15.4464	-0.370672	-1.02926	0.311584	0.596046	1.05938	0.311584
P36955_SERPINF1	23.4514	0.220407	1.02809	0.312127	0.596259	1.05696	0.312127
P26038_MSN	19.6887	-0.268891	-1.02769	0.312312	0.596259	1.05614	0.312312
P06681_C2	24.9689	0.160311	1.02428	0.313892	0.598096	1.04914	0.313892
P10768_ESD	13.8451	0.272241	1.04262	0.313635	0.598096	1.08705	0.313635
P35052_GPC1	14.8856	-0.284045	-1.02353	0.31424	0.598169	1.04761	0.31424
Q58EX2_SDK2	14.3587	0.280108	1.02255	0.314695	0.598447	1.04561	0.314695
P04275_VWF	23.4419	0.176109	1.02102	0.315407	0.599211	1.04248	0.315407
P48147_PREP	16.5479	-0.279722	-1.01887	0.316412	0.600531	1.03809	0.316412
P13688_CEACAM1	13.724	0.320653	1.03455	0.317266	0.601561	1.0703	0.317266
P61586_RHOA	15.8747	-0.402642	-1.01614	0.317689	0.601773	1.03253	0.317689
Q9H0X4_FAM234A	15.3192	0.638442	1.02935	0.319626	0.604849	1.05955	0.319626
P61026_RAB10	15.9973	-0.232936	-1.00826	0.321392	0.607249	1.01659	0.321392
P08263_GSTA1	10.9766	0.399649	1.01652	0.321522	0.607249	1.0333	0.321522
Q8TCD5_NT5C	15.2627	0.30521	1.02301	0.322517	0.608535	1.04654	0.322517
P23468_PTPRD	14.5936	0.385974	1.02112	0.323381	0.60957	1.04269	0.323381
P01593_IGKV1D-33	17.5955	0.265883	1.01981	0.323983	0.609793	1.04001	0.323983
Q92506_HSD17B8	11.7585	-0.698159	-1.02196	0.32413	0.609793	1.04441	0.32413
O75976_CPD	14.9345	-0.237463	-1.00098	0.324841	0.610537	1.00196	0.324841
P02741_CRP	20.3448	-1.01591	-0.998397	0.326071	0.611878	0.996796	0.326071
P00492_HPRT1	14.0492	0.375011	1.01502	0.326187	0.611878	1.03026	0.326187
P04004_VTN	25.4453	0.127275	0.997147	0.326668	0.612185	0.994301	0.326668
Q9Y623_MYH4	14.9178	-0.621077	-0.993734	0.328299	0.614647	0.987508	0.328299
P54725_RAD23A	12.9713	-0.490741	-0.993523	0.329275	0.614689	0.987088	0.329275
P23381_WARS	14.2871	0.223526	1.00867	0.329126	0.614689	1.01741	0.329126
Q13214_SEMA3B	13.9061	0.363025	1.00952	0.328731	0.614689	1.01912	0.328731
P09871_C1S	24.9357	0.240471	0.990413	0.329893	0.615249	0.980917	0.329893
P78509_RELN	17.1707	0.225986	0.988453	0.330836	0.615819	0.977039	0.330836
Q8TDN1_KCNG4	14.0658	0.200804	1.00513	0.33077	0.615819	1.01029	0.33077
O60234_GMFG	15.1883	-1.01654	-0.985204	0.332402	0.617192	0.970627	0.332402
P17213_BPI	10.7922	-0.372915	-1.00976	0.332531	0.617192	1.01962	0.332531
Q8N729_NPW	13.4464	-1.1242	-1.00659	0.332495	0.617192	1.01323	0.332495
P00352_ALDH1A1	16.3717	0.293452	0.984131	0.332921	0.617325	0.968513	0.332921
Q6UY14_ADAMTSL4	16.3587	0.187138	0.981454	0.334217	0.61795	0.963253	0.334217
Q07507_DPT	16.6353	0.330399	0.982063	0.333922	0.61795	0.964447	0.333922
Q9GZX9_TWSG1	16.3422	-0.38983	-0.99836	0.333935	0.61795	0.996723	0.333935
P04080_CSTB	15.3151	0.280211	0.980715	0.334576	0.618022	0.961802	0.334576
Q9NR99_MXRA5	14.9729	0.226661	0.979218	0.33557	0.619268	0.958867	0.33557
P01597_IGKV1-39	16.8132	-0.695073	-0.977819	0.335983	0.619438	0.95613	0.335983
P05164_MPO	19.6769	-0.247113	-0.974687	0.337509	0.62037	0.950014	0.337509
Q9UEW3_MARCO	18.1336	-0.237738	-0.976012	0.336863	0.62037	0.952599	0.336863
Q13094_LCP2	12.6761	-0.416331	-0.97505	0.337332	0.62037	0.950722	0.337332
Q9H2E6_SEMA6A	14.227	0.528148	0.990213	0.337771	0.62037	0.980521	0.337771
Q8IWT0_ZBTB8OS	12.0508	0.486663	0.985268	0.340115	0.623491	0.970754	0.340115
Q9NP99_TREM1	13.7871	-0.211211	-0.985917	0.339807	0.623491	0.972033	0.339807
Q8NG11_TSPAN14	12.5982	-0.323395	-0.982937	0.341224	0.624932	0.966164	0.341224
Q9H6X2_ANTXR1	14.897	0.333722	0.977171	0.343978	0.62819	0.954864	0.343978
Q71DI3_HIST2H3A	15.5545	-0.43839	-0.962018	0.34373	0.62819	0.925479	0.34373
Q9NRR5_UBQLN4	14.2273	-0.474747	-0.977703	0.343723	0.62819	0.955903	0.343723
Q10471_GALNT2	18.8206	-0.111267	-0.957752	0.345842	0.630404	0.91729	0.345842
Q92626_PXDN	14.0462	0.432206	0.973368	0.345803	0.630404	0.947445	0.345803
P09619_PDGFRB	17.2896	0.194247	0.956631	0.346399	0.630576	0.915142	0.346399
P22466_GAL	13.8682	0.415154	0.956249	0.346589	0.630576	0.914411	0.346589
P05121_SERPINE1	20.3258	-0.166305	-0.954484	0.347466	0.631085	0.911039	0.347466
Q9UBC2_EPS15L1	14.7001	-0.708096	-0.969801	0.347521	0.631085	0.940513	0.347521
P62258_YWHAE	17.6779	-0.237273	-0.953306	0.348053	0.631314	0.908792	0.348053
Q8WXD2_SCG3	14.3545	-0.447568	-0.968186	0.3483	0.631314	0.937385	0.3483
O14974_PPP1R12A	13.1348	-0.751333	-0.96742	0.348671	0.631394	0.935901	0.348671
O75122_CLASP2	11.0972	-0.704397	-0.96862	0.349167	0.631702	0.938225	0.349167
P41218_MNDA	15.4576	0.7657	0.965235	0.349728	0.632126	0.931679	0.349728
A6NMZ7_COL6A6	13.3967	0.183578	0.963239	0.350696	0.633283	0.92783	0.350696
Q9BWD1_ACAT2	15.5108	0.224199	0.947399	0.351262	0.633714	0.897566	0.351262
Q9UK55_SERPINA10	21.6875	0.217465	0.945112	0.352151	0.634134	0.893237	0.352151
Q9UPP2_IQSEC3	13.1053	0.402269	0.962994	0.351886	0.634134	0.927357	0.351886
P01602_IGKV1-5	17.1162	0.33475	0.958138	0.353179	0.635393	0.918029	0.353179
Q02985_CFHR3	16.4495	0.561096	0.938715	0.355629	0.639207	0.881187	0.355629
Q14764_MVP	12.2449	0.374822	0.954618	0.35596	0.639208	0.911295	0.35596
P23229_ITGA6	16.4509	-0.45482	-0.935282	0.35711	0.640678	0.874752	0.35711
O75339_CILP	16.3512	0.256872	0.933461	0.358034	0.64174	0.871349	0.358034
O43707_ACTN4	16.4589	-0.257232	-0.932109	0.358721	0.642376	0.868827	0.358721
Q13107_USP4	10.9208	0.566783	0.950765	0.359061	0.64239	0.903955	0.359061
Q8TDY8_IGDCC4	16.3097	0.216414	0.930176	0.359704	0.642427	0.865227	0.359704
Q9BXJ4_C1QTNF3	15.964	0.616025	0.944764	0.359746	0.642427	0.892579	0.359746
Q8IWR0_ZC3H7A	10.7487	-0.650968	-0.969996	0.360444	0.643079	0.940893	0.360444
Q7Z7M8_B3GNT8	15.4089	0.196455	0.927203	0.36122	0.643278	0.859705	0.36122
Q13797_ITGA9	11.3106	0.710531	0.946931	0.360939	0.643278	0.896679	0.360939
P34932_HSPA4	12.766	-0.389304	-0.925986	0.361842	0.643792	0.857451	0.361842
P04217_A1BG	26.3948	-0.146464	-0.925223	0.362232	0.643894	0.856037	0.362232
Q9H4X1_RGCC	12.2306	-0.415892	-0.938812	0.362696	0.644127	0.881368	0.362696
P15927_RPA2	14.8802	-0.355355	-0.938082	0.363059	0.644179	0.879998	0.363059
O75752_B3GALNT1	15.0358	0.179002	0.92201	0.363878	0.645042	0.850102	0.363878
Q6EMK4_VASN	21.9447	0.156888	0.92053	0.364638	0.645262	0.847376	0.364638
Q495W5_FUT11	15.5687	-0.141456	-0.920469	0.36467	0.645262	0.847263	0.36467
Q9H159_CDH19	14.6062	0.403532	0.934258	0.366001	0.647026	0.872838	0.366001
Q9Y6E0_STK24	12.3449	-0.520556	-0.916543	0.367208	0.648567	0.840051	0.367208
P10720_PF4V1	23.2341	0.235794	0.913256	0.368389	0.650058	0.834036	0.368389
P19320_VCAM1	21.9379	-0.234231	-0.911143	0.369482	0.651369	0.830182	0.369482
Q13557_CAMK2D	15.964	0.179368	0.924602	0.369805	0.651369	0.854889	0.369805
O75023_LILRB5	13.5877	0.414382	0.90719	0.371535	0.651449	0.822994	0.371535
P41439_FOLR3	13.2576	1.98433	0.927953	0.370336	0.651449	0.861097	0.370336
P46439_GSTM5	15.0179	-1.34357	-0.924592	0.370837	0.651449	0.854871	0.370837
Q9NQW7_XPNPEP1	13.7273	-0.333252	-0.922122	0.371056	0.651449	0.850308	0.371056
Q92945_KHSRP	11.5685	-0.571933	-0.923787	0.371242	0.651449	0.853382	0.371242
P11226_MBL2	20.2341	-0.689665	-0.90382	0.373291	0.652163	0.81689	0.373291
O43895_XPNPEP2	14.9901	-0.383127	-0.904897	0.372729	0.652163	0.818839	0.372729
Q6P4E1_CASC4	13.7448	0.394547	0.917711	0.373287	0.652163	0.842193	0.373287
P36268_GGT2	14.8975	-0.224912	-0.904547	0.372911	0.652163	0.818206	0.372911
Q8IUX7_AEBP1	11.6579	0.332177	0.90294	0.373996	0.652805	0.815301	0.373996
Q9NZM3_ITSN2	12.1047	-0.624367	-0.914934	0.374696	0.653438	0.837105	0.374696
P55268_LAMB2	16.9758	-0.153517	-0.89853	0.376058	0.654631	0.807356	0.376058
P14324_FDPS	13.9542	-0.292807	-0.912567	0.375901	0.654631	0.832779	0.375901
Q9NZL9_MAT2B	13.3206	0.339268	0.911583	0.376402	0.654642	0.830984	0.376402
P11142_HSPA8	19.405	-0.249358	-0.892063	0.379458	0.658772	0.795776	0.379458
P78417_GSTO1	17.5715	0.546526	0.906193	0.379157	0.658772	0.821186	0.379157
P02786_TFRC	22.5805	-0.280919	-0.889041	0.381054	0.660273	0.790394	0.381054
P11047_LAMC1	16.3979	-0.195466	-0.887298	0.381976	0.660273	0.787297	0.381976
P05186_ALPL	15.4477	-0.312891	-0.902038	0.38129	0.660273	0.813672	0.38129
O94804_STK10	12.0949	-0.369562	-0.901675	0.381476	0.660273	0.813017	0.381476
Q8IVF2_AHNAK2	15.9728	-0.143887	-0.887196	0.38203	0.660273	0.787117	0.38203
O15511_ARPC5	16.3747	0.204377	0.885793	0.382773	0.660627	0.78463	0.382773
Q15435_PPP1R7	13.3833	0.221709	0.898215	0.383259	0.660627	0.806789	0.383259
Q96IU4_ABHD14B	16.0169	-0.292088	-0.885349	0.383009	0.660627	0.783844	0.383009
O15143_ARPC1B	13.5302	-0.264796	-0.882343	0.384846	0.662092	0.778529	0.384846
P35241_RDX	13.7827	-0.387192	-0.881797	0.385136	0.662092	0.777565	0.385136
Q9NRW1_RAB6B	14.0667	-0.38764	-0.895059	0.38489	0.662092	0.801131	0.38489
P20810_CAST	15.4971	0.182749	0.877959	0.386943	0.664017	0.770812	0.386943
Q9H3G5_CPVL	13.7061	-0.344297	-0.878205	0.386811	0.664017	0.771244	0.386811
Q9HB40_SCPEP1	13.2618	-0.227458	-0.889365	0.387844	0.664974	0.79097	0.387844
P02675_FGB	18.7519	-0.54618	-0.87303	0.389581	0.666769	0.762181	0.389581
Q12797_ASPH	13.4213	0.350677	0.888253	0.389407	0.666769	0.788993	0.389407
Q08380_LGALS3BP	22.9902	-0.22964	-0.868119	0.39222	0.670693	0.753631	0.39222
O60449_LY75	13.618	-0.303446	-0.868151	0.392962	0.670775	0.753686	0.392962
Q9NS87_KIF15	15.1938	0.462489	0.866887	0.392884	0.670775	0.751493	0.392884
P55083_MFAP4	14.9812	-0.313994	-0.865768	0.393488	0.671081	0.749554	0.393488
Q96DZ9_CMTM5	14.8847	0.332164	0.87776	0.393913	0.671213	0.770463	0.393913
O95502_NPTXR	12.8383	0.371188	0.876397	0.39463	0.671252	0.768072	0.39463
Q8IW45_NAXD	14.7525	0.674083	0.876856	0.394388	0.671252	0.768876	0.394388
Q13740_ALCAM	19.8177	-0.158683	-0.861482	0.395805	0.672661	0.742151	0.395805
Q8WWZ8_OIT3	18.118	0.247884	0.858266	0.39755	0.675033	0.73662	0.39755
O94979_SEC31A	11.58	-0.646723	-0.87283	0.398586	0.675606	0.761832	0.398586
Q12905_ILF2	14.021	0.525949	0.86902	0.398524	0.675606	0.755197	0.398524
P02538_KRT6A	15.8128	0.327341	0.852101	0.400909	0.676577	0.726076	0.400909
Q13561_DCTN2	14.6535	-0.197455	-0.865156	0.400575	0.676577	0.748494	0.400575
P61978_HNRNPK	14.0827	-0.35205	-0.852348	0.400773	0.676577	0.726498	0.400773
Q68BL7_OLFML2A	12.1819	-0.541874	-0.865483	0.400401	0.676577	0.749061	0.400401
O95861_BPNT1	14.9114	-0.293417	-0.865845	0.400209	0.676577	0.749688	0.400209
Q86T13_CLEC14A	13.3842	0.25869	0.850543	0.401991	0.677812	0.723423	0.401991
P10643_C7	24.0869	-0.220916	-0.847873	0.403222	0.678115	0.718888	0.403222
Q9H0U4_RAB1B	14.9654	-0.53092	-0.861441	0.402553	0.678115	0.742081	0.402553
O00154_ACOT7	13.526	-0.440938	-0.860292	0.403166	0.678115	0.740103	0.403166
P09493_TPM1	17.3759	-0.82045	-0.846788	0.403817	0.678253	0.71705	0.403817
P10253_GAA	14.6838	-0.201249	-0.845506	0.404521	0.678253	0.714881	0.404521
P35247_SFTPD	16.2801	-0.239127	-0.857409	0.404707	0.678253	0.735149	0.404707
O75509_TNFRSF21	12.1185	0.246364	0.85748	0.404669	0.678253	0.735272	0.404669
P13489_RNH1	16.1139	0.160716	0.83965	0.407746	0.678935	0.705012	0.407746
P15151_PVR	18.256	-0.159471	-0.837635	0.408859	0.678935	0.701633	0.408859
Q16820_MEP1B	13.5114	-0.549257	-0.849459	0.408976	0.678935	0.721581	0.408976
P30613_PKLR	12.1822	0.397255	0.850491	0.40842	0.678935	0.723335	0.40842
Q9BYC5_FUT8	13.97	0.242636	0.837932	0.408695	0.678935	0.70213	0.408695
Q9Y547_HSPB11	11.6284	-0.719168	-0.854574	0.408256	0.678935	0.730297	0.408256
P27816_MAP4	12.7614	0.560165	0.853151	0.40699	0.678935	0.727867	0.40699
Q16819_MEP1A	14.8753	0.219878	0.838044	0.408633	0.678935	0.702317	0.408633
Q99719_SEPT5	13.4558	-0.274905	-0.854501	0.406265	0.678935	0.730171	0.406265
Q96FZ7_CHMP6	13.3408	-0.64613	-0.849583	0.408909	0.678935	0.721791	0.408909
P02462_COL4A1	14.3729	0.304259	0.850426	0.408455	0.678935	0.723225	0.408455
P11234_RALB	13.7013	-0.563502	-0.849567	0.409855	0.679244	0.721764	0.409855
Q86YT9_JAML	18.1772	0.300912	0.847811	0.409865	0.679244	0.718784	0.409865
P27930_IL1R2	16.1376	-0.398014	-0.832294	0.411819	0.681315	0.692713	0.411819
P38571_LIPA	16.5542	0.186757	0.844643	0.411576	0.681315	0.713423	0.411576
O15394_NCAM2	18.5648	-0.199966	-0.828354	0.414011	0.681444	0.686171	0.414011
P01889_HLA-B	13.9855	0.523546	0.830406	0.412868	0.681444	0.689574	0.412868
Q8WUJ3_CEMIP	17.0533	-0.137457	-0.828573	0.413889	0.681444	0.686532	0.413889
P05107_ITGB2	17.6232	0.170523	0.829383	0.413438	0.681444	0.687875	0.413438
P52790_HK3	13.0469	0.208791	0.829223	0.413527	0.681444	0.68761	0.413527
P50402_EMD	15.9433	-0.377083	-0.842896	0.412522	0.681444	0.710474	0.412522
Q92542_NCSTN	12.6904	-0.49882	-0.833308	0.41774	0.686997	0.694402	0.41774
P11413_G6PD	15.8164	0.380985	0.830645	0.419197	0.688807	0.68997	0.419197
Q8WWV6_FCAMR	14.8721	-0.437629	-0.827552	0.420892	0.691006	0.684843	0.420892
P14625_HSP90B1	18.621	0.254785	0.812402	0.422961	0.693813	0.659996	0.422961
Q06830_PRDX1	17.0654	0.280747	0.822387	0.423734	0.694493	0.676321	0.423734
P01008_SERPINC1	25.5979	-0.175981	-0.806376	0.426372	0.695511	0.650242	0.426372
P12830_CDH1	17.7709	-0.286296	-0.807712	0.425614	0.695511	0.652399	0.425614
P51693_APLP1	15.0586	0.17265	0.808156	0.425362	0.695511	0.653117	0.425362
P14868_DARS	16.0126	-0.545102	-0.820359	0.424854	0.695511	0.672988	0.424854
Q00169_PITPNA	13.3415	-0.505194	-0.817359	0.426513	0.695511	0.668075	0.426513
P60033_CD81	14.043	-0.405553	-0.818349	0.425965	0.695511	0.669695	0.425965
Q7L9L4_MOB1B	12.6868	0.567292	0.817772	0.427183	0.696016	0.668752	0.427183
P55809_OXCT1	13.0001	0.530183	0.815413	0.427591	0.696096	0.664898	0.427591
P27824_CANX	16.078	-0.134976	-0.803522	0.427993	0.696164	0.645648	0.427993
P08185_SERPINA6	24.7302	0.124121	0.800963	0.42945	0.696192	0.641542	0.42945
P04439_HLA-A	15.0324	-0.806581	-0.813075	0.428889	0.696192	0.661091	0.428889
O00241_SIRPB1	16.0695	0.316294	0.81248	0.42922	0.696192	0.660124	0.42922
O60486_PLXNC1	14.8723	0.194517	0.812535	0.429189	0.696192	0.660214	0.429189
P00918_CA2	20.0972	0.512525	0.797077	0.431669	0.696959	0.635332	0.431669
B9A064_IGLL5	14.0508	0.501876	0.808237	0.431583	0.696959	0.653246	0.431583
P01780_IGHV3-7	16.1057	-0.323766	-0.796978	0.431726	0.696959	0.635174	0.431726
Q9P2X0_DPM3	16.9708	0.28138	0.808271	0.431564	0.696959	0.653302	0.431564
Q9NPQ8_RIC8A	15.445	0.254728	0.797652	0.43134	0.696959	0.636249	0.43134
P31146_CORO1A	17.4972	-0.199029	-0.79328	0.433843	0.699276	0.629293	0.433843
O60784_TOM1	12.666	-0.281321	-0.794409	0.433884	0.699276	0.631086	0.433884
A0A0A0MS15_IGHV3-49	16.101	0.219084	0.790227	0.435596	0.701452	0.624459	0.435596
P55287_CDH11	15.1218	-0.214831	-0.789245	0.436162	0.701777	0.622908	0.436162
Q14165_MLEC	15.5933	-0.844711	-0.786429	0.437784	0.703802	0.61847	0.437784
Q5JWF2_GNAS	14.8798	-0.295602	-0.783578	0.43943	0.705861	0.613995	0.43943
Q07954_LRP1	21.5236	-0.110718	-0.780138	0.441421	0.706429	0.608616	0.441421
P00915_CA1	21.1243	0.308472	0.782159	0.440251	0.706429	0.611773	0.440251
P22455_FGFR4	16.7903	0.409393	0.790252	0.441692	0.706429	0.624499	0.441692
P04632_CAPNS1	14.7059	-0.374823	-0.790368	0.441627	0.706429	0.624681	0.441627
Q6ZVM7_TOM1L2	15.0116	-0.159996	-0.791062	0.441234	0.706429	0.625779	0.441234
Q9H0R4_HDHD2	15.6839	0.249975	0.789753	0.441975	0.706429	0.62371	0.441975
Q15126_PMVK	11.3977	0.492512	0.789549	0.442955	0.707412	0.623387	0.442955
P23470_PTPRG	19.8406	-0.122066	-0.775906	0.443878	0.707539	0.60203	0.443878
Q9H4G4_GLIPR2	13.361	0.208814	0.786751	0.443678	0.707539	0.618977	0.443678
P28062_PSMB8	15.1155	0.36145	0.775468	0.444132	0.707539	0.601351	0.444132
Q9HBB8_CDHR5	16.3547	0.192409	0.774786	0.44453	0.707589	0.600293	0.44453
Q06323_PSME1	16.0879	0.207447	0.773183	0.445463	0.708491	0.597812	0.445463
P14618_PKM	19.4478	-0.451627	-0.771477	0.446458	0.708761	0.595176	0.446458
Q15257_PPP2R4	14.0234	0.648107	0.782228	0.446251	0.708761	0.61188	0.446251
Q99985_SEMA3C	13.6235	-0.381831	-0.781384	0.446732	0.708761	0.610561	0.446732
Q96PD5_PGLYRP2	23.3402	-0.18632	-0.769727	0.44748	0.708837	0.592479	0.44748
P00533_EGFR	18.1155	0.113921	0.768417	0.448246	0.708837	0.590464	0.448246
P08887_IL6R	15.4046	-0.332954	-0.768781	0.448033	0.708837	0.591024	0.448033
P26992_CNTFR	14.3857	0.332851	0.768549	0.448169	0.708837	0.590667	0.448169
Q9BZQ8_FAM129A	13.9337	-0.436996	-0.779071	0.448904	0.709298	0.606951	0.448904
Q15828_CST6	17.7924	0.22019	0.766366	0.449447	0.70934	0.587317	0.449447
O43278_SPINT1	14.5877	-0.158427	-0.765369	0.450031	0.70934	0.585789	0.450031
Q9NT22_EMILIN3	12.9824	0.267223	0.775731	0.449963	0.70934	0.601758	0.449963
P09327_VIL1	12.2079	0.583981	0.775687	0.450836	0.709535	0.60169	0.450836
O60242_ADGRB3	13.1996	-0.203642	-0.774116	0.450889	0.709535	0.599256	0.450889
Q9HCN8_SDF2L1	15.7521	0.397186	0.772976	0.451543	0.709987	0.597492	0.451543
P21695_GPD1	14.796	-0.29117	-0.760509	0.452886	0.710679	0.578373	0.452886
P56202_CTSW	16.742	0.152775	0.76017	0.453086	0.710679	0.577858	0.453086
O15204_ADAMDEC1	16.0791	-0.394648	-0.770829	0.452777	0.710679	0.594177	0.452777
P15090_FABP4	11.6317	0.544427	0.771795	0.454034	0.711589	0.595667	0.454034
Q9NRR1_CYTL1	11.4962	0.513531	0.767009	0.454977	0.71249	0.588304	0.454977
P00451_F8	17.4953	-0.126024	-0.755114	0.456067	0.71362	0.570198	0.456067
P15907_ST6GAL1	16.4357	-0.334418	-0.764028	0.456699	0.71403	0.583738	0.456699
P0CG05_IGLC2	20.4712	-0.277077	-0.752817	0.457426	0.71459	0.566733	0.457426
P27695_APEX1	13.2102	-0.314244	-0.751767	0.458048	0.714984	0.565153	0.458048
P04279_SEMG1	15.0924	0.481442	0.758993	0.459615	0.716851	0.576071	0.459615
O60925_PFDN1	11.8674	0.578536	0.760256	0.461774	0.719638	0.577989	0.461774
O60462_NRP2	18.9226	0.158833	0.739715	0.465222	0.723657	0.547178	0.465222
P31151_S100A7	18.8998	0.365748	0.739291	0.465475	0.723657	0.546552	0.465475
Q14116_IL18	14.3257	-0.453234	-0.740008	0.465047	0.723657	0.547611	0.465047
P02647_APOA1	27.298	0.247498	0.738211	0.466122	0.72373	0.544955	0.466122
P16562_CRISP2	14.2773	0.31758	0.747194	0.466495	0.72373	0.558299	0.466495
P53990_IST1	12.1164	-0.55665	-0.748174	0.466735	0.72373	0.559764	0.466735
P02794_FTH1	12.5462	0.542857	0.746301	0.467019	0.72373	0.556965	0.467019
Q9UHL4_DPP7	16.6186	-0.425368	-0.745407	0.467543	0.723962	0.555632	0.467543
P12882_MYH1	18.3811	-0.60079	-0.733116	0.469178	0.725911	0.537458	0.469178
P05976_MYL1	16.8937	-0.459462	-0.730287	0.470879	0.727962	0.533319	0.470879
P02747_C1QC	21.2665	0.149214	0.720392	0.476859	0.731397	0.518965	0.476859
P06744_GPI	19.3767	-0.223945	-0.720353	0.476883	0.731397	0.518908	0.476883
P31946_YWHAB	17.3288	-0.208584	-0.72133	0.47629	0.731397	0.520317	0.47629
P03950_ANG	18.9225	-0.174626	-0.722553	0.475549	0.731397	0.522084	0.475549
P07686_HEXB	17.355	-0.228889	-0.723751	0.474824	0.731397	0.523816	0.474824
Q9NX62_IMPAD1	14.5437	0.200027	0.720999	0.476491	0.731397	0.519839	0.476491
P41226_UBA7	14.0073	-0.319013	-0.732145	0.475362	0.731397	0.536037	0.475362
O95274_LYPD3	14.5363	-0.263704	-0.730648	0.47625	0.731397	0.533847	0.47625
P23435_CBLN1	13.7069	0.373102	0.730962	0.476063	0.731397	0.534306	0.476063
Q13555_CAMK2G	13.0074	-0.30521	-0.732781	0.475779	0.731397	0.536968	0.475779
Q14258_TRIM25	15.4368	-0.40826	-0.727176	0.478312	0.733007	0.528785	0.478312
Q9UMX5_NENF	15.2182	0.309868	0.726443	0.478748	0.733095	0.52772	0.478748
Q9HBR0_SLC38A10	19.542	-0.128552	-0.715537	0.479809	0.734139	0.511993	0.479809
P13929_ENO3	16.2344	0.905936	0.719219	0.483059	0.738526	0.517276	0.483059
Q9BS40_LXN	15.1102	0.365724	0.717615	0.484019	0.739409	0.514972	0.484019
P09603_CSF1	17.7851	-0.154783	-0.707227	0.484883	0.739561	0.50017	0.484883
Q96M27_PRRC1	12.0967	-0.4471	-0.716331	0.484788	0.739561	0.513131	0.484788
Q95365_HLA-B	14.3655	1.44135	0.717309	0.48587	0.740482	0.514532	0.48587
O95393_BMP10	15.2533	-0.221699	-0.704122	0.486786	0.741295	0.495788	0.486786
Q8WZ42_TTN	17.9143	-0.465545	-0.702944	0.487509	0.741525	0.49413	0.487509
P07333_CSF1R	18.5742	0.169158	0.701625	0.48832	0.741525	0.492278	0.48832
P80188_LCN2	19.9379	-0.19877	-0.701042	0.488679	0.741525	0.491459	0.488679
Q15223_NECTIN1	16.4723	-0.303336	-0.708892	0.489261	0.741525	0.502528	0.489261
Q9UPZ6_THSD7A	12.9577	0.272595	0.707659	0.490005	0.741525	0.500781	0.490005
Q8IZ07_ANKRD13A	13.802	-0.296571	-0.707998	0.4898	0.741525	0.501261	0.4898
A6NCD4_C10orf131	15.9864	0.297346	0.7093	0.489015	0.741525	0.503107	0.489015
Q9H078_CLPB	15.1308	0.281983	0.711292	0.487815	0.741525	0.505937	0.487815
P04746_AMY2A	17.1354	-0.296763	-0.695807	0.491905	0.742722	0.484147	0.491905
P07339_CTSD	17.0808	-0.100239	-0.695372	0.492173	0.742722	0.483542	0.492173
P28074_PSMB5	16.8263	0.302627	0.695879	0.49186	0.742722	0.484248	0.49186
Q5T0N5_FNBP1L	13.6297	-0.533135	-0.703808	0.492332	0.742722	0.495345	0.492332
P05556_ITGB1	19.0831	0.10173	0.693543	0.493304	0.743608	0.481001	0.493304
P26927_MST1	22.5421	-0.128965	-0.689726	0.495667	0.7444	0.475722	0.495667
P05154_SERPINA5	22.5544	0.147642	0.689708	0.495678	0.7444	0.475697	0.495678
Q08345_DDR1	16.5385	-0.119057	-0.688966	0.496138	0.7444	0.474674	0.496138
Q9C0C4_SEMA4C	14.6089	-0.179581	-0.690917	0.494929	0.7444	0.477366	0.494929
P55103_INHBC	16.9245	0.165886	0.691727	0.494427	0.7444	0.478486	0.494427
P36269_GGT5	14.5769	0.343666	0.698007	0.495849	0.7444	0.487214	0.495849
P06865_HEXA	18.8445	0.172257	0.685184	0.498488	0.747345	0.469477	0.498488
Q08722_CD47	13.1633	-0.349174	-0.683937	0.499264	0.747929	0.467769	0.499264
Q8WZA0_LZIC	13.5784	-0.119328	-0.683112	0.499778	0.748119	0.466641	0.499778
Q8N2S1_LTBP4	13.7267	0.178841	0.681888	0.50054	0.748492	0.464971	0.50054
Q8TDQ7_GNPDA2	16.2778	0.137989	0.68147	0.500801	0.748492	0.464401	0.500801
Q9BTV5_FSD1	13.5286	0.267577	0.68888	0.501413	0.748829	0.474556	0.501413
P49257_LMAN1	16.6404	-0.174953	-0.67899	0.502349	0.74917	0.461027	0.502349
P62873_GNB1	14.41	0.203406	0.678882	0.502416	0.74917	0.46088	0.502416
O75326_SEMA7A	17.6634	0.10698	0.677591	0.503223	0.749231	0.45913	0.503223
Q99969_RARRES2	17.7968	0.145722	0.676956	0.50362	0.749231	0.45827	0.50362
Q24JP5_TMEM132A	10.8209	0.523805	0.694179	0.503371	0.749231	0.481885	0.503371
P21399_ACO1	17.4227	-0.207372	-0.682394	0.50539	0.750709	0.465661	0.50539
Q9BY44_EIF2A	12.6262	-0.447295	-0.683695	0.505324	0.750709	0.467439	0.505324
P55884_EIF3B	11.94	0.617602	0.685652	0.505959	0.750978	0.470119	0.505959
Q6ZRS2_SRCAP	11.5989	0.365775	0.679507	0.507165	0.752192	0.461729	0.507165
Q9BYH1_SEZ6L	16.2865	0.259776	0.678183	0.507981	0.752823	0.459933	0.507981
Q9Y275_TNFSF13B	13.6629	0.155922	0.66805	0.509209	0.754066	0.44629	0.509209
O14798_TNFRSF10C	12.3162	0.474788	0.676322	0.509853	0.754442	0.457411	0.509853
P69905_HBA1	20.5192	-0.23352	-0.666179	0.510387	0.754654	0.443795	0.510387
O43396_TXNL1	13.1993	-0.199893	-0.663595	0.512017	0.756486	0.440358	0.512017
Q99436_PSMB7	14.7185	0.531964	0.670537	0.512705	0.756925	0.44962	0.512705
Q53FA7_TP53I3	13.5077	0.264219	0.667685	0.514474	0.758379	0.445803	0.514474
Q12906_ILF3	14.5417	0.498269	0.667933	0.51432	0.758379	0.446135	0.51432
P00338_LDHA	20.4079	-0.143715	-0.656916	0.516242	0.760406	0.431539	0.516242
Q12846_STX4	11.7511	0.313207	0.663297	0.517911	0.761348	0.439963	0.517911
P16234_PDGFRA	13.0371	-0.286438	-0.66264	0.517612	0.761348	0.439092	0.517612
Q969Y0_NXPE3	15.6642	-0.217533	-0.661916	0.518063	0.761348	0.438133	0.518063
P22105_TNXB	21.1353	-0.124823	-0.649332	0.521064	0.761551	0.421632	0.521064
P54296_MYOM2	15.3268	-0.497768	-0.652336	0.519151	0.761551	0.425542	0.519151
P21266_GSTM3	15.8105	-0.437746	-0.654854	0.522475	0.761551	0.428834	0.522475
Q16769_QPCT	16.7554	-0.216952	-0.649012	0.521268	0.761551	0.421217	0.521268
P01767_IGHV3-53	14.1763	-0.152248	-0.658248	0.520352	0.761551	0.43329	0.520352
Q92823_NRCAM	14.3142	0.223162	0.650749	0.520161	0.761551	0.423474	0.520161
P31939_ATIC	13.3057	0.260179	0.647029	0.522533	0.761551	0.418647	0.522533
Q9UDT6_CLIP2	14.4322	0.506915	0.656516	0.521435	0.761551	0.431013	0.521435
P61018_RAB4B	11.9173	-0.660901	-0.66348	0.522019	0.761551	0.440205	0.522019
Q9UBR1_UPB1	14.0859	-0.238793	-0.650346	0.520418	0.761551	0.422951	0.520418
Q9NV70_EXOC1	12.0703	-0.554229	-0.664631	0.519972	0.761551	0.441734	0.519972
P02745_C1QA	21.9051	-0.119537	-0.644631	0.524065	0.76301	0.41555	0.524065
P08861_CELA3B	15.6231	-0.422757	-0.653016	0.524323	0.76301	0.426429	0.524323
P17405_SMPD1	14.3143	-0.252601	-0.640714	0.526572	0.765707	0.410514	0.526572
P20062_TCN2	13.9641	0.305111	0.640323	0.527359	0.766275	0.410013	0.527359
P48506_GCLC	12.8171	-0.310782	-0.647052	0.528063	0.766722	0.418676	0.528063
Q15181_PPA1	13.7156	-0.381664	-0.644298	0.52911	0.767666	0.41512	0.52911
O14672_ADAM10	14.7163	-0.260259	-0.626929	0.535448	0.774311	0.39304	0.535448
P48960_CD97	15.1541	-0.15471	-0.628055	0.53472	0.774311	0.394453	0.53472
Q99650_OSMR	16.9495	0.140686	0.626552	0.535692	0.774311	0.392567	0.535692
P31949_S100A11	14.5307	0.150574	0.627079	0.53535	0.774311	0.393229	0.53535
Q16836_HADH	12.7054	0.335326	0.635451	0.534707	0.774311	0.403798	0.534707
Q8IUL8_CILP2	16.9606	-0.0982672	-0.624192	0.537219	0.775359	0.389616	0.537219
P13501_CCL5	16.8796	-0.324257	-0.632068	0.536856	0.775359	0.399509	0.536856
Q96KJ4_MSLNL	12.8725	0.310153	0.63019	0.538051	0.77598	0.397139	0.538051
P58215_LOXL3	15.6877	0.13601	0.621501	0.538964	0.776689	0.386263	0.538964
Q7Z3B1_NEGR1	15.1979	0.2984	0.628159	0.539345	0.776689	0.394583	0.539345
Q8TDL5_BPIFB1	13.578	-0.504571	-0.625785	0.540859	0.77829	0.391607	0.540859
Q14517_FAT1	13.2184	0.216289	0.615308	0.542991	0.779995	0.378603	0.542991
P22061_PCMT1	13.9382	-0.117639	-0.615393	0.542935	0.779995	0.378708	0.542935
Q7Z7M9_GALNT5	15.0692	0.228336	0.622039	0.543254	0.779995	0.386932	0.543254
O75019_LILRA1	12.1224	-0.481586	-0.620927	0.544622	0.781189	0.38555	0.544622
P12318_FCGR2A	15.0681	0.575764	0.61885	0.545297	0.781189	0.382975	0.545297
P02461_COL3A1	13.0315	-0.352458	-0.619061	0.545162	0.781189	0.383237	0.545162
P04406_GAPDH	21.0727	-0.155008	-0.610469	0.546148	0.78125	0.372673	0.546148
Q9BXJ1_C1QTNF1	14.5927	-0.184138	-0.611307	0.545758	0.78125	0.373696	0.545758
Q15582_TGFBI	20.1583	0.173269	0.606365	0.548833	0.783618	0.367679	0.548833
Q9Y6C2_EMILIN1	14.9315	0.252391	0.614028	0.548395	0.783618	0.37703	0.548395
Q9HC38_GLOD4	13.8876	0.208723	0.606081	0.549019	0.783618	0.367334	0.549019
O14793_MSTN	13.6139	0.334954	0.612028	0.550328	0.784907	0.374578	0.550328
P24941_CDK2	11.2577	0.419703	0.61119	0.551609	0.785576	0.373553	0.551609
Q96D15_RCN3	12.8606	0.32974	0.60932	0.551428	0.785576	0.371271	0.551428
P02671_FGA	23.2377	0.113321	0.599132	0.553582	0.785649	0.358959	0.553582
Q9H4A9_DPEP2	18.7824	0.108813	0.597454	0.554687	0.785649	0.356951	0.554687
P00326_ADH1C	16.5347	-0.301069	-0.597115	0.55491	0.785649	0.356547	0.55491
O75356_ENTPD5	17.552	0.133076	0.597274	0.554805	0.785649	0.356737	0.554805
P52888_THOP1	15.4233	-0.0882906	-0.597375	0.554739	0.785649	0.356857	0.554739
O75390_CS	13.669	0.25663	0.605411	0.553954	0.785649	0.366522	0.553954
O14656_TOR1A	11.4613	0.416971	0.606658	0.554522	0.785649	0.368034	0.554522
Q96AP7_ESAM	16.2936	0.142948	0.605512	0.553888	0.785649	0.366645	0.553888
Q12904_AIMP1	14.3946	-0.425459	-0.603021	0.555501	0.78591	0.363634	0.555501
P11166_SLC2A1	14.4721	-0.40412	-0.601389	0.556559	0.786831	0.361669	0.556559
P05543_SERPINA7	24.4915	-0.119324	-0.588172	0.560819	0.791696	0.345946	0.560819
O00587_MFNG	15.0082	0.145386	0.595386	0.56046	0.791696	0.354484	0.56046
Q9NR31_SAR1A	15.9789	-0.471137	-0.592714	0.5622	0.792639	0.35131	0.5622
Q6ICL3_TANGO2	12.8189	-0.18055	-0.585927	0.562306	0.792639	0.343311	0.562306
Q9ULZ3_PYCARD	14.8056	0.0937012	0.591183	0.563199	0.793319	0.349497	0.563199
P17900_GM2A	17.0297	0.149593	0.581923	0.564966	0.794368	0.338634	0.564966
P52597_HNRNPF	11.7657	0.460425	0.590912	0.564709	0.794368	0.349177	0.564709
Q9H741_C12orf49	12.2571	0.155232	0.581607	0.565176	0.794368	0.338266	0.565176
Q86UD1_OAF	20.0312	-0.0940829	-0.578713	0.567102	0.796497	0.334908	0.567102
P29017_CD1C	15.6525	0.157265	0.577454	0.567941	0.79658	0.333453	0.567941
Q4KMP7_TBC1D10B	14.5788	-0.181664	-0.583866	0.567985	0.79658	0.340899	0.567985
Q15166_PON3	22.054	0.156429	0.566531	0.575247	0.797511	0.320957	0.575247
P36980_CFHR2	19.7627	0.38096	0.568809	0.573719	0.797511	0.323543	0.573719
Q16620_NTRK2	16.1429	0.0925089	0.566678	0.575148	0.797511	0.321124	0.575148
Q9UK05_GDF2	15.5513	-0.237376	-0.568388	0.574002	0.797511	0.323065	0.574002
P13667_PDIA4	13.8883	0.19138	0.577611	0.572094	0.797511	0.333634	0.572094
Q9Y6N7_ROBO1	15.2417	0.191146	0.573552	0.574768	0.797511	0.328962	0.574768
Q86X29_LSR	14.5534	-0.274863	-0.577873	0.571921	0.797511	0.333937	0.571921
Q16539_MAPK14	11.8946	0.145482	0.580035	0.570499	0.797511	0.336441	0.570499
P34059_GALNS	12.5918	-0.223645	-0.578144	0.571743	0.797511	0.33425	0.571743
Q9UKV8_AGO2	12.7994	0.267846	0.576664	0.572717	0.797511	0.332541	0.572717
Q16881_TXNRD1	11.2907	0.283316	0.574293	0.574879	0.797511	0.329813	0.574879
Q9UI42_CPA4	10.7312	-0.830023	-0.586417	0.57059	0.797511	0.343885	0.57059
P51397_DAP	16.0049	0.525239	0.577259	0.572326	0.797511	0.333228	0.572326
Q5THR3_EFCAB6	14.5589	0.14463	0.567983	0.574273	0.797511	0.322604	0.574273
Q5HYK9_ZNF667	13.3006	0.369959	0.571523	0.573438	0.797511	0.326638	0.573438
Q9H0R3_TMEM222	12.4867	-0.307698	-0.580996	0.569868	0.797511	0.337557	0.569868
Q9BZF9_UACA	13.3805	-0.339933	-0.571554	0.576087	0.798104	0.326674	0.576087
Q6UXB8_PI16	21.4429	0.112246	0.562736	0.577796	0.798773	0.316672	0.577796
P18669_PGAM1	13.9142	0.144902	0.562716	0.577809	0.798773	0.316649	0.577809
O00743_PPP6C	12.1374	0.290292	0.570709	0.577241	0.798773	0.325709	0.577241
P02763_ORM1	22.6106	-0.122495	-0.561021	0.578949	0.799777	0.314745	0.578949
Q12884_FAP	18.8959	0.108788	0.555289	0.582814	0.803394	0.308346	0.582814
Q9NTN9_SEMA4G	11.7905	-0.434398	-0.556551	0.582418	0.803394	0.309749	0.582418
Q7RTP6_MICAL3	11.3958	-0.693671	-0.572695	0.582577	0.803394	0.327979	0.582577
Q13131_PRKAA1	14.1478	0.212895	0.56005	0.583711	0.804058	0.313656	0.583711
P07911_UMOD	18.0019	0.153002	0.550846	0.585818	0.806385	0.303432	0.585818
Q9Y678_COPG1	12.7538	-0.219039	-0.548787	0.587213	0.807157	0.301167	0.587213
Q9NZT1_CALML5	12.7352	0.413658	0.555073	0.587026	0.807157	0.308106	0.587026
Q9BXN1_ASPN	15.8925	0.133502	0.547563	0.588043	0.807723	0.299825	0.588043
Q7Z7G0_ABI3BP	19.365	0.130922	0.546132	0.589014	0.808483	0.29826	0.589014
Q13477_MADCAM1	15.4166	-0.129259	-0.54541	0.589504	0.808582	0.297472	0.589504
P08254_MMP3	14.6271	-0.358612	-0.541309	0.592292	0.81183	0.293015	0.592292
P01160_NPPA	17.5545	0.258851	0.545264	0.593586	0.813027	0.297313	0.593586
P04424_ASL	16.5799	-0.189	-0.537362	0.594981	0.813309	0.288758	0.594981
Q8IZP0_ABI1	15.6967	0.452232	0.542485	0.595451	0.813309	0.29429	0.595451
P55786_NPEPPS	15.3904	-0.271542	-0.536024	0.595894	0.813309	0.287322	0.595894
Q9H3K6_BOLA2	15.3975	-0.112868	-0.536776	0.595381	0.813309	0.288128	0.595381
Q9Y266_NUDC	10.9598	-0.453199	-0.544023	0.595631	0.813309	0.295961	0.595631
P25774_CTSS	17.1531	0.188767	0.540642	0.59669	0.813821	0.292294	0.59669
Q13508_ART3	18.1478	0.203195	0.534029	0.597256	0.814019	0.285187	0.597256
P00441_SOD1	20.7323	-0.32179	-0.53917	0.59768	0.814024	0.290704	0.59768
Q06141_REG3A	15.8576	-0.343436	-0.537757	0.598631	0.814172	0.289183	0.598631
Q8N3F0_MTURN	11.4862	0.290151	0.539726	0.598507	0.814172	0.291304	0.598507
P22692_IGFBP4	17.0377	0.206264	0.531284	0.599133	0.814282	0.282263	0.599133
Q9NP55_BPIFA1	11.6045	0.161671	0.530787	0.599751	0.81455	0.281735	0.599751
O95428_PAPLN	16.5932	0.181166	0.52748	0.601739	0.815532	0.278235	0.601739
O14960_LECT2	13.3619	-0.352323	-0.533655	0.601397	0.815532	0.284788	0.601397
Q99798_ACO2	15.6651	-0.246481	-0.534217	0.601018	0.815532	0.285388	0.601018
P48509_CD151	11.3832	0.329576	0.531203	0.603602	0.817484	0.282177	0.603602
Q9ULB1_NRXN1	15.7523	0.194785	0.52583	0.606691	0.821092	0.276498	0.606691
Q9BY67_CADM1	19.0349	-0.108506	-0.518318	0.608038	0.82234	0.268653	0.608038
O15031_PLXNB2	18.0944	0.0835875	0.517547	0.60857	0.822483	0.267855	0.60857
Q9HBW9_ADGRL4	16.6431	0.326689	0.5165	0.609292	0.822803	0.266772	0.609292
Q92673_SORL1	13.1119	0.186627	0.51583	0.609754	0.822803	0.26608	0.609754
A6NLU5_VSTM2B	11.1999	-0.43272	-0.522538	0.610083	0.822803	0.273046	0.610083
Q9H8J5_MANSC1	16.0512	-0.0744831	-0.512582	0.611997	0.8248	0.26274	0.611997
O94769_ECM2	13.4438	0.194862	0.517406	0.612416	0.8248	0.267709	0.612416
P33908_MAN1A1	20.6185	0.0958961	0.509822	0.613906	0.825188	0.259919	0.613906
Q9UGM5_FETUB	21.1306	0.142041	0.507861	0.615264	0.825188	0.257923	0.615264
O43157_PLXNB1	18.0368	0.106984	0.509911	0.613844	0.825188	0.26001	0.613844
Q8IZF2_ADGRF5	18.5757	0.106866	0.508386	0.614901	0.825188	0.258456	0.614901
Q9BTY2_FUCA2	17.8	-0.271416	-0.508757	0.614643	0.825188	0.258834	0.614643
Q14554_PDIA5	15.7753	-0.195759	-0.515	0.614056	0.825188	0.265225	0.614056
Q9Y4I1_MYO5A	12.5111	-0.264304	-0.512216	0.616482	0.826249	0.262365	0.616482
P05156_CFI	24.6125	0.181358	0.503668	0.618173	0.826795	0.253682	0.618173
Q14974_KPNB1	12.3207	0.114771	0.509155	0.618049	0.826795	0.259239	0.618049
A2RUR9_CCDC144A	18.5239	0.416621	0.509708	0.617671	0.826795	0.259802	0.617671
P15531_NME1	15.4622	0.142018	0.502752	0.618809	0.827074	0.25276	0.618809
P08133_ANXA6	13.0018	0.200537	0.501934	0.619378	0.827263	0.251937	0.619378
O14638_ENPP3	13.0255	0.355387	0.505518	0.62054	0.828243	0.255549	0.62054
P04211_IGLV7-43	17.0354	0.37703	0.503653	0.621819	0.829378	0.253666	0.621819
Q9UM47_NOTCH3	16.7136	0.112667	0.496654	0.623052	0.83042	0.246665	0.623052
Q9UHY1_NRBP1	13.0787	-0.428626	-0.502012	0.623459	0.83042	0.252016	0.623459
P30501_HLA-C	15.7136	0.24739	0.495729	0.627268	0.831485	0.245747	0.627268
P11217_PYGM	15.821	-0.184255	-0.492656	0.625842	0.831485	0.24271	0.625842
Q8WZ75_ROBO4	16.0434	0.160214	0.496055	0.627043	0.831485	0.246071	0.627043
Q9H2X3_CLEC4M	16.2652	-0.127183	-0.491824	0.626423	0.831485	0.241891	0.626423
Q9NY47_CACNA2D2	12.5006	0.216464	0.495768	0.627241	0.831485	0.245786	0.627241
Q9BXJ0_C1QTNF5	14.9221	-0.136117	-0.495906	0.627146	0.831485	0.245922	0.627146
Q9ULC4_MCTS1	14.4978	0.238253	0.498618	0.625279	0.831485	0.24862	0.625279
P07478_PRSS2	15.4217	-0.22478	-0.494919	0.627826	0.831655	0.244945	0.627826
Q9BQS8_FYCO1	12.1438	-0.389377	-0.495571	0.628466	0.831933	0.245591	0.628466
P06401_PGR	14.3632	0.189785	0.492223	0.629686	0.832977	0.242284	0.629686
Q8N3T6_TMEM132C	16.3613	0.182185	0.490984	0.630542	0.833087	0.241065	0.630542
P61225_RAP2B	12.5924	-0.185688	-0.485196	0.631061	0.833087	0.235415	0.631061
P02585_TNNC2	12.2717	-0.390265	-0.485862	0.630984	0.833087	0.236062	0.630984
P07237_P4HB	20.0673	-0.0577656	-0.484117	0.631818	0.833517	0.23437	0.631818
Q6UWP8_SBSN	19.0246	0.114036	0.475494	0.637878	0.835575	0.226095	0.637878
P04745_AMY1A	18.3852	-0.124486	-0.477559	0.636424	0.835575	0.228063	0.636424
P11277_SPTB	15.8453	-0.126843	-0.474848	0.638334	0.835575	0.225481	0.638334
Q12913_PTPRJ	18.9178	0.158411	0.475727	0.637715	0.835575	0.226316	0.637715
Q96RW7_HMCN1	16.8296	0.133144	0.47882	0.635538	0.835575	0.229269	0.635538
Q96KG7_MEGF10	13.945	0.15184	0.475565	0.637829	0.835575	0.226162	0.637829
P62136_PPP1CA	16.8328	0.237266	0.480115	0.63807	0.835575	0.230511	0.63807
P01275_GCG	14.188	-0.158424	-0.475831	0.637641	0.835575	0.226415	0.637641
P81605_DCD	17.1112	0.189107	0.477915	0.636174	0.835575	0.228403	0.636174
P13473_LAMP2	16.5635	-0.0866576	-0.474524	0.638562	0.835575	0.225173	0.638562
P26022_PTX3	15.0064	-0.147356	-0.475101	0.638155	0.835575	0.225721	0.638155
Q8N6H7_ARFGAP2	13.5245	-0.371342	-0.483035	0.636043	0.835575	0.233323	0.636043
Q5VTT5_MYOM3	17.3427	0.363761	0.473184	0.639507	0.836241	0.223903	0.639507
P29508_SERPINB3	13.2421	0.320318	0.476809	0.640368	0.836241	0.227347	0.640368
P28072_PSMB6	15.2569	0.196412	0.472267	0.640153	0.836241	0.223036	0.640153
P46782_RPS5	14.5366	0.201001	0.4753	0.641419	0.837047	0.22591	0.641419
Q8WWA0_ITLN1	17.9035	-0.0800855	-0.468687	0.642681	0.838129	0.219668	0.642681
Q96PD2_DCBLD2	13.6974	-0.121741	-0.466539	0.6442	0.839544	0.217658	0.6442
O95817_BAG3	13.2873	-0.239686	-0.469991	0.64512	0.839611	0.220892	0.64512
Q7LBC6_KDM3B	12.2079	0.209182	0.470391	0.644841	0.839611	0.221267	0.644841
P07311_ACYP1	14.1105	-0.205168	-0.466707	0.647414	0.8409	0.217815	0.647414
Q93099_HGD	14.8126	0.172062	0.467257	0.64703	0.8409	0.218329	0.64703
Q9HAT2_SIAE	16.2085	-0.117553	-0.462572	0.647008	0.8409	0.213973	0.647008
Q16775_HAGH	18.0058	0.227097	0.465899	0.647979	0.841068	0.217062	0.647979
Q92187_ST8SIA4	15.6077	-0.156843	-0.464494	0.648963	0.84178	0.215754	0.648963
P00739_HPR	16.874	0.183474	0.45518	0.652257	0.845443	0.207189	0.652257
Q92598_HSPH1	13.1551	0.290821	0.459217	0.652661	0.845443	0.21088	0.652661
P02545_LMNA	16.6878	0.302732	0.453152	0.6537	0.846222	0.205346	0.6537
Q9NPR2_SEMA4B	14.8671	-0.222522	-0.447432	0.657887	0.851072	0.200196	0.657887
Q16706_MAN2A1	20.7995	0.0600864	0.438252	0.664343	0.855731	0.192065	0.664343
P61626_LYZ	20.7715	-0.293999	-0.436574	0.665546	0.855731	0.190597	0.665546
Q96A32_MYLPF	17.2571	-0.588239	-0.440419	0.665912	0.855731	0.193969	0.665912
P05451_REG1A	17.7809	-0.131054	-0.4371	0.665169	0.855731	0.191057	0.665169
Q9NR56_MBNL1	14.2091	0.288465	0.442946	0.664124	0.855731	0.196201	0.664124
Q7LGC8_CHST3	15.118	0.133028	0.445047	0.662639	0.855731	0.198067	0.662639
Q9Y265_RUVBL1	13.0288	-0.219816	-0.441724	0.664989	0.855731	0.19512	0.664989
Q16288_NTRK3	14.518	0.174893	0.442894	0.664161	0.855731	0.196155	0.664161
Q9NW68_BSDC1	15.2273	-0.250672	-0.444278	0.663183	0.855731	0.197383	0.663183
A2IDD5_CCDC78	11.1716	0.19029	0.442916	0.664591	0.855731	0.196175	0.664591
Q15814_TBCC	12.045	0.307757	0.440177	0.667037	0.856606	0.193756	0.667037
Q9H082_RAB33B	10.2559	1.13126	0.455983	0.667509	0.856643	0.207921	0.667509
P28066_PSMA5	18.2036	0.150586	0.431867	0.668926	0.857893	0.186509	0.668926
P10451_SPP1	15.8306	-0.324985	-0.435539	0.669372	0.857896	0.189694	0.669372
P05060_CHGB	15.965	-0.152741	-0.430511	0.669901	0.858005	0.18534	0.669901
Q6UWW8_CES3	13.2981	0.179358	0.429267	0.670796	0.858583	0.18427	0.670796
P07476_IVL	16.0236	-0.161739	-0.427592	0.672002	0.859558	0.182835	0.672002
Q15349_RPS6KA2	10.241	-2.10243	-0.455277	0.672506	0.859634	0.207277	0.672506
P01011_SERPINA3	27.5684	0.110495	0.424485	0.67424	0.860753	0.180188	0.67424
Q96GK7_FAHD2A	11.3969	-0.346472	-0.429946	0.674274	0.860753	0.184854	0.674274
Q7L591_DOK3	12.0241	-0.311907	-0.429322	0.674716	0.860753	0.184318	0.674716
P17813_ENG	18.2898	0.0795813	0.422829	0.675435	0.86076	0.178784	0.675435
P63208_SKP1	14.0377	0.180763	0.426763	0.675612	0.86076	0.182127	0.675612
P54289_CACNA2D1	19.1588	-0.0937611	-0.418288	0.678715	0.863576	0.174965	0.678715
P19021_PAM	17.4397	0.0934796	0.418529	0.678541	0.863576	0.175167	0.678541
P09172_DBH	21.91	-0.199594	-0.417493	0.67929	0.863739	0.1743	0.67929
Q9NY97_B3GNT2	17.8936	0.0744909	0.415258	0.680908	0.864485	0.172439	0.680908
P61160_ACTR2	15.4653	-0.130416	-0.414796	0.681242	0.864485	0.172056	0.681242
Q9UQ53_MGAT4B	13.8542	-0.165506	-0.41766	0.682112	0.864485	0.174439	0.682112
P08590_MYL3	11.1266	6.60707	0.441597	0.681582	0.864485	0.195008	0.681582
P50120_RBP2	11.9554	-0.157653	-0.414726	0.68188	0.864485	0.171997	0.68188
P19022_CDH2	18.8177	0.0818904	0.41242	0.682963	0.864997	0.170091	0.682963
Q8IWI9_MGA	14.6649	0.230873	0.413345	0.685201	0.867263	0.170854	0.685201
P01023_A2M	24.2929	-0.0694158	-0.402423	0.690225	0.873051	0.161945	0.690225
Q9HD89_RETN	17.1053	0.11846	0.399508	0.692349	0.875165	0.159606	0.692349
P38606_ATP6V1A	14.534	0.0996907	0.396288	0.694697	0.87756	0.157044	0.694697
P02790_HPX	29.179	0.0708718	0.394151	0.696257	0.877561	0.155355	0.696257
P11021_HSPA5	21.5197	-0.0670283	-0.393779	0.696529	0.877561	0.155062	0.696529
P22891_PROZ	21.8394	0.0785641	0.393913	0.696431	0.877561	0.155168	0.696431
P01033_TIMP1	18.8034	-0.0688881	-0.39262	0.697376	0.877561	0.154151	0.697376
P19971_TYMP	16.4731	0.0943421	0.392559	0.69742	0.877561	0.154102	0.69742
O15400_STX7	13.5875	-0.224807	-0.397912	0.696695	0.877561	0.158334	0.696695
P07996_THBS1	23.6582	0.0877221	0.39132	0.698326	0.877639	0.153131	0.698326
P36542_ATP5C1	10.7562	-0.427622	-0.398842	0.69839	0.877639	0.159075	0.69839
P04066_FUCA1	20.1823	-0.159085	-0.38762	0.701033	0.879817	0.15025	0.701033
P43686_PSMC4	13.7482	-0.22085	-0.391627	0.70084	0.879817	0.153371	0.70084
Q16851_UGP2	15.5449	-0.339908	-0.38699	0.704197	0.882887	0.149761	0.704197
O14737_PDCD5	14.8644	0.115795	0.383038	0.704392	0.882887	0.146718	0.704392
P35555_FBN1	19.8583	-0.0735671	-0.381656	0.705406	0.883013	0.145661	0.705406
P02766_TTR	20.9648	-0.0834419	-0.382267	0.704958	0.883013	0.146128	0.704958
P08473_MME	14.4252	0.222454	0.383458	0.706759	0.884134	0.14704	0.706759
P04264_KRT1	18.528	0.133359	0.376979	0.708842	0.886168	0.142113	0.708842
Q9UKU9_ANGPTL2	15.4737	-0.117778	-0.379764	0.709442	0.886344	0.144221	0.709442
P31944_CASP14	17.464	0.164593	0.37302	0.711756	0.888661	0.139144	0.711756
O43516_WIPF1	15.0684	-0.231723	-0.375933	0.712229	0.888678	0.141325	0.712229
Q6UWH4_FAM198B	12.9721	0.144985	0.37508	0.71285	0.888879	0.140685	0.71285
Q13275_SEMA3F	14.4812	0.161125	0.368378	0.715178	0.891208	0.135702	0.715178
P99999_CYCS	18.495	-0.195051	-0.367016	0.716183	0.891885	0.134701	0.716183
O94985_CLSTN1	16.9303	0.0628197	0.365718	0.717142	0.892504	0.133749	0.717142
P54802_NAGLU	19.2033	0.0766655	0.359183	0.721974	0.892528	0.129012	0.721974
P40189_IL6ST	19.7403	-0.0538947	-0.357975	0.722868	0.892528	0.128146	0.722868
P19961_AMY2B	17.1552	-0.128218	-0.360501	0.723498	0.892528	0.129961	0.723498
P14151_SELL	19.5631	-0.0574712	-0.362791	0.719304	0.892528	0.131617	0.719304
Q9BWP8_COLEC11	16.8043	0.212817	0.361573	0.720205	0.892528	0.130735	0.720205
P06733_ENO1	18.5029	-0.210149	-0.364859	0.717776	0.892528	0.133122	0.717776
Q9Y274_ST3GAL6	16.4352	-0.0814916	-0.360951	0.720665	0.892528	0.130286	0.720665
P33241_LSP1	16.8345	0.160465	0.360092	0.721301	0.892528	0.129666	0.721301
O15144_ARPC2	17.6807	-0.0663199	-0.360947	0.720668	0.892528	0.130283	0.720668
P61201_COPS2	12.7441	0.20031	0.365165	0.720085	0.892528	0.133345	0.720085
O15123_ANGPT2	13.9929	0.122165	0.360332	0.723621	0.892528	0.129839	0.723621
P09622_DLD	14.8137	0.123311	0.363544	0.718748	0.892528	0.132164	0.718748
Q9NRG1_PRTFDC1	12.3172	0.0929499	0.357143	0.72357	0.892528	0.127551	0.72357
Q5SYB0_FRMPD1	17.0727	-0.14853	-0.362482	0.722047	0.892528	0.131393	0.722047
Q15849_SLC14A2	17.6426	-0.771743	-0.360077	0.724162	0.892626	0.129656	0.724162
O00461_GOLIM4	14.5558	0.115657	0.357931	0.72538	0.893249	0.128115	0.72538
Q13492_PICALM	11.6882	-0.172667	-0.357643	0.725591	0.893249	0.127909	0.725591
P78344_EIF4G2	15.5156	0.2427	0.355782	0.726957	0.89436	0.126581	0.726957
P03973_SLPI	14.1826	-0.113736	-0.353987	0.728274	0.895411	0.125307	0.728274
P54257_HAP1	12.7731	-0.257328	-0.35094	0.728971	0.895699	0.123159	0.728971
Q96CX2_KCTD12	14.3314	0.0880365	0.348582	0.729838	0.896194	0.121509	0.729838
O00754_MAN2B1	16.1757	-0.0659379	-0.345903	0.73183	0.897501	0.119649	0.73183
P02654_APOC1	17.0096	-0.16804	-0.346073	0.731703	0.897501	0.119767	0.731703
P11215_ITGAM	15.3673	-0.0909716	-0.344718	0.732711	0.897671	0.118831	0.732711
Q6XQN6_NAPRT	13.0416	0.147295	0.343845	0.733361	0.897671	0.118229	0.733361
Q96NZ9_PRAP1	18.4409	0.0950647	0.344284	0.733034	0.897671	0.118532	0.733034
P50395_GDI2	17.215	0.153024	0.340817	0.735617	0.899558	0.116156	0.735617
P10721_KIT	18.1061	-0.0633062	-0.340526	0.735833	0.899558	0.115958	0.735833
O43866_CD5L	21.273	-0.15367	-0.335464	0.73961	0.903604	0.112536	0.73961
P36888_FLT3	12.3915	0.194949	0.335099	0.740239	0.903802	0.112291	0.740239
P01834_IGKC	18.3246	-0.10934	-0.332494	0.741829	0.905171	0.110552	0.741829
P35908_KRT2	17.5334	0.124521	0.331566	0.742522	0.905446	0.109936	0.742522
Q00796_SORD	15.523	-0.167363	-0.33376	0.74318	0.905677	0.111396	0.74318
P00751_CFB	26.0321	0.0500899	0.328298	0.744966	0.906712	0.10778	0.744966
P04433_IGKV3-11	16.6204	0.0884961	0.328356	0.744923	0.906712	0.107817	0.744923
P01861_IGHG4	13.7228	0.410224	0.32632	0.749008	0.906879	0.106485	0.749008
P28799_GRN	14.089	-0.154943	-0.324061	0.7483	0.906879	0.105016	0.7483
O15230_LAMA5	16.0241	0.117971	0.325624	0.749206	0.906879	0.106031	0.749206
O60279_SUSD5	13.434	0.146885	0.327284	0.745726	0.906879	0.107115	0.745726
P01133_EGF	16.2311	0.10855	0.327421	0.747873	0.906879	0.107205	0.747873
P24298_GPT	17.295	-0.106962	-0.325586	0.746997	0.906879	0.106006	0.746997
Q8NBM8_PCYOX1L	11.857	-0.0801179	-0.325853	0.749036	0.906879	0.10618	0.749036
Q9Y570_PPME1	13.1545	0.169809	0.327594	0.748065	0.906879	0.107318	0.748065
P09093_CELA3A	15.2302	-0.122605	-0.325465	0.749324	0.906879	0.105927	0.749324
P13598_ICAM2	18.5987	0.0826498	0.319692	0.751418	0.908844	0.102203	0.751418
P36871_PGM1	17.383	-0.122116	-0.318974	0.751957	0.908928	0.101744	0.751957
Q04721_NOTCH2	17.7412	0.0752047	0.313317	0.756208	0.912925	0.0981675	0.756208
P35527_KRT9	17.08	0.145884	0.313623	0.755977	0.912925	0.0983597	0.755977
Q8IZF4_ADGRG5	12.639	-0.188548	-0.315491	0.756735	0.912991	0.0995346	0.756735
Q9ULI3_HEG1	17.8701	0.0548106	0.308033	0.760185	0.913726	0.0948845	0.760185
P05362_ICAM1	18.7901	-0.19144	-0.306361	0.761446	0.913726	0.0938568	0.761446
P16070_CD44	18.2595	0.0691506	0.308226	0.76004	0.913726	0.0950032	0.76004
O60667_FCMR	13.0747	0.136222	0.307897	0.760288	0.913726	0.0948004	0.760288
Q13449_LSAMP	17.9517	0.102135	0.308967	0.761596	0.913726	0.0954605	0.761596
Q68D85_NCR3LG1	12.6812	0.0862153	0.306228	0.761546	0.913726	0.0937755	0.761546
Q99536_VAT1	14.812	0.130877	0.313719	0.758054	0.913726	0.0984198	0.758054
P08246_ELANE	13.2104	0.14987	0.308622	0.759815	0.913726	0.0952478	0.759815
P04155_TFF1	14.257	0.0923504	0.309292	0.761353	0.913726	0.0956614	0.761353
Q9UNN8_PROCR	20.0739	0.0770542	0.304178	0.763092	0.914953	0.0925245	0.763092
Q14315_FLNC	15.354	-0.220674	-0.30288	0.764072	0.915561	0.091736	0.764072
P30455_HLA-A	12.2996	-0.195281	-0.303144	0.76491	0.915998	0.0918964	0.76491
P02746_C1QB	22.9594	0.0961294	0.300468	0.765892	0.916606	0.0902813	0.765892
P08648_ITGA5	15.6984	-0.108	-0.302093	0.766728	0.917039	0.0912603	0.766728
P24043_LAMA2	19.4767	-0.0526167	-0.297426	0.768191	0.917371	0.0884625	0.768191
Q96MU8_KREMEN1	14.8681	0.0785404	0.297112	0.768428	0.917371	0.0882755	0.768428
Q1KMD3_HNRNPUL2	12.7127	-0.145993	-0.300448	0.768249	0.917371	0.0902693	0.768249
P48507_GCLM	12.9237	-0.150551	-0.298861	0.769145	0.91766	0.089318	0.769145
Q9UKX2_MYH2	14.8656	-0.264586	-0.294738	0.770293	0.917897	0.0868706	0.770293
Q16832_DDR2	15.4136	0.0703155	0.297873	0.769885	0.917897	0.0887285	0.769885
Q16853_AOC3	19.2778	0.0582889	0.292358	0.772025	0.918616	0.0854732	0.772025
P53396_ACLY	12.6889	-0.176354	-0.29462	0.772321	0.918616	0.0868011	0.772321
Q9UI17_DMGDH	14.7954	-0.0930724	-0.292901	0.771614	0.918616	0.0857908	0.771614
Q2TV78_MST1L	18.4204	-0.0616051	-0.289766	0.773988	0.91919	0.0839645	0.773988
P16284_PECAM1	17.454	-0.0530662	-0.288663	0.774824	0.91919	0.0833262	0.774824
P14207_FOLR2	16.4693	0.0855506	0.289947	0.773852	0.91919	0.084069	0.773852
P18054_ALOX12	14.7883	-0.0549738	-0.290806	0.775181	0.91919	0.0845683	0.775181
A6NDG6_PGP	14.4578	-0.128696	-0.292002	0.774284	0.91919	0.085265	0.774284
O00187_MASP2	20.3312	0.0567351	0.286749	0.776275	0.919837	0.0822253	0.776275
Q7L5Y1_ENOSF1	13.0209	-0.0999747	-0.286219	0.776677	0.919837	0.0819215	0.776677
Q6GTS8_PM20D1	17.6178	0.181634	0.284268	0.778157	0.921026	0.0808085	0.778157
Q9BTU6_PI4K2A	11.578	-0.153557	-0.284688	0.779775	0.922376	0.081047	0.779775
P16581_SELE	15.9363	-0.0518519	-0.280939	0.780685	0.922889	0.0789267	0.780685
Q96IY4_CPB2	21.3613	0.104312	0.279396	0.781858	0.92371	0.078062	0.781858
P00749_PLAU	13.4581	-0.093283	-0.280883	0.782636	0.924065	0.0788954	0.782636
P20618_PSMB1	16.1215	-0.122015	-0.278288	0.78459	0.924678	0.0774442	0.78459
P07477_PRSS1	15.1653	0.108341	0.278399	0.784506	0.924678	0.0775059	0.784506
Q86UX2_ITIH5	14.7004	-0.0978106	-0.276031	0.784417	0.924678	0.0761929	0.784417
P46531_NOTCH1	15.9423	0.0541315	0.274538	0.785553	0.925249	0.0753713	0.785553
P62081_RPS7	12.3168	0.170204	0.276312	0.786078	0.925305	0.0763483	0.786078
Q9NY33_DPP3	16.3877	-0.070525	-0.272679	0.786968	0.925789	0.0743536	0.786968
P29218_IMPA1	11.5744	-0.185452	-0.274519	0.787694	0.926079	0.0753606	0.787694
P05452_CLEC3B	22.0744	0.111012	0.270749	0.788438	0.92639	0.0733052	0.788438
Q3ZCW2_LGALSL	17.1683	-0.200886	-0.271918	0.789391	0.926948	0.0739392	0.789391
P38159_RBMX	12.1788	0.184953	0.270381	0.790551	0.927746	0.073106	0.790551
P22304_IDS	14.8996	-0.0545844	-0.266228	0.791885	0.928748	0.0708774	0.791885
P25789_PSMA4	18.5372	0.0910831	0.265558	0.792396	0.928784	0.0705212	0.792396
P18206_VCL	17.946	0.0973963	0.256483	0.799328	0.928975	0.0657836	0.799328
Q4LDE5_SVEP1	17.7215	-0.0755264	-0.258246	0.79798	0.928975	0.0666912	0.79798
P01034_CST3	18.6595	0.142753	0.255969	0.799721	0.928975	0.0655202	0.799721
P06737_PYGL	17.1317	0.0512342	0.260482	0.796271	0.928975	0.0678511	0.796271
P02776_PF4	18.8964	0.243158	0.261832	0.79524	0.928975	0.0685558	0.79524
Q02487_DSC2	15.9262	-0.0603797	-0.259572	0.796966	0.928975	0.0673778	0.796966
O15335_CHAD	17.2613	0.0717484	0.259539	0.796992	0.928975	0.0673603	0.796992
P22607_FGFR3	13.6589	-0.103834	-0.26206	0.796839	0.928975	0.0686755	0.796839
P13521_SCG2	13.9742	0.115092	0.265526	0.794218	0.928975	0.0705041	0.794218
P01624_IGKV3-15	15.153	0.14253	0.254658	0.800725	0.928975	0.0648505	0.800725
O00584_RNASET2	12.0304	0.0777328	0.257992	0.798235	0.928975	0.0665597	0.798235
Q9UH65_SWAP70	12.6779	0.0939084	0.254663	0.800721	0.928975	0.064853	0.800721
A0A075B6Q5_IGHV3-64	14.1779	0.16943	0.257908	0.799982	0.928975	0.0665165	0.799982
Q15369_TCEB1	14.3112	-0.110613	-0.264756	0.7948	0.928975	0.0700956	0.7948
P62826_RAN	16.1627	-0.0955953	-0.260963	0.797669	0.928975	0.0681017	0.797669
Q11206_ST3GAL4	11.8751	0.147488	0.258719	0.799902	0.928975	0.0669354	0.799902
Q6V1P9_DCHS2	15.265	0.0842572	0.258944	0.799197	0.928975	0.0670521	0.799197
Q12907_LMAN2	16.7942	0.0801123	0.253587	0.801544	0.929369	0.0643063	0.801544
P22392_NME2	15.9798	0.101455	0.252732	0.802198	0.92957	0.0638737	0.802198
P15259_PGAM2	12.9929	0.154753	0.251699	0.80299	0.929782	0.0633524	0.80299
Q9Y6X5_ENPP4	16.8953	-0.106953	-0.253473	0.803343	0.929782	0.0642487	0.803343
Q9NZP8_C1RL	21.718	-0.0528976	-0.249971	0.804313	0.930063	0.0624855	0.804313
Q8NFL0_B3GNT7	15.1603	-0.107725	-0.249665	0.804548	0.930063	0.0623325	0.804548
P00390_GSR	16.9671	-0.107304	-0.248506	0.805436	0.930534	0.0617551	0.805436
P09105_HBQ1	10.1099	-0.317133	-0.26214	0.806148	0.9308	0.0687173	0.806148
Q7L576_CYFIP1	14.5064	-0.0885675	-0.247706	0.80772	0.932058	0.0613584	0.80772
O00533_CHL1	22.214	-0.074544	-0.240204	0.811805	0.933924	0.0576982	0.811805
P08670_VIM	18.9264	0.0542486	0.241592	0.81074	0.933924	0.0583667	0.81074
Q9Y251_HPSE	18.0157	0.0527017	0.240062	0.811914	0.933924	0.05763	0.811914
Q9NPG4_PCDH12	16.0987	-0.0839576	-0.238725	0.814549	0.933924	0.0569896	0.814549
P17858_PFKL	13.524	0.131161	0.236525	0.814633	0.933924	0.055944	0.814633
Q96CV9_OPTN	13.353	-0.107398	-0.239052	0.8143	0.933924	0.057146	0.8143
Q9Y3C5_RNF11	14.1923	-0.188202	-0.239574	0.812983	0.933924	0.0573959	0.812983
P06312_IGKV4-1	16.6834	-0.071644	-0.235877	0.815131	0.933924	0.0556379	0.815131
P62906_RPL10A	13.5134	0.188751	0.244765	0.809955	0.933924	0.0599097	0.809955
Q8TBF2_FAM213B	14.1597	-0.145906	-0.242803	0.811446	0.933924	0.0589531	0.811446
P40967_PMEL	15.3887	0.101269	0.238002	0.815099	0.933924	0.0566451	0.815099
P04085_PDGFA	16.1203	0.0450269	0.239333	0.812474	0.933924	0.0572805	0.812474
P05090_APOD	19.685	0.107919	0.231471	0.81852	0.936349	0.0535787	0.81852
P61769_B2M	20.4093	-0.077175	-0.230075	0.819595	0.936349	0.0529344	0.819595
Q8NHL6_LILRB1	14.7308	-0.0812423	-0.231714	0.819891	0.936349	0.0536912	0.819891
Q08830_FGL1	11.4003	-0.256629	-0.233373	0.819756	0.936349	0.0544632	0.819756
O95782_AP2A1	13.1082	0.114031	0.228882	0.820624	0.936349	0.0523869	0.820624
P31942_HNRNPH3	12.8238	-0.176819	-0.230736	0.820637	0.936349	0.053239	0.820637
Q12765_SCRN1	13.0195	-0.0961195	-0.232299	0.819444	0.936349	0.053963	0.819444
A8MVU1_NCF1C	11.3669	-0.20453	-0.229749	0.821861	0.937193	0.0527845	0.821861
P36222_CHI3L1	17.8458	-0.119307	-0.22479	0.823667	0.937615	0.0505303	0.823667
P12273_PIP	16.1222	-0.0611593	-0.224766	0.823685	0.937615	0.0505196	0.823685
P54760_EPHB4	14.2177	-0.115344	-0.227728	0.822932	0.937615	0.0518601	0.822932
Q13201_MMRN1	20.7082	-0.0442083	-0.224004	0.824273	0.937732	0.0501776	0.824273
P30491_HLA-B	15.68	-0.0755455	-0.222354	0.825545	0.938626	0.0494415	0.825545
Q5VY43_PEAR1	16.0215	0.0457635	0.216455	0.830098	0.941037	0.0468529	0.830098
P49721_PSMB2	16.1497	0.0806688	0.216527	0.830043	0.941037	0.0468838	0.830043
Q9UBR2_CTSZ	16.4956	0.0571972	0.217732	0.829112	0.941037	0.0474074	0.829112
Q8WVM8_SCFD1	12.4961	0.0800274	0.217308	0.829489	0.941037	0.0472229	0.829489
P26842_CD27	15.6118	0.0833944	0.219873	0.828933	0.941037	0.0483443	0.828933
P01877_IGHA2	16.8134	0.207865	0.21503	0.832639	0.941218	0.046238	0.832639
Q92484_SMPDL3A	11.584	0.146915	0.216714	0.831556	0.941218	0.046965	0.831556
Q9Y315_DERA	13.0697	0.0500539	0.21247	0.833177	0.941218	0.0451436	0.833177
Q9H6B4_CLMP	12.8247	0.088551	0.216785	0.831503	0.941218	0.0469955	0.831503
Q6UWB1_IL27RA	13.6167	0.0679976	0.214852	0.832776	0.941218	0.0461614	0.832776
P36941_LTBR	14.1098	0.0876337	0.214998	0.832664	0.941218	0.0462241	0.832664
Q9Y5Z4_HEBP2	12.5381	-0.103205	-0.213027	0.834173	0.941792	0.0453807	0.834173
P19652_ORM2	22.186	0.0427211	0.206066	0.838131	0.94241	0.0424632	0.838131
P01137_TGFB1	17.1819	0.03436	0.2074	0.837099	0.94241	0.0430148	0.837099
Q13332_PTPRS	17.225	0.0574468	0.208148	0.83652	0.94241	0.0433255	0.83652
P01857_IGHG1	21.6929	0.0555004	0.207385	0.83711	0.94241	0.0430087	0.83711
Q8NBP7_PCSK9	18.4001	0.067891	0.207265	0.837203	0.94241	0.0429589	0.837203
P63000_RAC1	16.4274	0.0804193	0.209291	0.837036	0.94241	0.0438028	0.837036
Q6UXH0_ANGPTL8	12.5006	0.133849	0.208126	0.838127	0.94241	0.0433163	0.838127
Q15046_KARS	12.8372	-0.0584242	-0.205098	0.838881	0.942705	0.0420651	0.838881
Q96KN2_CNDP1	23.5726	-0.0482443	-0.198854	0.843718	0.943754	0.0395429	0.843718
P22897_MRC1	20.7594	-0.0342188	-0.199842	0.842953	0.943754	0.0399368	0.842953
Q86VB7_CD163	21.183	0.0379806	0.199228	0.843428	0.943754	0.0396919	0.843428
O95980_RECK	17.5337	-0.0471533	-0.199985	0.842842	0.943754	0.0399938	0.842842
P16157_ANK1	16.9011	-0.134018	-0.202554	0.842204	0.943754	0.0410283	0.842204
Q9Y5Y7_LYVE1	20.3092	-0.0942104	-0.199413	0.843285	0.943754	0.0397656	0.843285
P07900_HSP90AA1	15.5126	-0.0716007	-0.201617	0.842924	0.943754	0.0406495	0.842924
O14618_CCS	13.4261	0.0438041	0.20342	0.84154	0.943754	0.0413799	0.84154
P80511_S100A12	14.7674	0.0947673	0.195166	0.846579	0.94586	0.0380896	0.846579
Q9UJW2_TINAG	14.6886	0.0378603	0.19542	0.846381	0.94586	0.0381891	0.846381
P20700_LMNB1	16.614	0.0558816	0.193554	0.84783	0.946711	0.037463	0.84783
P25788_PSMA3	16.4651	0.130678	0.191511	0.849415	0.946978	0.0366767	0.849415
P61916_NPC2	14.9088	-0.0598464	-0.190599	0.850124	0.946978	0.0363278	0.850124
O43915_VEGFD	12.9212	0.0421984	0.190092	0.850518	0.946978	0.0361348	0.850518
P23083_IGHV1-2	14.2941	-0.0628628	-0.190956	0.849846	0.946978	0.0364642	0.849846
Q96ST8_CEP89	15.8025	0.0726002	0.190136	0.850483	0.946978	0.0361519	0.850483
Q15811_ITSN1	11.7072	-0.125141	-0.191193	0.851118	0.947102	0.0365549	0.851118
Q9NZK5_CECR1	19.9747	-0.0560733	-0.185569	0.854032	0.94757	0.0344357	0.854032
Q86TH1_ADAMTSL2	19.6248	0.0412477	0.18596	0.853728	0.94757	0.0345812	0.853728
Q8NI99_ANGPTL6	14.9007	-0.0354186	-0.187346	0.852651	0.94757	0.0350985	0.852651
P10124_SRGN	15.0895	-0.044138	-0.189495	0.852244	0.94757	0.0359085	0.852244
Q16658_FSCN1	15.3469	0.0814073	0.186153	0.854818	0.94757	0.034653	0.854818
Q92574_TSC1	11.7176	0.113889	0.185958	0.854968	0.94757	0.0345804	0.854968
P05413_FABP3	12.638	0.0733365	0.186712	0.854388	0.94757	0.0348613	0.854388
Q9P035_HACD3	13.7845	-0.0762941	-0.185224	0.855534	0.947654	0.0343078	0.855534
P47972_NPTX2	14.681	-0.0628561	-0.183708	0.856702	0.948404	0.0337488	0.856702
P04792_HSPB1	14.2419	-0.0964875	-0.181134	0.858686	0.950057	0.0328096	0.858686
P07738_BPGM	15.7555	0.131887	0.180087	0.859494	0.950407	0.0324314	0.859494
Q9BUL8_PDCD10	15.2781	-0.114011	-0.17899	0.86034	0.950799	0.0320374	0.86034
Q9NS98_SEMA3G	13.4411	-0.0771021	-0.174441	0.86282	0.952451	0.0304297	0.86282
P37840_SNCA	18.975	0.101936	0.17608	0.862586	0.952451	0.031004	0.862586
P51991_HNRNPA3	11.7234	0.137508	0.174139	0.864249	0.953484	0.0303244	0.864249
P25787_PSMA2	13.9775	0.0562021	0.171629	0.864882	0.953638	0.0294565	0.864882
Q99727_TIMP4	12.4023	0.122327	0.170818	0.866649	0.955042	0.0291788	0.866649
Q8WWQ8_STAB2	14.5837	0.0548935	0.167386	0.869301	0.956875	0.0280181	0.869301
P18850_ATF6	16.2418	-0.0673435	-0.167761	0.869011	0.956875	0.0281439	0.869011
P01019_AGT	24.544	0.0238055	0.162245	0.872201	0.95952	0.0263234	0.872201
Q05193_DNM1	14.0978	-0.138423	-0.160687	0.874484	0.960938	0.0258202	0.874484
Q9BWV1_BOC	14.7531	-0.0559097	-0.16079	0.874404	0.960938	0.0258533	0.874404
O75069_TMCC2	11.679	0.112329	0.159533	0.875377	0.961374	0.0254506	0.875377
Q9Y2E5_MAN2B2	15.1502	-0.0581104	-0.155774	0.877255	0.961797	0.0242655	0.877255
P55008_AIF1	15.7203	-0.0343526	-0.155947	0.87712	0.961797	0.0243193	0.87712
P51124_GZMM	12.8237	0.0793436	0.157606	0.877017	0.961797	0.0248397	0.877017
Q06481_APLP2	18.4931	0.0245214	0.15508	0.877797	0.961847	0.0240497	0.877797
Q9H1U4_MEGF9	17.0139	-0.0574824	-0.154997	0.878889	0.962498	0.0240241	0.878889
P16233_PNLIP	14.6321	-0.0607878	-0.151666	0.880465	0.963133	0.0230027	0.880465
P46934_NEDD4	11.9409	0.0671036	0.153112	0.88035	0.963133	0.0234432	0.88035
P12259_F5	23.395	0.0198402	0.146688	0.88436	0.965533	0.0215173	0.88436
O00462_MANBA	16.6232	-0.0285711	-0.145861	0.885007	0.965533	0.0212753	0.885007
Q5QNW6_HIST2H2BF	17.7688	-0.0889934	-0.147628	0.883624	0.965533	0.021794	0.883624
P03956_MMP1	15.1581	-0.0429343	-0.145671	0.885155	0.965533	0.0212202	0.885155
Q68BL8_OLFML2B	17.0897	0.0385079	0.146757	0.884306	0.965533	0.0215375	0.884306
Q12841_FSTL1	18.268	0.0643703	0.143014	0.887235	0.966423	0.0204531	0.887235
O43909_EXTL3	11.2957	-0.102854	-0.144543	0.88747	0.966423	0.0208928	0.88747
O15484_CAPN5	13.1336	0.0551568	0.145038	0.886612	0.966423	0.0210359	0.886612
P01876_IGHA1	22.5206	-0.0682242	-0.140869	0.888915	0.967452	0.019844	0.888915
Q01105_SET	14.19	0.0461113	0.141159	0.889622	0.967677	0.0199259	0.889622
Q14697_GANAB	16.7521	-0.0278669	-0.137871	0.891264	0.968703	0.0190084	0.891264
P01704_IGLV2-14	14.3985	0.0590097	0.137483	0.891567	0.968703	0.0189016	0.891567
P61158_ACTR3	16.6292	0.0538665	0.134553	0.893864	0.96932	0.0181045	0.893864
P06702_S100A9	18.1755	0.0442685	0.131801	0.896021	0.96932	0.0173716	0.896021
P42785_PRCP	18.9022	-0.0293649	-0.131171	0.896515	0.96932	0.0172059	0.896515
Q99983_OMD	17.8766	0.03217	0.131004	0.896646	0.96932	0.0171621	0.896646
Q9UBX5_FBLN5	13.7729	-0.0360642	-0.135158	0.893389	0.96932	0.0182677	0.893389
O75015_FCGR3B	18.0357	0.0805473	0.131625	0.89616	0.96932	0.0173251	0.89616
Q969H8_MYDGF	15.5622	-0.0938013	-0.134675	0.894659	0.96932	0.0181373	0.894659
O00592_PODXL	17.519	-0.0561887	-0.134357	0.894906	0.96932	0.0180518	0.894906
P25398_RPS12	12.8652	0.0600513	0.132918	0.89615	0.96932	0.0176671	0.89615
Q14956_GPNMB	16.8883	0.0330869	0.1285	0.89861	0.969964	0.0165124	0.89861
Q15262_PTPRK	15.9683	0.0265697	0.128327	0.898747	0.969964	0.0164677	0.898747
Q07092_COL16A1	14.1428	-0.0631284	-0.130322	0.898043	0.969964	0.0169837	0.898043
P02765_AHSG	27.901	-0.0229578	-0.126827	0.899923	0.969994	0.0160852	0.899923
P55290_CDH13	20.5747	-0.0226152	-0.122374	0.903419	0.969994	0.0149755	0.903419
Q01459_CTBS	22.1102	-0.0186353	-0.120626	0.904791	0.969994	0.0145507	0.904791
Q9NPY3_CD93	18.0133	-0.0355401	-0.119986	0.905294	0.969994	0.0143967	0.905294
P37837_TALDO1	18.6682	-0.0287364	-0.125092	0.901285	0.969994	0.0156481	0.901285
O43505_B4GAT1	17.8519	0.0239123	0.126318	0.900323	0.969994	0.0159564	0.900323
O60476_MAN1A2	14.7749	-0.0322813	-0.124261	0.901937	0.969994	0.0154409	0.901937
Q4G148_GXYLT1	14.114	0.0290689	0.124613	0.901661	0.969994	0.0155283	0.901661
Q6UWV6_ENPP7	11.9231	-0.0647456	-0.121185	0.905153	0.969994	0.0146857	0.905153
P01742_IGHV1-69	13.8386	0.0577906	0.125882	0.900725	0.969994	0.0158462	0.900725
P20138_CD33	16.0639	0.0279681	0.120977	0.904516	0.969994	0.0146354	0.904516
Q13158_FADD	13.7723	0.0520858	0.122022	0.904501	0.969994	0.0148893	0.904501
Q32P51_HNRNPA1L2	13.2816	0.0399628	0.122614	0.903231	0.969994	0.0150341	0.903231
Q99784_OLFM1	18.1466	-0.0246322	-0.119076	0.906009	0.970222	0.0141791	0.906009
P08697_SERPINF2	23.8354	-0.0150403	-0.11276	0.910972	0.970699	0.0127149	0.910972
Q9UJJ9_GNPTG	18.7944	0.0279308	0.114525	0.909585	0.970699	0.0131159	0.909585
O60844_ZG16	17.5469	0.0377884	0.115934	0.909243	0.970699	0.0134406	0.909243
Q13576_IQGAP2	14.369	-0.0539285	-0.116205	0.909031	0.970699	0.0135035	0.909031
P07148_FABP1	16.8999	-0.0493687	-0.117421	0.908084	0.970699	0.0137878	0.908084
Q13444_ADAM15	13.0891	0.0536982	0.113846	0.910869	0.970699	0.012961	0.910869
P09668_CTSH	18.1593	-0.0528207	-0.114753	0.910162	0.970699	0.0131683	0.910162
P05019_IGF1	15.8781	-0.0507272	-0.11372	0.910968	0.970699	0.0129322	0.910968
O95757_HSPA4L	11.9268	0.0695145	0.11559	0.909743	0.970699	0.0133612	0.909743
P06732_CKM	21.1717	0.0944802	0.111054	0.912313	0.971594	0.0123329	0.912313
P13591_NCAM1	20.9621	0.0218959	0.104856	0.917188	0.973836	0.0109948	0.917188
P07942_LAMB1	19.2658	0.0259981	0.10104	0.920191	0.973836	0.010209	0.920191
Q10588_BST1	19.7524	-0.024998	-0.100697	0.920461	0.973836	0.0101398	0.920461
Q9UQP3_TNN	14.9121	0.0451038	0.106962	0.916236	0.973836	0.0114409	0.916236
O14773_TPP1	16.644	0.0232075	0.104925	0.917133	0.973836	0.0110093	0.917133
P28070_PSMB4	15.6508	0.0327178	0.104512	0.917459	0.973836	0.0109227	0.917459
Q16627_CCL14	16.0881	0.0537552	0.10744	0.915864	0.973836	0.0115433	0.915864
P17987_TCP1	13.4893	-0.0301262	-0.100924	0.920305	0.973836	0.0101856	0.920305
Q86TY3_C14orf37	13.8694	0.0363643	0.101651	0.919758	0.973836	0.0103328	0.919758
P22059_OSBP	11.4573	0.0590157	0.104907	0.918051	0.973836	0.0110054	0.918051
Q13153_PAK1	14.51	-0.0465575	-0.108362	0.915145	0.973836	0.0117423	0.915145
Q2M2W7_C17orf58	14.9233	0.023392	0.102231	0.919927	0.973836	0.0104512	0.919927
P0DMV9_HSPA1B	16.9021	-0.0232864	-0.0996521	0.921283	0.974173	0.00993055	0.921283
P01009_SERPINA1	25.4883	-0.0252074	-0.0956355	0.924446	0.9746	0.00914615	0.924446
Q15389_ANGPT1	18.0287	-0.0161853	-0.0950832	0.924881	0.9746	0.00904081	0.924881
O76061_STC2	14.9001	0.0249087	0.0938179	0.925878	0.9746	0.0088018	0.925878
Q8N149_LILRA2	16.0974	-0.0237244	-0.0966277	0.923665	0.9746	0.0093369	0.923665
P00568_AK1	19.0011	0.0667177	0.0954192	0.924616	0.9746	0.00910483	0.924616
O00585_CCL21	16.1955	0.0183652	0.0927393	0.926727	0.9746	0.00860058	0.926727
P00995_SPINK1	14.6701	0.0534207	0.092761	0.92671	0.9746	0.00860459	0.92671
P15086_CPB1	16.5147	-0.0261173	-0.097654	0.922856	0.9746	0.0095363	0.922856
P08962_CD63	13.5637	-0.0629248	-0.0937446	0.926552	0.9746	0.00878804	0.926552
Q6R327_RICTOR	14.3604	-0.0328838	-0.0977643	0.923414	0.9746	0.00955785	0.923414
P12821_ACE	19.0058	0.0288784	0.0914269	0.927761	0.974694	0.00835887	0.927761
P23919_DTYMK	10.8862	-0.151438	-0.0924977	0.928328	0.974694	0.00855583	0.928328
P01911_HLA-DRB1	14.6213	-0.0583277	-0.0920604	0.927868	0.974694	0.00847512	0.927868
P12429_ANXA3	16.5244	0.024269	0.0884549	0.930103	0.975837	0.00782428	0.930103
Q7Z434_MAVS	12.9978	0.0452296	0.0887862	0.930426	0.975837	0.00788298	0.930426
Q9UBU3_GHRL	14.0217	-0.035598	-0.0854837	0.932445	0.975968	0.00730745	0.932445
Q9BQI4_CCDC3	11.8992	-0.0452007	-0.0865009	0.932212	0.975968	0.0074824	0.932212
P05161_ISG15	12.0504	-0.102826	-0.0877025	0.931844	0.975968	0.00769174	0.931844
Q9NQ36_SCUBE2	16.5102	0.0400982	0.0860443	0.932569	0.975968	0.00740362	0.932569
P07195_LDHB	19.824	-0.047568	-0.0838188	0.933757	0.976009	0.00702559	0.933757
Q9UKM7_MAN1B1	15.9139	0.0156723	0.0839975	0.933616	0.976009	0.00705558	0.933616
P08572_COL4A2	13.5633	-0.0410741	-0.0838636	0.934274	0.976009	0.0070331	0.934274
Q6N069_NAA16	12.5151	0.0403165	0.0834116	0.934627	0.976009	0.0069575	0.934627
P17655_CAPN2	15.0089	-0.019054	-0.0817808	0.935364	0.976252	0.00668809	0.935364
P00748_F12	22.666	-0.0169843	-0.0792681	0.937346	0.976981	0.00628344	0.937346
Q14847_LASP1	16.6108	-0.0447989	-0.0797503	0.93749	0.976981	0.00636011	0.93749
P09417_QDPR	15.0789	0.0176183	0.0789733	0.937578	0.976981	0.00623678	0.937578
Q86SF2_GALNT7	16.7779	-0.0148057	-0.0756573	0.940194	0.978666	0.00572403	0.940194
Q02817_MUC2	13.0651	-0.0198281	-0.0756404	0.940207	0.978666	0.00572146	0.940207
P02042_HBD	16.288	0.0252767	0.0739181	0.941566	0.979553	0.00546389	0.941566
Q7Z4H3_HDDC2	11.8523	0.0237831	0.0719555	0.943115	0.980637	0.00517759	0.943115
Q00013_MPP1	13.1316	-0.071072	-0.0706183	0.944634	0.981689	0.00498694	0.944634
Q9UBP4_DKK3	20.0179	-0.0163724	-0.0666332	0.947316	0.983418	0.00443998	0.947316
Q86VZ4_LRP11	16.0088	-0.0139915	-0.0671306	0.946923	0.983418	0.00450652	0.946923
P59665_DEFA1	15.4145	0.0248454	0.065886	0.947906	0.983503	0.00434097	0.947906
Q8NBJ4_GOLM1	15.3511	0.0198218	0.0650067	0.9486	0.983696	0.00422587	0.9486
P33151_CDH5	21.3703	0.0159218	0.0640631	0.949345	0.983941	0.00410408	0.949345
Q9NUQ9_FAM49B	15.3906	0.0139939	0.063432	0.95026	0.984361	0.00402362	0.95026
P26641_EEF1G	14.9708	0.0527846	0.0613336	0.951903	0.984482	0.00376181	0.951903
P06310_IGKV2-30	13.2467	-0.0559961	-0.0616893	0.951682	0.984482	0.00380557	0.951682
Q86UP2_KTN1	12.2894	0.0392551	0.0626748	0.950979	0.984482	0.00392813	0.950979
P43251_BTD	23.5968	-0.0117606	-0.0588999	0.953422	0.985	0.0034692	0.953422
P08253_MMP2	20.2811	0.00907284	0.0582542	0.953932	0.985	0.00339356	0.953932
Q99523_SORT1	17.577	0.0209353	0.0591075	0.953647	0.985	0.00349369	0.953647
Q9Y4L1_HYOU1	18.868	-0.0221019	-0.0562303	0.955531	0.985599	0.00316184	0.955531
P13727_PRG2	18.1801	-0.0138368	-0.0564204	0.955381	0.985599	0.00318326	0.955381
Q14766_LTBP1	20.5772	-0.0140827	-0.0533009	0.957845	0.985856	0.00284099	0.957845
P12883_MYH7	17.0369	0.0311338	0.0544957	0.956902	0.985856	0.00296978	0.956902
P55058_PLTP	21.2236	0.0150849	0.0528722	0.958184	0.985856	0.00279546	0.958184
Q9NPH3_IL1RAP	20.3148	0.0155795	0.0526156	0.958387	0.985856	0.00276841	0.958387
P48551_IFNAR2	15.2313	0.0157279	0.0520432	0.958839	0.985856	0.0027085	0.958839
Q9NS00_C1GALT1	15.8445	0.0172931	0.0541287	0.957547	0.985856	0.00292992	0.957547
P60520_GABARAPL2	14.2186	0.0414803	0.0513525	0.959722	0.986239	0.00263708	0.959722
P11678_EPX	13.2843	0.0172289	0.0439104	0.965267	0.988221	0.00192812	0.965267
P78504_JAG1	16.6182	0.00875018	0.0452053	0.964243	0.988221	0.00204352	0.964243
P32942_ICAM3	16.8122	0.00644697	0.0429846	0.965999	0.988221	0.00184767	0.965999
P11171_EPB41	17.1433	0.0227611	0.043025	0.966249	0.988221	0.00185115	0.966249
P30040_ERP29	14.7837	0.0239351	0.0438694	0.965587	0.988221	0.00192452	0.965587
P01700_IGLV1-47	13.9085	-0.0143473	-0.0457326	0.963826	0.988221	0.00209147	0.963826
O75051_PLXNA2	13.5057	0.010106	0.0441015	0.965116	0.988221	0.00194494	0.965116
Q12864_CDH17	13.1319	-0.0199748	-0.0459074	0.963989	0.988221	0.00210749	0.963989
Q6UX06_OLFM4	12.9623	-0.0184594	-0.0453965	0.96439	0.988221	0.00206085	0.96439
O43827_ANGPTL7	14.43	0.0142531	0.0418994	0.967131	0.9886	0.00175556	0.967131
Q99895_CTRC	13.7792	0.0351286	0.0395286	0.96899	0.988922	0.00156251	0.96899
Q8NCL4_GALNT6	13.9052	0.0108033	0.0400294	0.968344	0.988922	0.00160235	0.968344
P01703_IGLV1-40	13.7197	-0.017116	-0.0395123	0.969003	0.988922	0.00156122	0.969003
Q9NQS3_NECTIN3	14.7556	-0.0152048	-0.03889	0.969491	0.988922	0.00151243	0.969491
Q9NQZ7_ENTPD7	12.1371	-0.0191642	-0.0372901	0.970745	0.989679	0.00139055	0.970745
P13645_KRT10	18.6032	0.0150465	0.0359967	0.971523	0.989729	0.00129576	0.971523
P30740_SERPINB1	17.2059	0.0446872	0.0345879	0.972637	0.989729	0.00119632	0.972637
O15145_ARPC3	14.6864	0.00770829	0.0343302	0.972841	0.989729	0.00117856	0.972841
P53814_SMTN	13.8996	0.0285873	0.0357883	0.971923	0.989729	0.0012808	0.971923
P23141_CES1	17.5713	0.0116664	0.0334535	0.973535	0.989914	0.00111914	0.973535
P68871_HBB	22.1753	0.00984812	0.0304972	0.975873	0.991328	0.000930078	0.975873
P49767_VEGFC	15.4366	-0.00666281	-0.0297503	0.976463	0.991328	0.000885083	0.976463
Q9UN70_PCDHGC3	13.3014	0.0164263	0.0304982	0.976072	0.991328	0.00093014	0.976072
P52209_PGD	17.4979	-0.00995838	-0.0283902	0.977539	0.991899	0.000806005	0.977539
P22352_GPX3	21.0203	-0.00484343	-0.0257005	0.979666	0.992082	0.000660518	0.979666
P08637_FCGR3A	18.8541	0.00690993	0.0260167	0.979416	0.992082	0.000676868	0.979416
P61970_NUTF2	13.5368	0.00755088	0.0255688	0.979771	0.992082	0.000653761	0.979771
Q9NS62_THSD1	14.1038	-0.0169874	-0.0263375	0.979335	0.992082	0.000693664	0.979335
P54920_NAPA	13.0848	0.00605156	0.0231541	0.981698	0.992474	0.000536114	0.981698
P15924_DSP	12.2776	0.0106412	0.0233457	0.981534	0.992474	0.000545022	0.981534
Q5SRI9_MANEA	11.7545	0.0120182	0.0236478	0.981467	0.992474	0.000559218	0.981467
Q9H7M9_C10orf54	17.6419	0.0176945	0.0217207	0.982957	0.993228	0.000471789	0.982957
P02774_GC	27.8634	-0.00241742	-0.020531	0.983756	0.993412	0.000421521	0.983756
Q96C19_EFHD2	16.1327	-0.00599284	-0.0196298	0.984469	0.993412	0.000385328	0.984469
Q66K14_TBC1D9B	10.4836	0.0209769	0.0190796	0.985194	0.993412	0.000364032	0.985194
Q9BZR6_RTN4R	15.9451	0.00857714	0.0193883	0.984787	0.993412	0.000375907	0.984787
Q5VSP4_LCN1P1	12.8721	-0.00661896	-0.0176462	0.98617	0.993879	0.000311388	0.98617
Q14324_MYBPC2	12.6116	-0.00679016	-0.0158211	0.987485	0.994168	0.000250307	0.987485
P62805_HIST1H4A	16.6339	0.0063234	0.0159285	0.987397	0.994168	0.000253718	0.987397
O14818_PSMA7	13.3209	0.00577634	0.0138842	0.989014	0.994463	0.000192772	0.989014
O75695_RP2	12.7635	0.00934489	0.014447	0.988664	0.994463	0.000208716	0.988664
Q8WVN6_SECTM1	13.4263	-0.0042853	-0.0134963	0.989321	0.994463	0.000182151	0.989321
P21757_MSR1	13.358	0.00536582	0.0127495	0.989996	0.994624	0.00016255	0.989996
P02652_APOA2	23.6876	0.00473208	0.00973758	0.992295	0.994867	9.48204e-05	0.992295
Q14393_GAS6	15.1214	0.00269786	0.0105951	0.991617	0.994867	0.000112257	0.991617
P01619_IGKV3-20	18.0625	-0.00698001	-0.0104907	0.991768	0.994867	0.000110055	0.991768
Q8TEU7_RAPGEF6	16.7365	-0.00498175	-0.0103917	0.991846	0.994867	0.000107987	0.991846
Q93091_RNASE6	15.6701	0.00389949	0.00911284	0.992849	0.994907	8.30438e-05	0.992849
P30622_CLIP1	10.8104	0.0173113	0.00791275	0.993907	0.995451	6.26117e-05	0.993907
P51884_LUM	24.2902	-0.00106645	-0.00551381	0.995637	0.996668	3.04021e-05	0.995637
P56199_ITGA1	16.8548	0.00097043	0.00364735	0.997114	0.997114	1.33032e-05	0.997114
P08238_HSP90AB1	15.5684	0.000788511	0.00379431	0.996998	0.997114	1.43968e-05	0.996998
P34931_HSPA1L	NA	NA	NA	NA	NA	NA	NA
P04259_KRT6B	NA	NA	NA	NA	NA	NA	NA
P35580_MYH10	NA	NA	NA	NA	NA	NA	NA
Q9UKX5_ITGA11	NA	NA	NA	NA	NA	NA	NA
P26599_PTBP1	NA	NA	NA	NA	NA	NA	NA
Q8N392_ARHGAP18	NA	NA	NA	NA	NA	NA	NA
P31947_SFN	NA	NA	NA	NA	NA	NA	NA
Q96P48_ARAP1	NA	NA	NA	NA	NA	NA	NA
Q96JQ0_DCHS1	NA	NA	NA	NA	NA	NA	NA
Q9Y4D1_DAAM1	NA	NA	NA	NA	NA	NA	NA
P62140_PPP1CB	NA	NA	NA	NA	NA	NA	NA
P11216_PYGB	NA	NA	NA	NA	NA	NA	NA
P21549_AGXT	NA	NA	NA	NA	NA	NA	NA
Q9UBS4_DNAJB11	NA	NA	NA	NA	NA	NA	NA
P36405_ARL3	NA	NA	NA	NA	NA	NA	NA
Q9NRA1_PDGFC	NA	NA	NA	NA	NA	NA	NA
P16333_NCK1	NA	NA	NA	NA	NA	NA	NA
P61006_RAB8A	NA	NA	NA	NA	NA	NA	NA
P21860_ERBB3	NA	NA	NA	NA	NA	NA	NA
Q9UM07_PADI4	NA	NA	NA	NA	NA	NA	NA
Q93033_CD101	NA	NA	NA	NA	NA	NA	NA
Q8NE71_ABCF1	NA	NA	NA	NA	NA	NA	NA
Q6FHJ7_SFRP4	NA	NA	NA	NA	NA	NA	NA
P48723_HSPA13	NA	NA	NA	NA	NA	NA	NA
Q9UNF1_MAGED2	NA	NA	NA	NA	NA	NA	NA
Q96EG1_ARSG	NA	NA	NA	NA	NA	NA	NA
Q16543_CDC37	NA	NA	NA	NA	NA	NA	NA
Q9H3S7_PTPN23	NA	NA	NA	NA	NA	NA	NA
P00480_OTC	NA	NA	NA	NA	NA	NA	NA
P45877_PPIC	NA	NA	NA	NA	NA	NA	NA
P11172_UMPS	NA	NA	NA	NA	NA	NA	NA
Q9UQ16_DNM3	NA	NA	NA	NA	NA	NA	NA
Q9H0B8_CRISPLD2	NA	NA	NA	NA	NA	NA	NA
Q96L58_B3GALT6	NA	NA	NA	NA	NA	NA	NA
P12872_MLN	NA	NA	NA	NA	NA	NA	NA
Q9Y262_EIF3L	NA	NA	NA	NA	NA	NA	NA
Q00610_CLTC	NA	NA	NA	NA	NA	NA	NA
Q9NZT2_OGFR	NA	NA	NA	NA	NA	NA	NA
O95359_TACC2	NA	NA	NA	NA	NA	NA	NA
P16452_EPB42	NA	NA	NA	NA	NA	NA	NA
Q8NEZ2_VPS37A	NA	NA	NA	NA	NA	NA	NA
O14745_SLC9A3R1	NA	NA	NA	NA	NA	NA	NA
P49758_RGS6	NA	NA	NA	NA	NA	NA	NA
P62714_PPP2CB	NA	NA	NA	NA	NA	NA	NA
Q8NBF2_NHLRC2	NA	NA	NA	NA	NA	NA	NA
Q96PL1_SCGB3A2	NA	NA	NA	NA	NA	NA	NA
Q10472_GALNT1	NA	NA	NA	NA	NA	NA	NA
Q9H425_C1orf198	NA	NA	NA	NA	NA	NA	NA
Q9UIQ6_LNPEP	NA	NA	NA	NA	NA	NA	NA
Q96DE0_NUDT16	NA	NA	NA	NA	NA	NA	NA
P54136_RARS	NA	NA	NA	NA	NA	NA	NA
Q96T51_RUFY1	NA	NA	NA	NA	NA	NA	NA
Q9NRB3_CHST12	NA	NA	NA	NA	NA	NA	NA
Q9Y3Q8_TSC22D4	NA	NA	NA	NA	NA	NA	NA
O00571_DDX3X	NA	NA	NA	NA	NA	NA	NA
P20472_PVALB	NA	NA	NA	NA	NA	NA	NA
P55899_FCGRT	NA	NA	NA	NA	NA	NA	NA
P02458_COL2A1	NA	NA	NA	NA	NA	NA	NA
Q9UGM3_DMBT1	NA	NA	NA	NA	NA	NA	NA
P04839_CYBB	NA	NA	NA	NA	NA	NA	NA
P05787_KRT8	NA	NA	NA	NA	NA	NA	NA
Q6NYC8_PPP1R18	NA	NA	NA	NA	NA	NA	NA
Q9H0P0_NT5C3A	NA	NA	NA	NA	NA	NA	NA
Q8TD06_AGR3	NA	NA	NA	NA	NA	NA	NA
Q9UJY5_GGA1	NA	NA	NA	NA	NA	NA	NA
[truncated: 286 more rows]

## Sheet: Plasma-DDA-TMT
ID	AveExpr	Coef	t	P.value	P.value.adj	F	F.p.value
P09960_LTA4H	18.2663	-1.26153	-6.56538	2.97111e-07	0.000431377	43.1043	2.97111e-07
P20742_PZP	20.6863	3.19876	6.41945	4.43804e-07	0.000431377	41.2093	4.43804e-07
P01130_LDLR	14.4874	1.5861	5.95952	1.58981e-06	0.000957119	35.5159	1.58981e-06
Q9UKU6_TRHDE	16.2337	1.22807	5.88287	1.96938e-06	0.000957119	34.6081	1.96938e-06
Q7L576_CYFIP1	11.5002	1.67302	6.91818	7.50872e-06	0.00291939	47.8612	7.50872e-06
Q9H9E3_COG4	14.4139	0.926398	5.07894	1.88701e-05	0.00525978	25.7956	1.88701e-05
O00757_FBP2	15.9633	-1.22119	-5.07763	1.89395e-05	0.00525978	25.7824	1.89395e-05
Q13231_CHIT1	15.5133	1.59405	4.919	2.96115e-05	0.0071956	24.1966	2.96115e-05
P30990_NTS	14.5435	-1.71628	-4.8956	3.43015e-05	0.00740912	23.9669	3.43015e-05
O00193_SMAP	14.8746	-1.0829	-5.71171	4.27003e-05	0.00830094	32.6237	4.27003e-05
Q9BY76_ANGPTL4	13.0632	1.02379	4.71763	5.21763e-05	0.00922098	22.256	5.21763e-05
Q8WWA0_ITLN1	17.4095	-0.998974	-4.6601	6.13248e-05	0.00930332	21.7165	6.13248e-05
P01871_IGHM	21.1694	-2.3213	-4.65497	6.22136e-05	0.00930332	21.6687	6.22136e-05
P06727_APOA4	25.4858	-1.00213	-4.53571	8.6909e-05	0.0120679	20.5726	8.6909e-05
P04114_APOB	27.1561	1.00666	4.35332	0.000144626	0.0176718	18.9514	0.000144626
Q96DN2_VWCE	14.3869	-1.49945	-4.32948	0.000154552	0.0176718	18.7444	0.000154552
Q9P232_CNTN3	17.9438	0.630872	4.34499	0.000148023	0.0176718	18.8789	0.000148023
Q01995_TAGLN	14.9447	1.00984	4.30897	0.000163628	0.0176718	18.5672	0.000163628
P02792_FTL	17.1771	2.41624	4.24065	0.000197816	0.0202397	17.9831	0.000197816
P55008_AIF1	14.0613	-1.63915	-4.7318	0.000274162	0.0253796	22.3899	0.000274162
P02649_APOE	23.1657	0.817204	4.13281	0.000266617	0.0253796	17.0801	0.000266617
Q8N6C8_LILRA3	20.3716	-1.10566	-4.07125	0.000315946	0.0272605	16.575	0.000315946
Q15848_ADIPOQ	20.076	-0.826922	-4.06376	0.000322527	0.0272605	16.5141	0.000322527
P55056_APOC4	19.625	1.77062	4.03035	0.000353561	0.0286384	16.2438	0.000353561
P32119_PRDX2	19.3873	1.00393	3.99189	0.000392943	0.0305553	15.9352	0.000392943
O95497_VNN1	20.0191	1.31791	3.9516	0.000438797	0.0328085	15.6151	0.000438797
P08493_MGP	16.5825	0.820465	3.88277	0.000529552	0.036766	15.0759	0.000529552
P50454_SERPINH1	12.1527	1.52548	4.41267	0.000514857	0.036766	19.4716	0.000514857
P63208_SKP1	13.4011	0.831979	3.85623	0.000569249	0.0368873	14.8705	0.000569249
P02655_APOC2	22.5817	1.76548	3.85947	0.000564254	0.0368873	14.8955	0.000564254
O60861_GAS7	12.5502	-2.39027	-5.13394	0.00064756	0.0406083	26.3573	0.00064756
P07988_SFTPB	17.8052	-1.08705	-3.78067	0.000698891	0.0415018	14.2934	0.000698891
Q9Y617_PSAT1	15.7279	-0.918788	-3.77771	0.000704506	0.0415018	14.2711	0.000704506
Q9GZT8_NIF3L1	15.8453	0.843683	3.71269	0.000839811	0.0480174	13.7841	0.000839811
Q9UJ14_GGT7	15.3884	-1.09294	-3.68304	0.000909624	0.0505231	13.5648	0.000909624
P20851_C4BPB	24.5857	0.575953	3.59921	0.00113892	0.0615018	12.9543	0.00113892
Q147U7_SMCO1	13.7811	-0.773068	-3.93099	0.00135631	0.0676066	15.4527	0.00135631
P04278_SHBG	20.0381	-0.920805	-3.54267	0.00132431	0.0676066	12.5505	0.00132431
Q92496_CFHR4	19.962	0.889104	3.54882	0.00130281	0.0676066	12.5941	0.00130281
P04196_HRG	25.8997	0.529793	3.44783	0.00170274	0.0827534	11.8875	0.00170274
P14384_CPM	15.9862	0.644273	3.41272	0.00186778	0.084526	11.6467	0.00186778
P02794_FTH1	16.4297	1.27569	3.41234	0.00186966	0.084526	11.644	0.00186966
Q96B86_RGMA	16.3447	-0.682309	-3.42735	0.00179723	0.084526	11.7467	0.00179723
P00966_ASS1	13.2767	-2.21985	-3.74766	0.00196891	0.0869899	14.0449	0.00196891
P07225_PROS1	22.3705	0.47736	3.34705	0.00221882	0.0907726	11.2027	0.00221882
O14791_APOL1	20.5905	0.834792	3.35424	0.00217749	0.0907726	11.2509	0.00217749
P24821_TNC	19.1917	-0.63757	-3.34838	0.00221107	0.0907726	11.2117	0.00221107
Q5JRA6_MIA3	15.9399	-0.759431	-3.34319	0.0022413	0.0907726	11.1769	0.0022413
Q9H098_FAM107B	13.2061	-1.81528	-3.78333	0.00232002	0.0920434	14.3136	0.00232002
P0C0L4_C4A	22.582	1.21362	3.31045	0.00244112	0.0949107	10.9591	0.00244112
Q9Y4F3_KIAA0430	12.3141	0.80044	3.62863	0.00250979	0.0956672	13.167	0.00250979
P25025_CXCR2	11.661	-1.98125	-4.32323	0.00264231	0.0982571	18.6903	0.00264231
O75874_IDH1	18.7502	-0.4591	-3.26751	0.00272936	0.0982571	10.6766	0.00272936
Q01813_PFKP	12.9563	0.860911	3.27431	0.00268159	0.0982571	10.7211	0.00268159
Q9UQ52_CNTN6	13.2909	0.764431	3.2235	0.00305843	0.106171	10.391	0.00305843
P04003_C4BPA	26.6162	0.506435	3.22752	0.00302689	0.106171	10.4169	0.00302689
Q16775_HAGH	16.5623	0.603079	3.20703	0.00319109	0.108833	10.2851	0.00319109
P0C0L5_C4B	27.912	0.569198	3.19001	0.00333405	0.109519	10.1761	0.00333405
P35247_SFTPD	15.738	-0.581921	-3.48285	0.00338023	0.109519	12.1302	0.00338023
P13497_BMP1	17.0801	0.540577	3.19202	0.00331684	0.109519	10.189	0.00331684
P37840_SNCA	17.852	1.00939	3.15353	0.00366116	0.116677	9.94475	0.00366116
P02144_MB	17.6553	1.27647	3.12853	0.00390282	0.122372	9.7877	0.00390282
P23327_HRC	14.4825	0.558742	3.11233	0.00406744	0.124041	9.68661	0.00406744
Q08830_FGL1	18.0301	-1.00599	-3.11077	0.00408366	0.124041	9.67689	0.00408366
O95965_ITGBL1	12.7891	1.02211	3.10802	0.00420594	0.12579	9.65978	0.00420594
Q8WUT4_LRRN4	12.2346	-1.17356	-3.09451	0.00456813	0.128702	9.57596	0.00456813
Q9Y3I1_FBXO7	11.8753	1.46804	3.34529	0.00447733	0.128702	11.191	0.00447733
P50995_ANXA11	13.0217	-1.28208	-3.19989	0.00452625	0.128702	10.2393	0.00452625
Q96RR4_CAMKK2	16.4331	0.423537	3.07723	0.00444719	0.128702	9.46934	0.00444719
O43451_MGAM	13.4898	-0.738478	-3.0044	0.0053453	0.148447	9.02644	0.0053453
P07451_CA3	17.0441	0.78543	2.98911	0.0055546	0.148984	8.93478	0.0055546
O43280_TREH	16.362	0.802623	2.97726	0.00572216	0.148984	8.86405	0.00572216
P02656_APOC3	21.8518	1.34164	2.97753	0.00571825	0.148984	8.86568	0.00571825
P01024_C3	28.6485	0.367782	2.98554	0.00560462	0.148984	8.91343	0.00560462
Q5JSP0_FGD3	10.9416	-2.90569	-3.75721	0.00574783	0.148984	14.1167	0.00574783
O43866_CD5L	21.7311	-0.758468	-2.95604	0.006034	0.153718	8.7382	0.006034
P02549_SPTA1	18.1462	0.580279	2.95244	0.00608861	0.153718	8.71688	0.00608861
P13716_ALAD	17.7979	0.623443	2.93915	0.00629386	0.153763	8.63858	0.00629386
P01889_HLA-B	18.0168	-0.547544	-2.93699	0.00632772	0.153763	8.62593	0.00632772
P26022_PTX3	13.9483	-0.790884	-2.94291	0.00623509	0.153763	8.66071	0.00623509
P28332_ADH6	11.7192	-2.00797	-3.15215	0.00664043	0.15937	9.93603	0.00664043
P40227_CCT6A	14.8073	0.678654	2.89885	0.00695681	0.164927	8.40335	0.00695681
P40199_CEACAM6	17.2302	-0.476467	-2.89374	0.00704557	0.165019	8.37371	0.00704557
Q96QH2_PRAM1	14.4404	-1.10905	-2.86877	0.0074942	0.171397	8.22983	0.0074942
Q04656_ATP7A	11.5381	-0.855072	-3.12743	0.007494	0.171397	9.78085	0.007494
Q9UJ70_NAGK	11.4802	-1.51309	-3.33132	0.00774748	0.175129	11.0977	0.00774748
Q6ZMI3_GLDN	11.9057	0.613635	2.86379	0.00802415	0.176252	8.20129	0.00802415
O94919_ENDOD1	16.0853	0.436514	2.82247	0.00839812	0.176252	7.96633	0.00839812
Q15063_POSTN	16.7877	0.483766	2.82083	0.00843183	0.176252	7.95711	0.00843183
Q96AE4_FUBP1	12.1994	-1.14182	-3.07195	0.00836318	0.176252	9.43691	0.00836318
P04745_AMY1A	19.0906	-0.654199	-2.83329	0.00817813	0.176252	8.02753	0.00817813
P11684_SCGB1A1	13.8065	0.943872	2.84238	0.00799756	0.176252	8.07911	0.00799756
P00568_AK1	16.761	0.590562	2.83818	0.00808055	0.176252	8.05525	0.00808055
P10645_CHGA	18.4151	-0.604108	-2.81168	0.00862294	0.17833	7.90556	0.00862294
Q96S96_PEBP4	19.1339	0.630381	2.80352	0.00879693	0.180013	7.8597	0.00879693
P43652_AFM	24.6708	0.481293	2.7945	0.00899272	0.182103	7.80925	0.00899272
P18065_IGFBP2	19.185	-0.793461	-2.78074	0.00929971	0.184476	7.7325	0.00929971
Q9NRB3_CHST12	14.0614	-0.545711	-2.98997	0.00923428	0.184476	8.93992	0.00923428
P02511_CRYAB	15.0788	0.834006	2.95882	0.00983609	0.193145	8.75463	0.00983609
P35612_ADD2	12.7785	0.549738	2.78035	0.00998936	0.194193	7.73032	0.00998936
Q96PL1_SCGB3A2	13.7088	-0.816777	-2.72369	0.0106795	0.201562	7.41851	0.0106795
Q9Y6R7_FCGBP	22.9238	0.510826	2.72989	0.0105209	0.201562	7.45229	0.0105209
P10912_GHR	13.3736	0.82902	2.73375	0.0105833	0.201562	7.47339	0.0105833
P03952_KLKB1	24.2899	0.331059	2.70327	0.0112184	0.201677	7.30766	0.0112184
Q16394_EXT1	16.5424	0.346049	2.70764	0.0111011	0.201677	7.33129	0.0111011
Q8TAQ9_SUN3	10.3887	1.7892	3.28933	0.011308	0.201677	10.8197	0.011308
O14579_COPE	10.3444	-0.407982	-4.56854	0.0111647	0.201677	20.8715	0.0111647
P53634_CTSC	15.4646	-0.573113	-2.71567	0.0108883	0.201677	7.37485	0.0108883
P30041_PRDX6	14.2654	0.746834	2.70841	0.0110803	0.201677	7.3355	0.0110803
Q15485_FCN2	18.6912	0.762683	2.68679	0.0116716	0.20627	7.21883	0.0116716
P49641_MAN2A2	16.488	0.425858	2.68048	0.0118495	0.207526	7.18499	0.0118495
Q99729_HNRNPAB	12.3901	-1.8486	-2.87726	0.0122789	0.213127	8.27864	0.0122789
P00746_CFD	21.4911	0.420696	2.65633	0.0125543	0.214084	7.05611	0.0125543
P01127_PDGFB	13.3615	0.884504	2.65852	0.0124888	0.214084	7.06775	0.0124888
P35968_KDR	15.7643	0.524057	2.64132	0.013012	0.214367	6.97657	0.013012
P07306_ASGR1	13.2612	0.802892	2.82693	0.012839	0.214367	7.99154	0.012839
P00918_CA2	20.9121	0.744681	2.64326	0.0129521	0.214367	6.9868	0.0129521
P23229_ITGA6	14.232	0.917773	2.64688	0.0128408	0.214367	7.00596	0.0128408
P02760_AMBP	23.7465	0.351165	2.63719	0.0131406	0.214667	6.95476	0.0131406
P11171_EPB41	16.9633	0.52695	2.62186	0.0136283	0.215499	6.87414	0.0136283
Q9BS26_ERP44	16.5337	0.449738	2.62817	0.0134256	0.215499	6.90726	0.0134256
Q6P179_ERAP2	16.9347	-0.698578	-2.62165	0.0136349	0.215499	6.87306	0.0136349
P11277_SPTB	17.7875	0.485378	2.6275	0.0134469	0.215499	6.90375	0.0134469
P68036_UBE2L3	18.4402	-0.532492	-2.60082	0.0143251	0.223768	6.76424	0.0143251
Q12981_BNIP1	12.5822	0.972847	2.77027	0.0143884	0.223768	7.67441	0.0143884
Q06830_PRDX1	15.8608	0.575883	2.76335	0.0145896	0.225097	7.63611	0.0145896
Q7Z5R6_APBB1IP	15.7107	-0.735554	-2.75801	0.0147468	0.22573	7.60662	0.0147468
P30480_HLA-B	15.2378	-2.24769	-2.74821	0.0150396	0.228414	7.55265	0.0150396
P48506_GCLC	12.2426	0.763364	2.5732	0.0154847	0.230953	6.62136	0.0154847
O14798_TNFRSF10C	14.0592	-0.669017	-2.57097	0.0153702	0.230953	6.60987	0.0153702
Q13103_SPP2	18.1516	0.402693	2.56566	0.0155632	0.230953	6.58261	0.0155632
Q9UHG3_PCYOX1	21.7876	0.484076	2.55532	0.0159458	0.232079	6.52966	0.0159458
P02654_APOC1	21.0673	0.965585	2.55395	0.0159972	0.232079	6.52265	0.0159972
P00738_HP	23.1548	-0.532471	-2.55995	0.0157735	0.232079	6.55334	0.0157735
P10253_GAA	14.2897	-0.556455	-2.70942	0.0162545	0.234065	7.34093	0.0162545
P05106_ITGB3	16.7139	0.648481	2.53866	0.0165806	0.235414	6.44478	0.0165806
P50991_CCT4	13.1503	0.64227	2.69918	0.0165904	0.235414	7.2856	0.0165904
Q96SB3_PPP1R9B	11.2457	1.28192	2.87609	0.016722	0.235563	8.27189	0.016722
Q14980_NUMA1	13.3688	12.1594	4.02634	0.0169377	0.236884	16.2114	0.0169377
Q9NTJ5_SACM1L	11.5261	0.551916	2.5968	0.0173073	0.240324	6.74337	0.0173073
Q14766_LTBP1	19.3334	0.589634	2.51273	0.0176147	0.242859	6.31383	0.0176147
Q07954_LRP1	21.1226	-0.303556	-2.49862	0.0182026	0.24404	6.24308	0.0182026
Q14624_ITIH4	24.3422	0.537159	2.50064	0.0181171	0.24404	6.25321	0.0181171
Q5TDH0_DDI2	11.0733	0.784658	2.67828	0.0181308	0.24404	7.17319	0.0181308
P11908_PRPS2	12.8357	0.872356	2.66239	0.0178549	0.24404	7.08833	0.0178549
P19827_ITIH1	24.608	0.534615	2.49262	0.0184576	0.245764	6.21316	0.0184576
P55072_VCP	16.0608	0.511508	2.48326	0.0188623	0.249444	6.16659	0.0188623
Q15418_RPS6KA1	12.1805	-0.920498	-2.61557	0.0195989	0.257434	6.84121	0.0195989
P46940_IQGAP1	11.2035	-1.0699	-2.55962	0.0197794	0.258062	6.55168	0.0197794
P56202_CTSW	13.4933	0.944801	2.59528	0.0204045	0.263547	6.73549	0.0204045
P30520_ADSS	13.2858	-1.86783	-2.61588	0.020471	0.263547	6.84283	0.020471
P0DJI8_SAA1	20.3657	-1.15204	-2.44373	0.0206634	0.264273	5.97182	0.0206634
Q14563_SEMA3A	12.6136	0.415269	2.46631	0.0219753	0.279215	6.08268	0.0219753
P39059_COL15A1	15.5677	0.36611	2.41189	0.022227	0.28058	5.81721	0.022227
Q92859_NEO1	18.3198	0.353949	2.40455	0.0226024	0.28166	5.78187	0.0226024
Q05655_PRKCD	11.8249	-1.14287	-2.59299	0.02246	0.28166	6.72359	0.02246
Q6UWW8_CES3	11.5599	-2.15258	-2.5589	0.0228612	0.283071	6.54796	0.0228612
P13798_APEH	16.1881	0.50499	2.38123	0.023834	0.293249	5.67026	0.023834
Q96GX5_MASTL	15.5241	0.775784	2.37196	0.0243403	0.297594	5.62621	0.0243403
Q93063_EXT2	15.3992	0.389169	2.36741	0.0245926	0.2988	5.60463	0.0245926
P04211_IGLV7-43	14.1674	-0.892586	-2.34701	0.0257525	0.299778	5.50844	0.0257525
P04070_PROC	21.5295	0.33277	2.3502	0.0255677	0.299778	5.52344	0.0255677
Q9NZ08_ERAP1	17.635	-0.710617	-2.35083	0.0255312	0.299778	5.52642	0.0255312
P24666_ACP1	16.3573	0.43061	2.34882	0.0256477	0.299778	5.51693	0.0256477
P07333_CSF1R	17.8444	-0.568058	-2.35271	0.0254231	0.299778	5.53526	0.0254231
P63316_TNNC1	11.9561	1.35833	2.3718	0.0248506	0.299778	5.62545	0.0248506
P48357_LEPR	15.6623	-0.462455	-2.35279	0.0254189	0.299778	5.53561	0.0254189
Q92954_PRG4	21.5324	0.488694	2.34265	0.0260065	0.300932	5.48801	0.0260065
P00338_LDHA	20.9901	-0.501194	-2.33157	0.0266628	0.306701	5.43623	0.0266628
P04040_CAT	21.4832	0.451073	2.325	0.0270589	0.309426	5.40564	0.0270589
Q9H993_ARMT1	15.5507	-0.765023	-2.44576	0.0273998	0.310494	5.98174	0.0273998
Q9UKV8_AGO2	13.4156	0.459263	2.44442	0.0274717	0.310494	5.9752	0.0274717
Q03154_ACY1	17.2586	-0.557942	-2.31287	0.0278045	0.312439	5.34939	0.0278045
Q02818_NUCB1	17.6146	-0.507037	-2.30938	0.0280227	0.312558	5.33324	0.0280227
P53621_COPA	10.4161	1.35872	3.08192	0.0284582	0.312558	9.49822	0.0284582
P48147_PREP	17.4489	-0.436179	-2.30421	0.0283485	0.312558	5.30938	0.0283485
P20933_AGA	17.1203	-0.471351	-2.3039	0.0283682	0.312558	5.30795	0.0283682
P49354_FNTA	12.6467	-0.879446	-2.41992	0.0288201	0.314754	5.85601	0.0288201
Q6WN34_CHRDL2	14.5051	-0.492784	-2.28139	0.0298274	0.314839	5.20474	0.0298274
P53999_SUB1	12.5399	1.11069	2.39725	0.0301234	0.314839	5.7468	0.0301234
Q13361_MFAP5	16.4594	0.395948	2.28611	0.029516	0.314839	5.2263	0.029516
Q16627_CCL14	13.8465	0.887769	2.40556	0.0296394	0.314839	5.7867	0.0296394
P02749_APOH	25.3022	0.398802	2.27701	0.0301189	0.314839	5.18479	0.0301189
O76061_STC2	16.7967	-0.382942	-2.27925	0.0299699	0.314839	5.19497	0.0299699
P62633_CNBP	12.5164	-1.14371	-2.40226	0.0298306	0.314839	5.77085	0.0298306
Q7Z7M0_MEGF8	19.8335	0.254038	2.29167	0.0291526	0.314839	5.25177	0.0291526
P58215_LOXL3	12.5522	0.762186	2.26863	0.0306842	0.316924	5.1467	0.0306842
P48643_CCT5	13.2951	0.619293	2.26711	0.0307883	0.316924	5.13977	0.0307883
P06744_GPI	19.6577	-1.02334	-2.26676	0.0308121	0.316924	5.13819	0.0308121
P10643_C7	23.7212	-0.47606	-2.25147	0.0318722	0.319077	5.06911	0.0318722
Q9BRF8_CPPED1	12.8588	-1.15978	-2.2578	0.0319853	0.319077	5.09766	0.0319853
Q7Z4H3_HDDC2	11.3415	-2.23163	-2.61146	0.0315253	0.319077	6.81974	0.0315253
O00748_CES2	12.2166	-0.735093	-2.27163	0.0316681	0.319077	5.16029	0.0316681
P14550_AKR1A1	15.2242	-0.577155	-2.24961	0.0320031	0.319077	5.06076	0.0320031
O14773_TPP1	15.6423	-0.425053	-2.24957	0.0320061	0.319077	5.06056	0.0320061
Q9H3S1_SEMA4A	13.2427	-0.556453	-2.24465	0.0323556	0.320915	5.03844	0.0323556
P00441_SOD1	19.7086	0.359942	2.23677	0.0329225	0.32488	5.00312	0.0329225
Q9NZR2_LRP1B	11.0207	-0.534279	-2.36623	0.0330917	0.3249	5.59903	0.0330917
Q8IWU5_SULF2	13.5031	0.695233	2.34618	0.0332664	0.324975	5.50456	0.0332664
P09382_LGALS1	14.2598	0.458076	2.2259	0.0337188	0.327746	4.95462	0.0337188
Q14574_DSC3	16.5432	0.381169	2.21674	0.0344034	0.329688	4.91392	0.0344034
P01591_JCHAIN	16.4872	-0.847567	-2.21642	0.0344273	0.329688	4.91251	0.0344273
P30043_BLVRB	17.8325	0.582413	2.21772	0.0343295	0.329688	4.91827	0.0343295
P99999_CYCS	16.7778	-0.459026	-2.21383	0.0346231	0.329938	4.90105	0.0346231
Q9Y6A5_TACC3	11.7734	-0.927123	-2.22529	0.0362155	0.33996	4.95189	0.0362155
P31949_S100A11	15.8326	-1.84707	-2.19663	0.0359501	0.33996	4.82516	0.0359501
Q9H4A4_RNPEP	16.135	-0.51988	-2.18467	0.036899	0.33996	4.77278	0.036899
O95373_IPO7	11.106	0.999588	2.33268	0.0365772	0.33996	5.44139	0.0365772
P51991_HNRNPA3	13.1341	-1.27001	-2.1921	0.0363065	0.33996	4.80531	0.0363065
P30530_AXL	15.6713	-0.614741	-2.18642	0.0367584	0.33996	4.78045	0.0367584
Q9H0W9_C11orf54	12.4751	-0.712716	-2.20096	0.0365188	0.33996	4.84421	0.0365188
P63010_AP2B1	11.2816	1.10659	2.3442	0.0373325	0.342332	5.49525	0.0373325
Q07507_DPT	14.8363	0.392484	2.17112	0.0380016	0.344679	4.71374	0.0380016
Q8NFT8_DNER	15.2218	-0.438021	-2.16982	0.0381088	0.344679	4.70811	0.0381088
Q13618_CUL3	11.4108	0.651871	2.29163	0.0381204	0.344679	5.25155	0.0381204
P00915_CA1	21.8096	0.573015	2.16369	0.0386184	0.347565	4.68154	0.0386184
P10809_HSPD1	13.6248	0.955249	2.26616	0.0388193	0.347764	5.13549	0.0388193
P01009_SERPINA1	26.1571	-0.528432	-2.15237	0.0395755	0.352912	4.63268	0.0395755
Q9BX84_TRPM6	16.7277	-0.518527	-2.24731	0.0402488	0.357039	5.05039	0.0402488
Q15389_ANGPT1	14.232	0.592861	2.14274	0.0404057	0.357039	4.59135	0.0404057
P08519_LPA	19.6004	0.932863	2.13794	0.0408261	0.359122	4.57077	0.0408261
Q9H251_CDH23	12.9363	0.781178	2.1304	0.0417895	0.36594	4.53859	0.0417895
Q9BSJ8_ESYT1	11.8373	-1.28267	-2.15665	0.0422999	0.368749	4.65115	0.0422999
P37837_TALDO1	19.2534	-0.540837	-2.11626	0.0427704	0.371186	4.47858	0.0427704
Q13642_FHL1	17.464	0.646227	2.10762	0.0435685	0.376432	4.44207	0.0435685
Q96EE4_CCDC126	16.136	0.362652	2.10205	0.0440904	0.377585	4.41859	0.0440904
P32942_ICAM3	16.3681	-0.359674	-2.10216	0.0440792	0.377585	4.4191	0.0440792
Q15075_EEA1	12.7683	1.03344	2.10021	0.0445657	0.379981	4.41089	0.0445657
Q9H425_C1orf198	10.9956	0.992304	2.23688	0.0472538	0.398435	5.00365	0.0472538
P08582_MELTF	13.7343	-0.537091	-2.06982	0.0472169	0.398435	4.28413	0.0472169
Q13822_ENPP2	19.5029	-0.351166	-2.0654	0.0476601	0.398435	4.26588	0.0476601
P49368_CCT3	13.3832	0.563238	2.15525	0.0479598	0.398435	4.64511	0.0479598
Q9NQR4_NIT2	15.7461	-0.594293	-2.06368	0.047834	0.398435	4.25877	0.047834
O75648_TRMU	16.1203	1.30429	2.15879	0.0476399	0.398435	4.66036	0.0476399
P02776_PF4	19.6374	0.728354	2.05652	0.0485628	0.400842	4.22927	0.0485628
P50281_MMP14	12.5829	0.499754	2.05555	0.0486619	0.400842	4.2253	0.0486619
Q13228_SELENBP1	18.4709	0.45563	2.05286	0.0489394	0.401427	4.21422	0.0489394
Q14019_COTL1	16.747	-0.832615	-2.04704	0.0495424	0.402876	4.19039	0.0495424
P02461_COL3A1	16.3952	-0.351478	-2.04517	0.0497378	0.402876	4.18274	0.0497378
P10124_SRGN	13.8453	0.434992	2.04836	0.0494053	0.402876	4.19578	0.0494053
P16452_EPB42	13.417	0.430293	2.03105	0.0512358	0.406564	4.12516	0.0512358
P04083_ANXA1	18.4824	-1.80421	-2.03354	0.0509687	0.406564	4.13529	0.0509687
Q8N699_MYCT1	13.6909	0.28372	2.00629	0.0539576	0.406564	4.02518	0.0539576
P07288_KLK3	14.7615	0.94982	2.01843	0.052607	0.406564	4.07407	0.052607
P60900_PSMA6	17.5971	0.382642	2.02201	0.0522148	0.406564	4.08853	0.0522148
Q9UK55_SERPINA10	20.5365	0.396581	2.01746	0.0527136	0.406564	4.07016	0.0527136
O75636_FCN3	22.8862	0.374421	2.00763	0.0538064	0.406564	4.03059	0.0538064
P04156_PRNP	15.7708	0.316684	2.00925	0.0536248	0.406564	4.0371	0.0536248
Q9UHG2_PCSK1N	12.1409	1.06028	2.09392	0.0538343	0.406564	4.38451	0.0538343
O15145_ARPC3	14.0339	0.536875	2.02623	0.0517553	0.406564	4.10563	0.0517553
Q6VVB1_NHLRC1	12.0131	0.533943	2.14067	0.0505744	0.406564	4.58247	0.0505744
P36957_DLST	10.7915	1.27451	2.09301	0.052786	0.406564	4.38071	0.052786
P11169_SLC2A3	15.0839	0.494879	2.02937	0.0514168	0.406564	4.11833	0.0514168
Q96CV9_OPTN	12.726	0.64705	2.03152	0.0530227	0.406564	4.12706	0.0530227
Q9HC84_MUC5B	11.2006	0.851964	2.10747	0.0524825	0.406564	4.44142	0.0524825
P14555_PLA2G2A	12.4619	0.847866	2.10476	0.0527506	0.406564	4.43	0.0527506
Q9BYE9_CDHR2	15.1195	0.881376	2.0089	0.053664	0.406564	4.03569	0.053664
P02743_APCS	23.4335	0.29639	2.01394	0.053103	0.406564	4.05596	0.053103
P68104_EEF1A1	14.6765	-0.352853	-2.00042	0.0546209	0.409973	4.00167	0.0546209
P22626_HNRNPA2B1	16.8949	-1.33841	-1.99631	0.055089	0.411896	3.98527	0.055089
Q14103_HNRNPD	13.9068	-1.0185	-1.99713	0.0553174	0.412019	3.98855	0.0553174
Q6UWP8_SBSN	19.4598	-0.35301	-1.98472	0.0564306	0.417114	3.93911	0.0564306
P42768_WAS	15.1753	-0.556321	-2.07044	0.0562545	0.417114	4.2867	0.0562545
Q8N423_LILRB2	14.3565	-0.431444	-1.97599	0.0574594	0.421514	3.90454	0.0574594
P28066_PSMA5	17.1518	0.481413	1.97734	0.0572995	0.421514	3.90987	0.0572995
Q13554_CAMK2B	13.8066	0.415852	2.05544	0.0578512	0.422792	4.22484	0.0578512
P35813_PPM1A	11.3664	0.52426	1.98263	0.0581273	0.423219	3.9308	0.0581273
Q16881_TXNRD1	14.4276	-0.334765	-1.96827	0.0583834	0.423497	3.87407	0.0583834
P25815_S100P	15.6551	-1.73755	-1.96368	0.0589376	0.425928	3.85606	0.0589376
P49908_SEPP1	20.781	0.37423	1.96151	0.0592027	0.42626	3.84751	0.0592027
P11717_IGF2R	20.0699	0.275683	1.9541	0.0601121	0.426489	3.8185	0.0601121
Q07021_C1QBP	15.3207	0.73797	2.03824	0.059734	0.426489	4.15443	0.059734
P02745_C1QA	21.0866	-0.261986	-1.95641	0.0598273	0.426489	3.82753	0.0598273
P08603_CFH	27.4932	0.252603	1.95544	0.0599466	0.426489	3.82374	0.0599466
P39019_RPS19	12.0533	-1.14803	-1.96178	0.0606367	0.427093	3.84857	0.0606367
P05164_MPO	15.3826	0.354616	1.95091	0.0605075	0.427093	3.80604	0.0605075
Q16531_DDB1	15.6232	0.45906	1.94722	0.0609678	0.427875	3.79165	0.0609678
Q9NY65_TUBA8	12.6333	0.452397	1.93845	0.0620732	0.430775	3.75758	0.0620732
P16109_SELP	17.9933	0.339299	1.93852	0.0620641	0.430775	3.75786	0.0620641
Q86VP6_CAND1	13.7959	-0.363624	-1.94184	0.0616429	0.430775	3.77076	0.0616429
P15169_CPN1	21.1927	0.316989	1.93692	0.0622673	0.430775	3.75166	0.0622673
Q8IZM9_SLC38A6	16.5815	0.858707	2.01262	0.0626432	0.431838	4.05062	0.0626432
P16930_FAH	19.2664	-0.47864	-1.92403	0.0639283	0.434534	3.7019	0.0639283
P33241_LSP1	15.6601	-1.29491	-1.9289	0.0636298	0.434534	3.72067	0.0636298
P48061_CXCL12	12.9815	1.10668	2.0031	0.0637557	0.434534	4.01242	0.0637557
B9A064_IGLL5	20.2953	-0.681789	-1.92577	0.0637029	0.434534	3.70857	0.0637029
Q9UKY3_CES1P1	13.3675	-1.47591	-1.99922	0.064215	0.434961	3.99687	0.064215
Q9P2B2_PTGFRN	14.205	0.431815	1.99353	0.0648932	0.435777	3.97416	0.0648932
Q9UIA9_XPO7	10.9746	0.519939	1.96884	0.0646893	0.435777	3.87633	0.0646893
O76076_WISP2	15.3617	0.626105	1.99257	0.0650078	0.435777	3.97035	0.0650078
P16157_ANK1	16.9637	0.390009	1.91389	0.0652624	0.43598	3.66298	0.0652624
P09603_CSF1	14.939	-0.512976	-1.90835	0.0660015	0.436418	3.64179	0.0660015
P15090_FABP4	12.036	1.17114	1.98734	0.0656389	0.436418	3.94951	0.0656389
P01859_IGHG2	19.0206	0.634793	1.90961	0.0658321	0.436418	3.64663	0.0658321
Q9Y5Z4_HEBP2	13.7151	-0.673659	-1.97936	0.0666109	0.437471	3.91787	0.0666109
P06737_PYGL	17.0697	-0.723082	-1.90447	0.0665231	0.437471	3.627	0.0665231
P04424_ASL	14.9715	-0.682318	-1.89279	0.0681157	0.445849	3.58264	0.0681157
P52209_PGD	19.2729	-0.852925	-1.89046	0.0684361	0.446442	3.57386	0.0684361
P63244_RACK1	13.397	-0.530333	-1.88708	0.0689053	0.446475	3.56108	0.0689053
P05062_ALDOB	17.8813	-0.540004	-1.88547	0.0691302	0.446475	3.55499	0.0691302
Q12884_FAP	18.7754	0.351259	1.88614	0.0690361	0.446475	3.55753	0.0690361
O75509_TNFRSF21	10.9108	-1.26683	-1.9771	0.0698734	0.448321	3.90891	0.0698734
Q86YW5_TREML1	17.2371	0.434701	1.88014	0.0698771	0.448321	3.53491	0.0698771
P32320_CDA	13.5812	-0.963547	-1.87118	0.0711476	0.45368	3.50132	0.0711476
P14735_IDE	12.8443	0.614779	1.87096	0.0711793	0.45368	3.5005	0.0711793
Q9Y4X5_ARIH1	11.3302	-1.22662	-1.9935	0.0719311	0.454052	3.97403	0.0719311
Q06481_APLP2	13.5479	0.630447	1.86771	0.0719884	0.454052	3.48834	0.0719884
P02042_HBD	15.1097	0.515568	1.86824	0.0715691	0.454052	3.49033	0.0715691
Q96HD1_CRELD1	16.1178	-0.31081	-1.86406	0.0721718	0.454052	3.47473	0.0721718
O75594_PGLYRP1	13.2166	-0.587322	-1.8585	0.0729807	0.45766	3.45403	0.0729807
Q6UW49_SPESP1	14.9911	-0.575716	-1.85611	0.0733311	0.458378	3.44514	0.0733311
Q8IYS5_OSCAR	14.6946	-0.66079	-1.8545	0.0735675	0.458382	3.43918	0.0735675
P63279_UBE2I	16.2783	-0.771078	-1.85031	0.0741866	0.460762	3.42365	0.0741866
P08253_MMP2	20.2157	-0.259429	-1.84307	0.0752659	0.461842	3.39692	0.0752659
P12429_ANXA3	18.1996	-1.41906	-1.84277	0.0753106	0.461842	3.39582	0.0753106
P48745_NOV	11.0091	1.02467	1.99344	0.0746007	0.461842	3.97379	0.0746007
Q13421_MSLN	14.3112	-0.577898	-1.91517	0.07492	0.461842	3.66788	0.07492
P00558_PGK1	19.8977	-0.564496	-1.83859	0.0759412	0.464244	3.38041	0.0759412
Q8IW45_NAXD	11.768	-0.558837	-1.83186	0.0769647	0.467026	3.35571	0.0769647
Q16181_SEPT7	15.1151	0.67387	1.82962	0.0773086	0.467026	3.3475	0.0773086
P05067_APP	18.3567	0.484837	1.82463	0.0780779	0.467026	3.32927	0.0780779
Q92542_NCSTN	12.7257	0.366281	1.82755	0.0776267	0.467026	3.33993	0.0776267
P19823_ITIH2	25.4017	0.406653	1.82542	0.0779557	0.467026	3.33215	0.0779557
P05534_HLA-A	15.0387	0.96107	1.82771	0.077602	0.467026	3.34052	0.077602
P52566_ARHGDIB	15.9164	-0.963095	-1.82951	0.0773253	0.467026	3.3471	0.0773253
P05109_S100A8	21.0966	-1.56664	-1.82262	0.0783887	0.467446	3.32196	0.0783887
O43707_ACTN4	16.1757	0.774746	1.88595	0.0790025	0.469666	3.55682	0.0790025
O15240_VGF	11.8723	1.33322	1.86506	0.0820429	0.470476	3.47846	0.0820429
P15151_PVR	16.3723	-0.32938	-1.81567	0.0794753	0.470476	3.29667	0.0794753
Q9UNA1_ARHGAP26	15.7044	-0.620884	-1.80372	0.0813738	0.470476	3.2534	0.0813738
P21583_KITLG	13.8719	0.739824	1.86891	0.081475	0.470476	3.49283	0.081475
P21399_ACO1	14.9442	-0.318899	-1.80345	0.081417	0.470476	3.25243	0.081417
P54819_AK2	16.081	-0.733855	-1.80688	0.080868	0.470476	3.26482	0.080868
P35590_TIE1	15.9861	0.273635	1.80319	0.081459	0.470476	3.25149	0.081459
O75347_TBCA	15.5295	-0.986764	-1.80222	0.0816149	0.470476	3.24799	0.0816149
P07996_THBS1	21.2182	0.539641	1.8049	0.0811842	0.470476	3.25767	0.0811842
P02750_LRG1	22.8362	-0.626433	-1.80878	0.0805659	0.470476	3.27167	0.0805659
Q14314_FGL2	16.6187	-0.865876	-1.86594	0.0819138	0.470476	3.48172	0.0819138
Q6ZVU0_N.A.	11.0953	0.866198	1.88577	0.0804606	0.470476	3.55613	0.0804606
Q9BXR6_CFHR5	20.4581	0.356051	1.79449	0.0828665	0.47355	3.22018	0.0828665
P28838_LAP3	14.7561	0.333446	1.79326	0.0830661	0.47355	3.21579	0.0830661
P08514_ITGA2B	17.8593	0.526681	1.78837	0.083869	0.473957	3.19825	0.083869
Q9NUQ9_FAM49B	14.0236	-0.880129	-1.79121	0.083754	0.473957	3.20843	0.083754
P36959_GMPR	13.0337	0.685014	1.85597	0.0833986	0.473957	3.44463	0.0833986
Q8IUZ5_PHYKPL	14.5517	-0.311124	-1.77882	0.0854533	0.481511	3.16419	0.0854533
P00734_F2	26.0298	0.262842	1.7757	0.0859758	0.482114	3.15311	0.0859758
Q9BZL4_PPP1R12C	10.6633	0.701623	2.00119	0.0863044	0.482114	4.00474	0.0863044
O75955_FLOT1	12.2747	-0.770358	-1.79007	0.0861423	0.482114	3.20436	0.0861423
P50502_ST13	15.4957	0.464119	1.76879	0.0871444	0.485412	3.12862	0.0871444
P00390_GSR	18.413	-0.224052	-1.76663	0.0875124	0.486069	3.12098	0.0875124
Q5SQ64_LY6G6F	12.5551	0.435228	1.82256	0.0885529	0.487631	3.32173	0.0885529
Q9NQW8_CNGB3	16.0071	0.383018	1.81787	0.0892986	0.487631	3.30466	0.0892986
P08133_ANXA6	16.7055	-1.27443	-1.75974	0.0886944	0.487631	3.0967	0.0886944
O75882_ATRN	24.1486	0.306123	1.7588	0.0888574	0.487631	3.09338	0.0888574
P50990_CCT8	13.8759	0.454026	1.7571	0.0891512	0.487631	3.08741	0.0891512
P26927_MST1	22.5414	-0.257226	-1.76087	0.0884996	0.487631	3.10067	0.0884996
Q8NFH8_REPS2	12.5782	-0.544843	-1.81626	0.089556	0.487666	3.29881	0.089556
P22792_CPN2	22.0994	0.26182	1.75331	0.089811	0.487689	3.07409	0.089811
P09486_SPARC	20.0541	0.409229	1.74247	0.0917182	0.496658	3.03621	0.0917182
P78371_CCT2	13.0057	0.562092	1.74492	0.0924317	0.499131	3.04475	0.0924317
Q6UXI9_NPNT	15.5633	0.497421	1.7343	0.0931785	0.499616	3.00781	0.0931785
P55083_MFAP4	16.4684	-0.42087	-1.73367	0.0932926	0.499616	3.00561	0.0932926
Q9NZP8_C1RL	21.7827	-0.20057	-1.73446	0.0931497	0.499616	3.00836	0.0931497
Q13275_SEMA3F	14.885	0.263882	1.725	0.0948657	0.49979	2.97562	0.0948657
O14818_PSMA7	16.2193	0.403244	1.72612	0.0946616	0.49979	2.97948	0.0946616
Q9H939_PSTPIP2	14.0199	0.520162	1.72496	0.0948729	0.49979	2.97549	0.0948729
Q9ULZ3_PYCARD	13.8118	-0.693509	-1.72358	0.0951245	0.49979	2.97074	0.0951245
O75635_SERPINB7	11.8567	0.750847	1.78507	0.0946728	0.49979	3.18647	0.0946728
Q9ULH1_ASAP1	11.0528	0.886699	1.87762	0.0936788	0.49979	3.52546	0.0936788
Q05315_CLC	14.7675	-1.49845	-1.72978	0.094353	0.49979	2.99214	0.094353
P23526_AHCY	14.4838	0.355328	1.71077	0.097496	0.510869	2.92672	0.097496
Q8WY91_THAP4	11.6744	-1.90639	-1.79633	0.0979374	0.511802	3.22682	0.0979374
Q9NPH3_IL1RAP	20.5242	0.307759	1.70676	0.0982468	0.512042	2.91304	0.0982468
Q9HB71_CACYBP	10.8279	0.442109	1.74807	0.0986366	0.5127	3.05575	0.0986366
Q9NY33_DPP3	15.2318	-0.39584	-1.70261	0.0990307	0.513375	2.89889	0.0990307
Q2TV78_MST1L	15.6813	-0.281258	-1.69926	0.0996675	0.515302	2.88748	0.0996675
P02746_C1QB	22.1702	-0.231647	-1.69483	0.100515	0.518304	2.87243	0.100515
P06703_S100A6	18.5685	-0.646629	-1.74512	0.101602	0.519708	3.04545	0.101602
P35916_FLT4	18.6397	0.372836	1.68593	0.102232	0.519708	2.84237	0.102232
Q8WUJ3_CEMIP	14.8888	-0.355168	-1.68638	0.102146	0.519708	2.84386	0.102146
P10586_PTPRF	17.8981	0.276845	1.6817	0.103058	0.519708	2.82812	0.103058
Q8IY63_AMOTL1	11.9438	-0.858604	-1.74451	0.103193	0.519708	3.04333	0.103193
O14618_CCS	12.0094	1.00519	1.74369	0.101858	0.519708	3.04045	0.101858
P05451_REG1A	17.3336	-0.453382	-1.68112	0.103173	0.519708	2.82616	0.103173
P39060_COL18A1	18.1404	0.263768	1.68132	0.103134	0.519708	2.82682	0.103134
P29279_CTGF	12.7527	0.987439	1.74771	0.10114	0.519708	3.05448	0.10114
P01704_IGLV2-14	13.7622	-1.06647	-1.73028	0.104288	0.520125	2.99386	0.104288
Q03591_CFHR1	21.0242	0.37949	1.67491	0.104395	0.520125	2.80533	0.104395
P07093_SERPINE2	13.5684	0.623886	1.73164	0.104039	0.520125	2.99857	0.104039
Q9Y646_CPQ	16.3541	0.393124	1.67381	0.104614	0.520125	2.80164	0.104614
P16949_STMN1	13.5052	-0.808526	-1.6743	0.104516	0.520125	2.80328	0.104516
Q04446_GBE1	12.2241	-0.91571	-1.74061	0.105608	0.523729	3.02972	0.105608
P15907_ST6GAL1	13.6142	-0.381907	-1.71627	0.106879	0.526029	2.94558	0.106879
P54578_USP14	14.1968	0.467238	1.66333	0.10671	0.526029	2.76665	0.10671
P05121_SERPINE1	17.3772	0.427967	1.66246	0.106884	0.526029	2.76379	0.106884
Q9H967_WDR76	12.8869	0.728082	1.71309	0.107475	0.52648	2.93469	0.107475
P29122_PCSK6	14.3301	0.332034	1.65934	0.107517	0.52648	2.7534	0.107517
P80511_S100A12	15.1387	-1.36706	-1.65461	0.10848	0.529862	2.73772	0.10848
P04275_VWF	22.9082	0.586898	1.65308	0.108792	0.530056	2.73267	0.108792
Q12906_ILF3	11.8084	-0.683817	-1.71986	0.109415	0.53007	2.95792	0.109415
Q99832_CCT7	15.8031	0.468693	1.70181	0.109613	0.53007	2.89615	0.109613
Q13477_MADCAM1	16.7497	-0.288249	-1.65121	0.109177	0.53007	2.72648	0.109177
Q9UKK9_NUDT5	16.9039	-0.269483	-1.64652	0.110143	0.531312	2.71102	0.110143
P06276_BCHE	22.6524	0.425058	1.64165	0.111155	0.531806	2.69502	0.111155
P05089_ARG1	16.5391	-0.617989	-1.64162	0.11116	0.531806	2.69493	0.11116
P05387_RPLP2	14.2427	-0.524325	-1.64381	0.110704	0.531806	2.70213	0.110704
Q8NGA1_OR1M1	13.571	-0.746115	-1.64076	0.11134	0.531806	2.6921	0.11134
Q9H173_SIL1	13.7719	-0.374801	-1.63944	0.111616	0.531818	2.68777	0.111616
Q9NNX6_CD209	16.3555	-0.404241	-1.63465	0.112623	0.534	2.67207	0.112623
P07203_GPX1	14.9808	0.376921	1.6353	0.112487	0.534	2.6742	0.112487
P0DMV9_HSPA1B	18.7259	-0.630853	-1.63166	0.113255	0.534742	2.66231	0.113255
P07858_CTSB	18.3656	-0.500896	-1.6313	0.11333	0.534742	2.66116	0.11333
P20810_CAST	14.6515	0.298458	1.62573	0.114517	0.535709	2.64299	0.114517
Q8WWZ8_OIT3	18.9898	0.295367	1.62402	0.114882	0.535709	2.63745	0.114882
O43399_TPD52L2	14.3788	-0.382908	-1.67465	0.114913	0.535709	2.80446	0.114913
A1L4H1_SSC5D	18.6927	0.245024	1.62817	0.113997	0.535709	2.65093	0.113997
P54652_HSPA2	11.2665	0.773288	1.69174	0.114769	0.535709	2.86198	0.114769
P54725_RAD23A	13.5999	0.559896	1.62125	0.115477	0.537052	2.62846	0.115477
Q13418_ILK	16.7586	0.473703	1.61659	0.116485	0.540447	2.61335	0.116485
Q15019_SEPT2	14.8203	0.600519	1.60967	0.118357	0.546521	2.59102	0.118357
P10646_TFPI	13.8775	0.330515	1.61037	0.118203	0.546521	2.59328	0.118203
Q92743_HTRA1	14.7317	0.411375	1.60241	0.119593	0.549869	2.56772	0.119593
P19237_TNNI1	11.0407	2.64305	1.70393	0.119647	0.549869	2.90338	0.119647
P03950_ANG	17.8893	-0.227508	-1.59767	0.120647	0.55262	2.55255	0.120647
Q3LXA3_TKFC	12.6611	-0.839073	-1.64566	0.120815	0.55262	2.7082	0.120815
P07476_IVL	17.9441	-0.372501	-1.59145	0.122042	0.555857	2.53271	0.122042
O43852_CALU	18.2554	0.357771	1.59122	0.122094	0.555857	2.53197	0.122094
Q14141_SEPT6	13.2744	0.636844	1.63191	0.123705	0.560296	2.66312	0.123705
P49913_CAMP	17.485	0.30966	1.58403	0.123722	0.560296	2.50915	0.123722
Q8NBP7_PCSK9	18.0417	-0.334109	-1.5831	0.123934	0.560296	2.50621	0.123934
Q9NRG1_PRTFDC1	12.4347	0.727182	1.58132	0.124704	0.562472	2.50057	0.124704
Q9UBQ6_EXTL2	17.1648	0.290972	1.57774	0.125161	0.563226	2.48928	0.125161
P26038_MSN	20.1354	-0.427659	-1.57495	0.125805	0.564817	2.48047	0.125805
P16083_NQO2	14.5958	-0.858611	-1.61795	0.126698	0.565195	2.61777	0.126698
P80748_IGLV3-21	15.358	-0.339126	-1.57209	0.126466	0.565195	2.47148	0.126466
O14617_AP3D1	11.4944	0.459504	1.63271	0.126762	0.565195	2.66575	0.126762
P19320_VCAM1	21.1556	-0.417775	-1.56822	0.127367	0.566111	2.45932	0.127367
P15289_ARSA	12.6963	-0.927652	-1.61403	0.12755	0.566111	2.6051	0.12755
P06756_ITGAV	12.0753	0.425089	1.61156	0.12809	0.567214	2.59712	0.12809
P27695_APEX1	12.3006	-0.984353	-1.6336	0.128589	0.568128	2.66866	0.128589
P46821_MAP1B	11.9922	0.66993	1.61478	0.128887	0.568154	2.6075	0.128887
Q8TDL5_BPIFB1	13.6599	-0.647812	-1.55665	0.130089	0.56896	2.42317	0.130089
P00352_ALDH1A1	16.2265	0.319739	1.55814	0.129738	0.56896	2.42779	0.129738
P50395_GDI2	19.6949	-0.295663	-1.55674	0.130068	0.56896	2.42345	0.130068
P06702_S100A9	21.9403	-1.39884	-1.55602	0.13024	0.56896	2.4212	0.13024
O75356_ENTPD5	16.4615	-0.244136	-1.55334	0.130879	0.570467	2.41286	0.130879
Q9BTY2_FUCA2	19.7137	-0.471022	-1.54681	0.132444	0.571554	2.39261	0.132444
P53396_ACLY	12.2191	0.56661	1.54736	0.13348	0.571554	2.39431	0.13348
Q9UM47_NOTCH3	16.7521	-0.250789	-1.55058	0.131539	0.571554	2.40429	0.131539
P09211_GSTP1	12.7517	-0.604782	-1.54686	0.132794	0.571554	2.39278	0.132794
Q9UNZ2_NSFL1C	14.3466	0.27092	1.54341	0.133265	0.571554	2.38211	0.133265
P28072_PSMB6	15.5573	0.417574	1.54362	0.133214	0.571554	2.38276	0.133214
P49257_LMAN1	16.9581	-0.429591	-1.54593	0.132656	0.571554	2.3899	0.132656
P47813_EIF1AX	13.2425	-0.587199	-1.59167	0.132503	0.571554	2.53343	0.132503
P04217_A1BG	26.5012	-0.263184	-1.53889	0.134363	0.574069	2.36818	0.134363
O14960_LECT2	15.0229	0.287604	1.50996	0.141565	0.574082	2.27997	0.141565
P62993_GRB2	16.6959	-0.493928	-1.50998	0.14156	0.574082	2.28003	0.14156
P01880_IGHD	14.4808	-1.05939	-1.51385	0.141743	0.574082	2.29175	0.141743
Q9H8L6_MMRN2	18.6983	-0.363169	-1.51181	0.141094	0.574082	2.28558	0.141094
P18621_RPL17	10.6975	-2.81132	-1.62599	0.135447	0.574082	2.64383	0.135447
Q8TF42_UBASH3B	13.1999	0.549841	1.57072	0.137293	0.574082	2.46716	0.137293
P00736_C1R	24.2688	-0.193604	-1.5217	0.138604	0.574082	2.31558	0.138604
Q04721_NOTCH2	18.2279	-0.23088	-1.51382	0.140585	0.574082	2.29166	0.140585
P35555_FBN1	19.9719	-0.257037	-1.50981	0.141602	0.574082	2.27954	0.141602
Q00610_CLTC	14.7805	0.412644	1.51368	0.140622	0.574082	2.29122	0.140622
P35858_IGFALS	22.4826	0.256463	1.51988	0.139061	0.574082	2.31002	0.139061
Q13217_DNAJC3	15.9082	0.224637	1.51255	0.140906	0.574082	2.28782	0.140906
Q99829_CPNE1	11.2077	-0.692935	-1.54152	0.141749	0.574082	2.37629	0.141749
P00739_HPR	18.7285	-0.396845	-1.52755	0.13715	0.574082	2.33339	0.13715
Q99436_PSMB7	15.4495	0.388861	1.50937	0.141715	0.574082	2.27819	0.141715
Q99685_MGLL	14.2484	0.602954	1.5167	0.139859	0.574082	2.30037	0.139859
Q9UBV8_PEF1	11.5065	0.74063	1.58568	0.137086	0.574082	2.51437	0.137086
Q12979_ABR	11.7176	-0.753478	-1.56908	0.140899	0.574082	2.46201	0.140899
Q13347_EIF3I	11.7238	0.447096	1.5273	0.137211	0.574082	2.33265	0.137211
P29401_TKT	19.394	-0.567683	-1.531	0.136297	0.574082	2.34395	0.136297
P05543_SERPINA7	23.9143	-0.310512	-1.5187	0.139357	0.574082	2.30644	0.139357
P01597_IGKV1-39	15.994	-1.30138	-1.51982	0.139075	0.574082	2.30986	0.139075
P68871_HBB	21.5928	0.369662	1.51062	0.141397	0.574082	2.28197	0.141397
P07711_CTSL	15.3857	0.529897	1.56051	0.13968	0.574082	2.4352	0.13968
P54920_NAPA	15.4304	0.27751	1.5182	0.139482	0.574082	2.30493	0.139482
P01040_CSTA	15.6813	-0.650835	-1.50743	0.142208	0.574744	2.27235	0.142208
P28074_PSMB5	16.3668	0.498322	1.50534	0.142742	0.575705	2.26606	0.142742
P06312_IGKV4-1	14.9145	-0.427632	-1.50479	0.143246	0.576543	2.26438	0.143246
Q9BU40_CHRDL1	15.1128	0.375373	1.49408	0.145648	0.579016	2.23228	0.145648
P07942_LAMB1	18.6165	-0.209182	-1.49483	0.145452	0.579016	2.23453	0.145452
O60234_GMFG	13.716	-0.806656	-1.49454	0.145529	0.579016	2.23364	0.145529
Q14112_NID2	14.2447	0.292657	1.49856	0.144485	0.579016	2.2457	0.144485
P25788_PSMA3	17.8433	0.335817	1.49556	0.145263	0.579016	2.2367	0.145263
Q9HBB8_CDHR5	12.7141	0.389963	1.50594	0.144684	0.579016	2.26787	0.144684
P15311_EZR	12.8783	-0.381554	-1.48785	0.147276	0.584294	2.2137	0.147276
P16671_CD36	14.5758	0.31098	1.4845	0.148158	0.586598	2.20373	0.148158
Q32P51_HNRNPA1L2	14.9036	-0.86685	-1.48248	0.14869	0.587507	2.19775	0.14869
P22105_TNXB	20.824	-0.230616	-1.47794	0.149896	0.591069	2.1843	0.149896
Q99985_SEMA3C	12.3322	-0.365206	-1.47089	0.151782	0.597295	2.16351	0.151782
O95727_CRTAM	13.9499	-0.486055	-1.46842	0.152447	0.597495	2.15625	0.152447
P15291_B4GALT1	13.1219	0.296836	1.51425	0.152431	0.597495	2.29294	0.152431
Q8TBC4_UBA3	11.1783	0.584423	1.51799	0.153212	0.599285	2.30428	0.153212
P16070_CD44	20.1017	-0.291255	-1.45553	0.155958	0.600153	2.11856	0.155958
Q8N0V5_GCNT2	12.3512	0.262838	1.45535	0.156365	0.600153	2.11804	0.156365
P09417_QDPR	14.2553	-0.494941	-1.49326	0.156297	0.600153	2.22982	0.156297
O00151_PDLIM1	17.6178	0.485938	1.46095	0.154473	0.600153	2.13438	0.154473
O00764_PDXK	12.6302	-0.797084	-1.4568	0.155607	0.600153	2.12228	0.155607
Q9BQI4_CCDC3	10.7197	0.63176	1.54816	0.156521	0.600153	2.39681	0.156521
P30740_SERPINB1	17.8595	-0.773245	-1.45885	0.155047	0.600153	2.12824	0.155047
Q9BUN1_MENT	18.0389	0.269489	1.46002	0.154725	0.600153	2.13167	0.154725
Q03167_TGFBR3	11.9779	0.383822	1.45497	0.15647	0.600153	2.11693	0.15647
Q9Y696_CLIC4	14.3313	0.435161	1.45905	0.154991	0.600153	2.12883	0.154991
P17927_CR1	16.5028	0.220755	1.45116	0.15716	0.601416	2.10588	0.15716
P02675_FGB	21.2099	0.381863	1.44925	0.15769	0.602259	2.10032	0.15769
Q9NS71_GKN1	16.2113	-0.721691	-1.4826	0.159077	0.603995	2.1981	0.159077
Q92882_OSTF1	15.5739	-1.0299	-1.4463	0.15851	0.603995	2.09178	0.15851
P61224_RAP1B	16.8988	0.574016	1.44502	0.158867	0.603995	2.08807	0.158867
Q99542_MMP19	11.8065	-0.286901	-1.48035	0.159668	0.605056	2.19145	0.159668
P13727_PRG2	18.4732	-0.32495	-1.4381	0.160805	0.608183	2.06812	0.160805
P28676_GCA	14.4736	-1.19451	-1.43704	0.161842	0.609731	2.0651	0.161842
P06396_GSN	22.6549	0.27547	1.43456	0.161803	0.609731	2.05797	0.161803
Q15417_CNN3	11.3352	0.629039	1.47895	0.163227	0.613758	2.1873	0.163227
Q6PI73_LILRA6	15.3553	-0.383369	-1.42279	0.16516	0.613849	2.02435	0.16516
Q8N149_LILRA2	16.1291	-0.23308	-1.4232	0.165044	0.613849	2.0255	0.165044
Q16610_ECM1	22.223	0.2126	1.42727	0.163876	0.613849	2.03711	0.163876
P24592_IGFBP6	18.7063	0.331638	1.42384	0.164858	0.613849	2.02733	0.164858
P21757_MSR1	14.3656	0.37894	1.42175	0.165461	0.613849	2.02137	0.165461
P58546_MTPN	18.1779	-0.401791	-1.42339	0.164989	0.613849	2.02604	0.164989
P09525_ANXA4	15.9651	-0.540916	-1.42392	0.164838	0.613849	2.02754	0.164838
P61978_HNRNPK	14.1927	-0.650891	-1.41555	0.167255	0.619321	2.00377	0.167255
P07737_PFN1	19.7968	-0.560307	-1.40942	0.169042	0.623957	1.98646	0.169042
P55291_CDH15	12.8885	0.370326	1.44524	0.169149	0.623957	2.08871	0.169149
Q96RT1_ERBIN	11.6842	0.609645	1.40765	0.170702	0.627716	1.98149	0.170702
P17813_ENG	18.327	-0.209869	-1.40339	0.170814	0.627716	1.96951	0.170814
P16562_CRISP2	11.5349	0.587165	1.40472	0.171565	0.629288	1.97323	0.171565
Q8IWK6_ADGRA3	12.3258	-0.331386	-1.43294	0.172578	0.631812	2.05331	0.172578
P19021_PAM	16.8271	-0.244057	-1.39265	0.174009	0.633093	1.93948	0.174009
P02766_TTR	24.2005	0.311366	1.39311	0.173871	0.633093	1.94077	0.173871
P09104_ENO2	15.9765	0.412539	1.39302	0.173898	0.633093	1.94051	0.173898
P00480_OTC	12.5184	-0.658073	-1.4024	0.174231	0.633093	1.96673	0.174231
Q8TEU7_RAPGEF6	14.527	-0.705089	-1.41735	0.177006	0.641975	2.00889	0.177006
P36871_PGM1	16.0048	-0.385035	-1.36707	0.181808	0.64261	1.86888	0.181808
Q15365_PCBP1	13.131	0.568814	1.41364	0.178075	0.64261	1.99837	0.178075
O15204_ADAMDEC1	16.2044	-0.32956	-1.37195	0.1803	0.64261	1.88225	0.1803
P02652_APOA2	24.5754	0.459141	1.37198	0.18029	0.64261	1.88233	0.18029
P25789_PSMA4	17.4107	0.379828	1.36775	0.181597	0.64261	1.87074	0.181597
P08637_FCGR3A	18.2748	-0.274701	-1.37854	0.178279	0.64261	1.90037	0.178279
A0A0C4DH29_IGHV1-3	16.8419	-0.474454	-1.3795	0.177985	0.64261	1.90302	0.177985
P43121_MCAM	19.8555	0.192368	1.3734	0.179852	0.64261	1.88624	0.179852
Q15276_RABEP1	12.6576	-0.864547	-1.40146	0.181617	0.64261	1.96408	0.181617
P12814_ACTN1	20.7679	0.502168	1.37256	0.180112	0.64261	1.88392	0.180112
P11047_LAMC1	16.6014	-0.47231	-1.40281	0.18122	0.64261	1.96788	0.18122
Q05682_CALD1	16.6878	0.5082	1.37005	0.180885	0.64261	1.87704	0.180885
P51397_DAP	15.5792	-0.460893	-1.37554	0.179197	0.64261	1.8921	0.179197
Q8IZF2_ADGRF5	16.2987	-0.256838	-1.36902	0.181205	0.64261	1.8742	0.181205
Q9UPZ6_THSD7A	12.1303	0.349727	1.36123	0.183626	0.645514	1.85294	0.183626
Q06278_AOX1	13.8224	-0.611916	-1.39588	0.183257	0.645514	1.94849	0.183257
P02452_COL1A1	17.6736	-1.12515	-1.36161	0.183506	0.645514	1.85399	0.183506
Q9BUB5_MKNK1	12.1337	-0.509217	-1.39842	0.183962	0.645526	1.95559	0.183962
P07478_PRSS2	14.1265	-0.309243	-1.35847	0.184491	0.646217	1.84543	0.184491
P05161_ISG15	12.9666	-0.677613	-1.38963	0.185111	0.647224	1.93107	0.185111
Q9NRM1_ENAM	13.2547	0.591835	1.35328	0.186472	0.648531	1.83137	0.186472
Q6GMV3_PTRHD1	13.2192	0.401287	1.35213	0.186486	0.648531	1.82826	0.186486
P00367_GLUD1	14.3506	-0.331718	-1.35302	0.186206	0.648531	1.83066	0.186206
P16581_SELE	15.0655	-0.240904	-1.34876	0.187555	0.651082	1.81916	0.187555
P04075_ALDOA	20.8691	-0.504766	-1.34311	0.189357	0.654998	1.80395	0.189357
P07307_ASGR2	18.6682	-0.33051	-1.34334	0.189283	0.654998	1.80457	0.189283
Q86VZ4_LRP11	13.9818	-0.46141	-1.33858	0.19081	0.658854	1.7918	0.19081
O94985_CLSTN1	15.8748	-0.180236	-1.33358	0.192427	0.659489	1.77843	0.192427
P11279_LAMP1	19.1006	0.198227	1.33635	0.191531	0.659489	1.78582	0.191531
Q9HBW9_ADGRL4	15.5559	-0.289864	-1.33528	0.191874	0.659489	1.78298	0.191874
O00241_SIRPB1	13.4463	-0.553469	-1.36349	0.193029	0.659489	1.85911	0.193029
P17174_GOT1	18.1489	-0.488407	-1.33223	0.192865	0.659489	1.77482	0.192865
P58499_FAM3B	12.894	-0.716208	-1.36472	0.192651	0.659489	1.86246	0.192651
Q16620_NTRK2	14.0336	0.23605	1.32954	0.193737	0.659589	1.76769	0.193737
O60664_PLIN3	15.4891	-0.397886	-1.32963	0.19371	0.659589	1.76791	0.19371
Q8N0X7_SPG20	16.9836	-0.187875	-1.32697	0.194577	0.659638	1.76085	0.194577
O60667_FCMR	14.0958	-0.550629	-1.35786	0.19477	0.659638	1.84379	0.19477
P40121_CAPG	15.1431	-0.268482	-1.32656	0.19471	0.659638	1.75977	0.19471
P04066_FUCA1	18.5795	-0.47285	-1.32442	0.195412	0.660662	1.75409	0.195412
O14974_PPP1R12A	14.6565	-0.504853	-1.32224	0.196129	0.660788	1.74831	0.196129
Q10472_GALNT1	12.7366	0.565127	1.35429	0.195881	0.660788	1.8341	0.195881
P04406_GAPDH	21.269	-0.450044	-1.31771	0.197623	0.664671	1.73635	0.197623
P03951_F11	22.2898	0.213922	1.31567	0.198299	0.665792	1.73098	0.198299
P17301_ITGA2	13.0828	0.285419	1.31381	0.198916	0.666711	1.72609	0.198916
Q9NSC7_ST6GALNAC1	15.8552	-0.455339	-1.30422	0.202123	0.670525	1.70099	0.202123
P05787_KRT8	10.6108	0.526633	1.35867	0.201801	0.670525	1.84599	0.201801
Q9NY15_STAB1	15.6973	0.20906	1.30494	0.20188	0.670525	1.70288	0.20188
Q16539_MAPK14	13.8783	-0.584262	-1.30558	0.201667	0.670525	1.70453	0.201667
O43847_NRDC	11.8819	0.555726	1.34012	0.201764	0.670525	1.79592	0.201764
P00709_LALBA	14.2095	0.668445	1.30722	0.201458	0.670525	1.70882	0.201458
Q9H8J5_MANSC1	14.4726	-0.244416	-1.30184	0.202925	0.672037	1.69479	0.202925
P05090_APOD	20.3123	0.449779	1.29988	0.203588	0.673087	1.68968	0.203588
Q14254_FLOT2	11.8553	-0.62058	-1.30848	0.205652	0.678757	1.71212	0.205652
P36955_SERPINF1	23.5444	0.207322	1.29194	0.206288	0.679701	1.66911	0.206288
P02751_FN1	26.2023	0.371004	1.28593	0.208351	0.685115	1.65361	0.208351
P17936_IGFBP3	20.6893	0.278238	1.2851	0.208636	0.685115	1.65149	0.208636
Q02809_PLOD1	10.9796	-0.392887	-1.29655	0.209649	0.686746	1.68105	0.209649
O75629_CREG1	12.6922	-0.707152	-1.28732	0.209839	0.686746	1.6572	0.209839
P55268_LAMB2	15.6944	-0.203629	-1.27706	0.211422	0.690764	1.63089	0.211422
Q15084_PDIA6	14.9271	0.365145	1.27508	0.212112	0.691856	1.62584	0.212112
P20138_CD33	13.8379	-0.32984	-1.27292	0.212869	0.692001	1.62032	0.212869
Q9Y316_MEMO1	12.6714	-0.494209	-1.27803	0.212592	0.692001	1.63336	0.212592
Q9Y4D7_PLXND1	16.0515	0.205511	1.27081	0.213607	0.692123	1.61497	0.213607
P20774_OGN	15.1242	0.302505	1.26536	0.215528	0.692123	1.60113	0.215528
Q9NZD4_AHSP	14.623	0.997615	1.29849	0.21391	0.692123	1.68607	0.21391
P01344_IGF2	19.7245	0.253483	1.26649	0.215129	0.692123	1.604	0.215129
P98155_VLDLR	11.3205	0.365075	1.29234	0.215977	0.692123	1.67013	0.215977
A6NCD4_C10orf131	17.1344	0.53523	1.26652	0.215119	0.692123	1.60407	0.215119
O75131_CPNE3	13.3059	-0.275847	-1.2628	0.216434	0.692123	1.59467	0.216434
Q9H4G4_GLIPR2	17.2652	0.286068	1.26271	0.216466	0.692123	1.59443	0.216466
Q02094_RHAG	12.2907	0.441244	1.266	0.215302	0.692123	1.60276	0.215302
P16278_GLB1	11.7346	0.592162	1.29665	0.214525	0.692123	1.68131	0.214525
O95477_ABCA1	10.7595	0.787565	1.32848	0.21722	0.692483	1.76486	0.21722
P08195_SLC3A2	16.9577	-0.203587	-1.26038	0.217292	0.692483	1.58857	0.217292
Q9H6X2_ANTXR1	16.2505	0.293557	1.25039	0.220869	0.694779	1.56346	0.220869
Q9UMX0_UBQLN1	12.7939	-0.223746	-1.28417	0.218745	0.694779	1.64909	0.218745
O95810_SDPR	18.4011	0.484912	1.25585	0.218908	0.694779	1.57716	0.218908
P02741_CRP	20.0537	-1.02659	-1.25259	0.220078	0.694779	1.56897	0.220078
Q9HBR0_SLC38A10	19.1998	-0.264836	-1.25038	0.220871	0.694779	1.56345	0.220871
Q96GW7_BCAN	12.96	0.371849	1.25454	0.219378	0.694779	1.57387	0.219378
O75019_LILRA1	10.7252	1.05436	1.2994	0.220714	0.694779	1.68844	0.220714
Q9UJA9_ENPP5	12.4747	0.455488	1.2538	0.219642	0.694779	1.57202	0.219642
P18054_ALOX12	15.1188	0.387094	1.24112	0.224223	0.697643	1.54038	0.224223
Q8WWQ8_STAB2	14.9497	0.386421	1.26179	0.22647	0.697643	1.59212	0.22647
Q5T0N5_FNBP1L	11.0435	0.614871	1.27654	0.226196	0.697643	1.62955	0.226196
P08648_ITGA5	11.7646	0.359741	1.26342	0.2259	0.697643	1.59624	0.2259
P68366_TUBA4A	15.644	0.393387	1.23466	0.226585	0.697643	1.52439	0.226585
Q9NTU7_CBLN4	13.8349	0.256197	1.24024	0.224544	0.697643	1.5382	0.224544
O75340_PDCD6	15.2637	-0.231932	-1.23628	0.225992	0.697643	1.52839	0.225992
Q9UJU6_DBNL	16.6322	-0.395796	-1.2433	0.22343	0.697643	1.5458	0.22343
P30040_ERP29	15.1699	0.343482	1.2452	0.223075	0.697643	1.55052	0.223075
Q13303_KCNAB2	14.6796	0.415897	1.27126	0.223176	0.697643	1.6161	0.223176
P26641_EEF1G	12.646	0.440399	1.24087	0.224314	0.697643	1.53976	0.224314
Q5T6V5_C9orf64	12.3029	-0.520651	-1.27553	0.224682	0.697643	1.62698	0.224682
P23528_CFL1	20.7236	-0.455915	-1.23406	0.226806	0.697643	1.5229	0.226806
Q9UIL1_SCOC	12.0118	0.337349	1.26724	0.224571	0.697643	1.60589	0.224571
P80188_LCN2	18.6513	-0.193841	-1.23175	0.227655	0.69915	1.51721	0.227655
P01275_GCG	11.3964	0.519686	1.26109	0.22809	0.699379	1.59036	0.22809
P05187_ALPP	10.1377	-0.12763	-1.42918	0.228629	0.699606	2.04256	0.228629
Q86SF2_GALNT7	13.2052	-0.399762	-1.22842	0.228884	0.699606	1.50902	0.228884
P48444_ARCN1	12.2866	0.594099	1.26205	0.22934	0.699902	1.59277	0.22934
P00748_F12	24.1005	-0.202423	-1.21959	0.232166	0.706309	1.4874	0.232166
Q9Y2Y8_PRG3	14.1003	0.467333	1.24578	0.232131	0.706309	1.55196	0.232131
P35754_GLRX	15.987	-0.603419	-1.21845	0.232591	0.706496	1.48463	0.232591
Q96EU7_C1GALT1C1	11.3179	0.70222	1.24546	0.233609	0.707378	1.55116	0.233609
Q12860_CNTN1	19.4784	0.192228	1.21641	0.233356	0.707378	1.47966	0.233356
P30484_HLA-B	16.0993	-0.863996	-1.23401	0.236362	0.7146	1.52277	0.236362
Q9UBN4_TRPC4	12.012	0.804714	1.23275	0.236816	0.71486	1.51968	0.236816
P10153_RNASE2	10.851	1.29859	1.25691	0.237745	0.716553	1.57982	0.237745
P11226_MBL2	20.9827	-0.733382	-1.20381	0.238118	0.716567	1.44917	0.238118
Q9BRA2_TXNDC17	14.0378	-0.430978	-1.20064	0.239328	0.716724	1.44154	0.239328
P09668_CTSH	15.9981	-0.248823	-1.20137	0.239052	0.716724	1.44328	0.239052
Q13201_MMRN1	18.7995	0.180316	1.19981	0.239645	0.716724	1.43955	0.239645
P25786_PSMA1	18.1185	0.289871	1.20111	0.239151	0.716724	1.44266	0.239151
Q5JXB2_UBE2NL	11.1688	0.672608	1.23077	0.240445	0.717544	1.5148	0.240445
Q08431_MFGE8	12.3858	0.557174	1.19638	0.240963	0.717544	1.43132	0.240963
P08709_F7	19.1117	0.321679	1.19621	0.241027	0.717544	1.43092	0.241027
P12883_MYH7	14.8694	0.743989	1.19212	0.242603	0.721133	1.42115	0.242603
P13688_CEACAM1	15.9028	-0.259434	-1.19003	0.243411	0.722429	1.41617	0.243411
P27918_CFP	22.0606	0.297093	1.18537	0.245221	0.726692	1.40509	0.245221
P52848_NDST1	10.7246	0.961623	1.24114	0.246409	0.727029	1.54043	0.246409
P61956_SUMO2	14.7311	-0.337874	-1.18124	0.246831	0.727029	1.39533	0.246831
P31946_YWHAB	17.9131	-0.441144	-1.18166	0.246666	0.727029	1.39632	0.246666
P42126_ECI1	15.0321	-0.561147	-1.20598	0.246678	0.727029	1.45438	0.246678
O43505_B4GAT1	17.1904	-0.13094	-1.18004	0.247299	0.727306	1.3925	0.247299
P33908_MAN1A1	19.2693	-0.220125	-1.17738	0.248343	0.727525	1.38623	0.248343
Q16787_LAMA3	13.858	0.281232	1.17699	0.248496	0.727525	1.38531	0.248496
P69905_HBA1	19.6725	0.276973	1.17822	0.248015	0.727525	1.3882	0.248015
Q13214_SEMA3B	10.6638	-0.757178	-1.25569	0.250307	0.728632	1.57675	0.250307
P36542_ATP5C1	12.0021	-0.449441	-1.17214	0.25225	0.728632	1.37392	0.25225
Q13591_SEMA5A	11.659	-0.25692	-1.17502	0.250299	0.728632	1.38067	0.250299
P08319_ADH4	14.199	-0.405778	-1.16511	0.253196	0.728632	1.35749	0.253196
Q92896_GLG1	14.6252	0.189579	1.16471	0.253359	0.728632	1.35654	0.253359
P17050_NAGA	13.5594	0.34954	1.18936	0.252956	0.728632	1.41458	0.252956
P18206_VCL	20.0653	0.360694	1.16467	0.253372	0.728632	1.35646	0.253372
P30153_PPP2R1A	14.8365	0.344079	1.17192	0.250495	0.728632	1.3734	0.250495
O00451_GFRA2	13.9402	-0.207349	-1.1735	0.24987	0.728632	1.37711	0.24987
P80108_GPLD1	21.6413	0.291528	1.16477	0.253334	0.728632	1.35669	0.253334
A2RUR9_CCDC144A	19.1066	-0.46469	-1.1923	0.251837	0.728632	1.42157	0.251837
Q92876_KLK6	14.719	0.392665	1.19326	0.25147	0.728632	1.42388	0.25147
Q9HDC9_APMAP	19.3668	0.237156	1.1632	0.253959	0.728634	1.35304	0.253959
O00468_AGRN	13.2808	0.246242	1.16186	0.254497	0.728634	1.34991	0.254497
P36269_GGT5	12.8545	0.245886	1.16271	0.254156	0.728634	1.35189	0.254156
P08758_ANXA5	18.6546	-0.46893	-1.16036	0.255094	0.729269	1.34645	0.255094
Q6Q788_APOA5	15.1445	0.522498	1.15863	0.255789	0.730181	1.34243	0.255789
P48059_LIMS1	17.4782	0.466012	1.15743	0.256273	0.730489	1.33964	0.256273
Q06124_PTPN11	11.9261	-0.545933	-1.15668	0.257588	0.732221	1.3379	0.257588
P42574_CASP3	12.316	-0.455929	-1.15657	0.257633	0.732221	1.33764	0.257633
P01160_NPPA	16.531	0.247617	1.151	0.258864	0.734646	1.32481	0.258864
P28070_PSMB4	13.9665	0.348097	1.14735	0.260348	0.736705	1.31641	0.260348
Q9H2X0_CHRD	14.3617	-0.219367	-1.14788	0.260132	0.736705	1.31763	0.260132
P07357_C8A	22.6502	0.250669	1.14249	0.262328	0.739173	1.30529	0.262328
Q9HBI1_PARVB	16.2869	0.451826	1.14367	0.261847	0.739173	1.30798	0.261847
Q92824_PCSK5	11.0761	-0.748341	-1.17224	0.262361	0.739173	1.37414	0.262361
P02775_PPBP	23.1924	0.362358	1.13998	0.263358	0.740909	1.29955	0.263358
Q92598_HSPH1	11.2926	-0.649739	-1.17665	0.264484	0.743002	1.38449	0.264484
Q9H361_PABPC3	13.0756	-0.350154	-1.13684	0.264958	0.743257	1.2924	0.264958
O95980_RECK	17.7327	-0.146858	-1.13219	0.266567	0.745619	1.28185	0.266567
P01768_IGHV3-30	16.4673	-0.333331	-1.13307	0.2662	0.745619	1.28385	0.2662
Q08345_DDR1	17.2743	-0.199782	-1.13085	0.267118	0.746089	1.27883	0.267118
P01833_PIGR	14.0289	0.523507	1.12618	0.269059	0.747791	1.26828	0.269059
O75368_SH3BGRL	17.6618	-0.313854	-1.12384	0.270036	0.747791	1.26301	0.270036
P19022_CDH2	18.6466	0.239355	1.12749	0.268513	0.747791	1.27124	0.268513
O60506_SYNCRIP	13.4059	-0.368062	-1.12518	0.269475	0.747791	1.26603	0.269475
Q12797_ASPH	12.0844	0.611198	1.1459	0.269956	0.747791	1.31308	0.269956
P49189_ALDH9A1	12.9562	-0.238489	-1.14948	0.268523	0.747791	1.32131	0.268523
Q9H0U4_RAB1B	16.4772	0.26716	1.1215	0.271015	0.748367	1.25776	0.271015
P26992_CNTFR	17.1345	0.254302	1.12058	0.271398	0.748367	1.2557	0.271398
P23435_CBLN1	16.5999	0.258978	1.12103	0.271211	0.748367	1.25671	0.271211
P06733_ENO1	18.718	-0.339993	-1.11288	0.27464	0.749859	1.2385	0.27464
P13796_LCP1	20.2981	-0.374328	-1.11539	0.273582	0.749859	1.24408	0.273582
Q12864_CDH17	12.6864	-0.388061	-1.13735	0.2734	0.749859	1.29356	0.2734
Q9UEW3_MARCO	16.1085	-0.33949	-1.11433	0.274025	0.749859	1.24174	0.274025
Q9UN36_NDRG2	11.715	0.397899	1.11858	0.274455	0.749859	1.25122	0.274455
P09326_CD48	13.9633	-0.602406	-1.1371	0.273503	0.749859	1.29299	0.273503
P35443_THBS4	17.6467	0.236648	1.11768	0.272617	0.749859	1.2492	0.272617
Q9NQ79_CRTAC1	20.5499	0.26111	1.11091	0.275472	0.750025	1.23413	0.275472
Q99538_LGMN	13.6874	-0.28748	-1.11092	0.275469	0.750025	1.23414	0.275469
O60844_ZG16	16.6573	-0.160419	-1.10975	0.275962	0.750309	1.23156	0.275962
Q8IZF4_ADGRG5	12.1559	-0.582387	-1.12777	0.277297	0.752884	1.27187	0.277297
P01860_IGHG3	20.1571	-0.296394	-1.10445	0.278221	0.753289	1.2198	0.278221
Q9UBU3_GHRL	11.4483	-0.836465	-1.1326	0.278059	0.753289	1.28278	0.278059
P54764_EPHA4	14.8509	-0.378791	-1.12217	0.279597	0.754528	1.25926	0.279597
O00161_SNAP23	14.734	-0.479666	-1.11969	0.280619	0.754528	1.2537	0.280619
O00501_CLDN5	13.6317	0.46171	1.12068	0.280212	0.754528	1.25591	0.280212
P24557_TBXAS1	11.1919	-0.313575	-1.13109	0.28037	0.754528	1.27937	0.28037
Q99969_RARRES2	18.2077	0.154447	1.09949	0.280341	0.754528	1.20888	0.280341
P54289_CACNA2D1	19.3827	-0.178265	-1.09432	0.282565	0.755085	1.19753	0.282565
P98095_FBLN2	14.3837	0.31337	1.09385	0.282768	0.755085	1.1965	0.282768
Q4KMG0_CDON	16.0526	-0.157991	-1.09572	0.28196	0.755085	1.2006	0.28196
O95969_SCGB1D2	14.7776	0.43933	1.1154	0.282395	0.755085	1.24411	0.282395
P02753_RBP4	23.9286	0.169929	1.09527	0.282154	0.755085	1.19962	0.282154
Q15435_PPP1R7	13.015	0.496964	1.10863	0.285209	0.759787	1.22907	0.285209
Q9BUL8_PDCD10	11.3117	-0.412925	-1.09299	0.285311	0.759787	1.19463	0.285311
O43598_DNPH1	13.9446	0.381649	1.10657	0.286074	0.760778	1.22449	0.286074
Q6JBY9_RCSD1	14.3693	-0.190422	-1.10545	0.286542	0.760981	1.22202	0.286542
P01780_IGHV3-7	17.3884	-0.28907	-1.08293	0.287505	0.762497	1.17275	0.287505
O75083_WDR1	20.5692	-0.329339	-1.08191	0.287952	0.76264	1.17054	0.287952
P13671_C6	24.6593	0.147855	1.07961	0.288959	0.763227	1.16556	0.288959
Q9Y5P6_GMPPB	12.2114	0.286803	1.10004	0.288817	0.763227	1.21009	0.288817
O75144_ICOSLG	18.4958	-0.217405	-1.07678	0.290204	0.765476	1.15945	0.290204
P52306_RAP1GDS1	11.6569	0.422407	1.08129	0.291355	0.767471	1.16918	0.291355
O60888_CUTA	13.4982	0.450216	1.09164	0.292373	0.768068	1.19169	0.292373
Q6FHJ7_SFRP4	15.068	-0.391796	-1.09072	0.292767	0.768068	1.18967	0.292767
P48739_PITPNB	15.3167	-0.226411	-1.09153	0.292421	0.768068	1.19145	0.292421
P23142_FBLN1	22.3036	0.173712	1.06985	0.293257	0.768318	1.14459	0.293257
Q8WZA1_POMGNT1	14.7787	0.233588	1.06638	0.294798	0.771315	1.13717	0.294798
O43278_SPINT1	16.8996	-0.174721	-1.06269	0.29644	0.774569	1.12932	0.29644
A1L4K1_FSD2	12.6312	0.867507	1.06179	0.296842	0.774577	1.12741	0.296842
P14618_PKM	19.0053	-0.354698	-1.05947	0.297883	0.776253	1.12247	0.297883
P61586_RHOA	17.2391	-0.359746	-1.05774	0.298654	0.777221	1.11882	0.298654
Q16270_IGFBP7	19.2908	0.206187	1.05682	0.299071	0.777265	1.11686	0.299071
P46531_NOTCH1	16.5216	-0.184775	-1.05053	0.301903	0.778192	1.10361	0.301903
Q13444_ADAM15	11.5955	0.312172	1.05326	0.300963	0.778192	1.10935	0.300963
P07148_FABP1	13.5813	-0.416742	-1.05057	0.301886	0.778192	1.10369	0.301886
P05160_F13B	23.2902	0.180613	1.04901	0.302588	0.778192	1.10043	0.302588
P05556_ITGB1	18.2696	0.172742	1.04804	0.30303	0.778192	1.09838	0.30303
Q86TH1_ADAMTSL2	17.9663	-0.210659	-1.0489	0.302638	0.778192	1.1002	0.302638
P36222_CHI3L1	15.9923	-0.575469	-1.04889	0.302646	0.778192	1.10016	0.302646
Q9P126_CLEC1B	10.8878	0.795003	1.1039	0.302284	0.778192	1.21859	0.302284
P03973_SLPI	14.7072	0.277142	1.05321	0.300983	0.778192	1.10925	0.300983
Q96PD2_DCBLD2	12.9813	-0.277478	-1.04687	0.303558	0.778518	1.09595	0.303558
Q9BW85_CCDC94	12.3275	0.996101	1.06469	0.305215	0.781737	1.13356	0.305215
P05362_ICAM1	17.4189	-0.300542	-1.02894	0.311772	0.782045	1.05871	0.311772
P24593_IGFBP5	19.289	0.172201	1.03665	0.30822	0.782045	1.07465	0.30822
P13942_COL11A2	13.5317	-0.609964	-1.05141	0.309867	0.782045	1.10547	0.309867
O60610_DIAPH1	12.6426	0.301365	1.03489	0.309031	0.782045	1.07099	0.309031
O95831_AIFM1	10.588	-0.606344	-1.06758	0.311153	0.782045	1.13972	0.311153
Q9H4B7_TUBB1	16.9921	0.351802	1.02904	0.311724	0.782045	1.05893	0.311724
P98160_HSPG2	20.9877	-0.141941	-1.037	0.308061	0.782045	1.07537	0.308061
O75791_GRAP2	15.3336	-0.479997	-1.04928	0.310815	0.782045	1.10099	0.310815
P34059_GALNS	12.9153	-0.446005	-1.05931	0.306376	0.782045	1.12213	0.306376
O95633_FSTL3	14.9973	-0.240955	-1.03627	0.308397	0.782045	1.07385	0.308397
Q9H4X1_RGCC	15.4523	0.39768	1.03635	0.308358	0.782045	1.07403	0.308358
Q08ET2_SIGLEC14	12.8162	0.432302	1.03078	0.310921	0.782045	1.06251	0.310921
Q9BWD1_ACAT2	11.8269	0.378798	1.03852	0.307367	0.782045	1.07851	0.307367
Q9UMY4_SNX12	11.0378	0.663567	1.05766	0.309673	0.782045	1.11865	0.309673
P53004_BLVRA	11.5258	-0.320465	-1.05178	0.309705	0.782045	1.10624	0.309705
Q9Y2V2_CARHSP1	16.2917	0.251592	1.02977	0.31139	0.782045	1.06042	0.31139
P01877_IGHA2	18.595	-0.548371	-1.02604	0.313112	0.782173	1.05276	0.313112
Q5JSH3_WDR44	14.7405	0.222939	1.02526	0.313473	0.782173	1.05117	0.313473
Q86UD1_OAF	19.3902	-0.178531	-1.0279	0.312253	0.782173	1.05657	0.312253
Q13790_APOF	20.1723	0.183233	1.02448	0.313835	0.782173	1.04957	0.313835
P20591_MX1	11.0557	-1.20621	-1.1045	0.312651	0.782173	1.21993	0.312651
O75563_SKAP2	15.6535	-0.443292	-1.01896	0.316405	0.782197	1.03829	0.316405
Q9NQ38_SPINK5	16.5351	0.25	1.02204	0.314971	0.782197	1.04457	0.314971
P78417_GSTO1	18.2736	-0.171456	-1.01978	0.316024	0.782197	1.03995	0.316024
Q86UX7_FERMT3	18.1134	0.387239	1.02346	0.314309	0.782197	1.04748	0.314309
Q9NVD3_SETD4	13.4991	-2.09745	-1.04188	0.316661	0.782197	1.08551	0.316661
O60613_SEP15	12.2431	-0.364611	-1.03753	0.316077	0.782197	1.07647	0.316077
Q9NZK5_CECR1	19.2684	-0.301332	-1.0194	0.3162	0.782197	1.03918	0.3162
P61158_ACTR3	16.9115	0.288376	1.01599	0.317795	0.784002	1.03224	0.317795
Q8IUL8_CILP2	16.0287	-0.268245	-1.01487	0.318321	0.784303	1.02996	0.318321
Q9NRR1_CYTL1	13.5408	0.443037	1.0122	0.319573	0.785397	1.02456	0.319573
P62987_UBA52	17.6438	-0.168614	-1.01269	0.319346	0.785397	1.02554	0.319346
P28799_GRN	17.9145	-0.190221	-1.00953	0.320834	0.787501	1.01914	0.320834
Q0ZGT2_NEXN	15.6077	0.305738	1.00678	0.322129	0.787778	1.01361	0.322129
P30044_PRDX5	13.9184	-0.488845	-1.00818	0.321469	0.787778	1.01643	0.321469
P48551_IFNAR2	14.3554	-0.274346	-1.02412	0.322162	0.787778	1.04882	0.322162
Q9NTJ4_MAN2C1	10.9078	0.81685	1.03845	0.323858	0.788946	1.07837	0.323858
O43895_XPNPEP2	15.403	-0.409061	-1.0043	0.323305	0.788946	1.00861	0.323305
Q92688_ANP32B	13.5173	-0.273057	-1.02047	0.323833	0.788946	1.04136	0.323833
P08833_IGFBP1	15.8532	-0.456211	-0.999381	0.325641	0.790319	0.998762	0.325641
P01857_IGHG1	20.2675	-0.272533	-1.00051	0.325106	0.790319	1.00101	0.325106
Q15828_CST6	18.5311	0.20901	0.999931	0.325379	0.790319	0.999861	0.325379
Q03405_PLAUR	12.6622	-0.236809	-0.998205	0.326201	0.790692	0.996412	0.326201
P36980_CFHR2	19.7415	0.266528	0.99645	0.327038	0.791438	0.992913	0.327038
Q92187_ST8SIA4	13.8239	-0.151684	-0.995854	0.327323	0.791438	0.991725	0.327323
Q14005_IL16	12.3816	-0.19484	-1.00998	0.328668	0.793702	1.02006	0.328668
P62937_PPIA	20.5244	-0.271422	-0.991405	0.329454	0.794423	0.982885	0.329454
P08174_CD55	14.1342	-0.223624	-0.9919	0.329784	0.794423	0.983866	0.329784
Q641Q3_METRNL	14.1356	-0.398194	-0.989245	0.330492	0.794659	0.978606	0.330492
P25787_PSMA2	16.3486	0.252372	0.987915	0.331133	0.794659	0.975975	0.331133
P11586_MTHFD1	12.5256	0.544578	0.987117	0.331517	0.794659	0.974401	0.331517
Q3ZCW2_LGALSL	14.4487	0.379718	0.987872	0.331426	0.794659	0.97589	0.331426
P24387_CRHBP	14.6653	0.178132	0.984425	0.332817	0.795116	0.969092	0.332817
P02786_TFRC	20.4428	-0.300409	-0.984181	0.332934	0.795116	0.968613	0.332934
Q9Y4C4_MFHAS1	15.3946	0.386489	1.00114	0.332785	0.795116	1.00228	0.332785
P13489_RNH1	16.0432	-0.163784	-0.981812	0.334081	0.796876	0.963954	0.334081
Q9HD89_RETN	15.8377	0.387815	0.995509	0.335424	0.797145	0.991038	0.335424
Q8NBJ4_GOLM1	17.2364	-0.292067	-0.979117	0.335389	0.797145	0.95867	0.335389
P11413_G6PD	15.7661	-0.592729	-0.979399	0.335252	0.797145	0.959222	0.335252
P53041_PPP5C	13.1746	0.244089	0.993681	0.336284	0.797301	0.987402	0.336284
P61769_B2M	21.0492	-0.248139	-0.977223	0.33631	0.797301	0.954965	0.33631
Q15517_CDSN	13.6272	0.299164	0.986797	0.339538	0.801788	0.973768	0.339538
Q16778_HIST2H2BE	14.4982	-0.346521	-0.970096	0.339791	0.801788	0.941087	0.339791
P48163_ME1	15.7134	-0.333674	-0.972015	0.338852	0.801788	0.944814	0.338852
Q06141_REG3A	16.0209	-0.592231	-0.986135	0.339853	0.801788	0.972462	0.339853
P04080_CSTB	15.6586	-0.38728	-0.966702	0.341458	0.803089	0.934514	0.341458
P09429_HMGB1	16.2936	-0.432635	-0.967837	0.3409	0.803089	0.936709	0.3409
Q6ZMH5_SLC39A5	12.7503	0.305261	0.966868	0.341643	0.803089	0.934833	0.341643
A0M8Q6_IGLC7	15.0786	-0.444338	-0.965341	0.342128	0.803257	0.931883	0.342128
P12107_COL11A1	13.0575	-2.83342	-1.05093	0.342713	0.803568	1.10446	0.342713
P34096_RNASE4	19.6905	0.159975	0.963395	0.343087	0.803568	0.928129	0.343087
P60174_TPI1	20.1937	-0.231873	-0.959091	0.345215	0.805215	0.919856	0.345215
Q96FZ7_CHMP6	12.5334	0.407343	0.977107	0.345264	0.805215	0.954738	0.345264
Q9NX55_HYPK	12.9846	-0.250152	-0.958623	0.345447	0.805215	0.918957	0.345447
P49720_PSMB3	16.5795	0.25032	0.958955	0.345283	0.805215	0.919594	0.345283
P28300_LOX	12.4427	0.361628	0.972512	0.346362	0.80638	0.945779	0.346362
P00167_CYB5A	13.4573	0.230312	0.953933	0.347777	0.808706	0.909988	0.347777
P08473_MME	13.1731	0.336032	0.951948	0.348766	0.810037	0.906205	0.348766
Q15404_RSU1	15.65	0.398386	0.950996	0.349241	0.810172	0.904394	0.349241
Q09327_MGAT3	13.381	-0.241387	-0.946731	0.351375	0.814008	0.896299	0.351375
Q14956_GPNMB	16.1367	0.192582	0.946019	0.351732	0.814008	0.894952	0.351732
P01042_KNG1	25.3353	0.162356	0.942989	0.353254	0.814195	0.889228	0.353254
P55786_NPEPPS	12.624	-0.419976	-0.934917	0.357588	0.814195	0.87407	0.357588
Q93088_BHMT	14.6143	-0.429025	-0.953447	0.355617	0.814195	0.909062	0.355617
Q9NZN3_EHD3	13.5276	-0.368169	-0.929089	0.360549	0.814195	0.863207	0.360549
Q12905_ILF2	10.4616	-0.447819	-0.964124	0.360559	0.814195	0.929536	0.360559
P51149_RAB7A	13.6176	0.329415	0.937616	0.356223	0.814195	0.879124	0.356223
A6NDG6_PGP	12.1444	-0.385909	-0.951802	0.356424	0.814195	0.905926	0.356424
Q01469_FABP5	15.4684	-0.38279	-0.939928	0.354796	0.814195	0.883465	0.354796
Q9H299_SH3BGRL3	18.1375	-0.29568	-0.935152	0.357212	0.814195	0.874509	0.357212
Q99972_MYOC	12.7777	0.252972	0.934404	0.357591	0.814195	0.873111	0.357591
O95721_SNAP29	13.7911	-0.370429	-0.950864	0.356884	0.814195	0.904143	0.356884
Q04760_GLO1	13.8631	0.195306	0.928472	0.360608	0.814195	0.862061	0.360608
Q14012_CAMK1	13.0065	0.399078	0.937166	0.357024	0.814195	0.87828	0.357024
Q8NHU6_TDRD7	14.9588	-0.485559	-0.947442	0.358567	0.814195	0.897647	0.358567
P08697_SERPINF2	24.7914	-0.140624	-0.9287	0.360492	0.814195	0.862483	0.360492
P11216_PYGB	13.0067	0.250059	0.938806	0.355363	0.814195	0.881357	0.355363
Q86X55_CARM1	14.0883	0.333572	0.94457	0.359985	0.814195	0.892213	0.359985
Q9P253_VPS18	11.101	-1.02342	-0.966186	0.359582	0.814195	0.933516	0.359582
P15086_CPB1	16.13	-0.250034	-0.94198	0.353762	0.814195	0.887327	0.353762
Q9ULC4_MCTS1	14.4254	-0.380784	-0.954261	0.355218	0.814195	0.910615	0.355218
Q9Y315_DERA	13.2683	-0.374047	-0.948841	0.357879	0.814195	0.900299	0.357879
A6NI72_NCF1B	15.4646	-0.818524	-0.926438	0.361646	0.814775	0.858287	0.361646
P00995_SPINK1	13.08	-0.280602	-0.926263	0.361736	0.814775	0.857963	0.361736
P01034_CST3	19.9385	0.219429	0.924688	0.362541	0.814775	0.855048	0.362541
P05546_SERPIND1	22.9814	0.254371	0.924816	0.362476	0.814775	0.855284	0.362476
Q01638_IL1RL1	12.7997	-0.529061	-0.936439	0.364018	0.814853	0.876918	0.364018
P27105_STOM	14.861	0.190616	0.923501	0.363149	0.814853	0.852855	0.363149
P10909_CLU	23.2526	0.120384	0.921916	0.363962	0.814853	0.84993	0.363962
P40306_PSMB10	14.5798	-0.288173	-0.935968	0.364252	0.814853	0.876036	0.364252
Q96KP4_CNDP2	13.7446	-0.422509	-0.935065	0.364703	0.814922	0.874346	0.364703
O75323_GBAS	13.3931	-0.562777	-0.93074	0.366863	0.818808	0.866277	0.366863
O95630_STAMBP	11.3551	0.476684	0.930197	0.368188	0.818953	0.865267	0.368188
P22413_ENPP1	13.4032	0.246018	0.913704	0.368192	0.818953	0.834855	0.368192
P18850_ATF6	14.6433	-0.157192	-0.915047	0.367498	0.818953	0.83731	0.367498
Q86YZ3_HRNR	12.5187	-0.327619	-0.914531	0.370889	0.824009	0.836366	0.370889
P24298_GPT	17.7431	-0.270129	-0.905231	0.37259	0.82496	0.819442	0.37259
P14625_HSP90B1	18.8857	0.185631	0.905733	0.372328	0.82496	0.820353	0.372328
P37235_HPCAL1	16.4837	-0.186743	-0.906605	0.371874	0.82496	0.821933	0.371874
Q9Y376_CAB39	14.1233	-0.364208	-0.90441	0.373018	0.824967	0.817957	0.373018
Q9NQX5_NPDC1	11.651	0.404998	0.916609	0.373984	0.826166	0.840172	0.373984
P13929_ENO3	16.9022	1.2538	0.913642	0.375491	0.828553	0.834742	0.375491
Q01518_CAP1	17.8905	0.318023	0.896839	0.376979	0.829351	0.804321	0.376979
P48740_MASP1	22.2354	0.135898	0.897105	0.376839	0.829351	0.804797	0.376839
Q9UHY1_NRBP1	13.2766	0.336362	0.91042	0.377133	0.829351	0.828865	0.377133
Q5VSP4_LCN1P1	12.7543	0.2791	0.904857	0.379978	0.834664	0.818766	0.379978
P46926_GNPDA1	15.8417	0.163162	0.889611	0.380786	0.835495	0.791408	0.380786
Q93070_ART4	17.6698	-0.109568	-0.886577	0.382392	0.836186	0.786019	0.382392
P14868_DARS	15.1538	-0.431003	-0.901144	0.381885	0.836186	0.812061	0.381885
Q8WWY7_WFDC12	13.2516	-0.418274	-0.90034	0.382299	0.836186	0.810612	0.382299
Q86UN3_RTN4RL2	17.6221	0.261639	0.885229	0.383106	0.836807	0.783631	0.383106
P09172_DBH	21.5556	-0.426085	-0.882495	0.384559	0.837214	0.778797	0.384559
P40189_IL6ST	20.1418	-0.14858	-0.883847	0.38384	0.837214	0.781185	0.38384
P15941_MUC1	14.6031	0.21058	0.882447	0.384584	0.837214	0.778712	0.384584
P61225_RAP2B	11.4589	0.373341	0.883525	0.385093	0.837384	0.780616	0.385093
P21730_C5AR1	11.1968	-0.770729	-0.898381	0.386858	0.838408	0.807089	0.386858
P10599_TXN	16.7894	-0.265984	-0.878364	0.38676	0.838408	0.771524	0.38676
O95393_BMP10	11.5489	-0.289906	-0.891854	0.386685	0.838408	0.795404	0.386685
Q08257_CRYZ	14.2926	-0.404795	-0.886805	0.389311	0.842785	0.786423	0.389311
P14209_CD99	16.3809	0.1641	0.872332	0.389988	0.843311	0.760963	0.389988
P07602_PSAP	16.212	0.180041	0.870265	0.391098	0.844087	0.757362	0.391098
Q99715_COL12A1	15.7559	-0.171688	-0.870047	0.391215	0.844087	0.756982	0.391215
P31040_SDHA	12.3205	-0.749995	-0.879766	0.392992	0.8453	0.773988	0.392992
Q86SQ4_ADGRG6	18.3298	0.200487	0.868091	0.392268	0.8453	0.753581	0.392268
P50120_RBP2	11.3086	0.367694	0.883764	0.394387	0.8453	0.781038	0.394387
A0A0A0MS15_IGHV3-49	14.964	-0.264648	-0.866249	0.393261	0.8453	0.750387	0.393261
Q969T9_WBP2	14.1869	0.22685	0.878473	0.393671	0.8453	0.771714	0.393671
P30455_HLA-A	11.6983	-1.10901	-0.884256	0.394132	0.8453	0.781908	0.394132
P41271_NBL1	16.3404	-0.194547	-0.862325	0.395382	0.845568	0.743605	0.395382
P07108_DBI	16.7484	-0.221043	-0.862346	0.39537	0.845568	0.743641	0.39537
P04216_THY1	15.8645	0.150388	0.860593	0.39632	0.845714	0.740621	0.39632
Q8WXD2_SCG3	15.8928	-0.166279	-0.860879	0.396165	0.845714	0.741112	0.396165
P62906_RPL10A	13.1938	-0.525017	-0.870379	0.397936	0.848232	0.75756	0.397936
Q12841_FSTL1	17.692	-0.206806	-0.856514	0.398535	0.848578	0.733617	0.398535
Q9H4A6_GOLPH3	16.7466	0.219543	0.856799	0.405162	0.849218	0.734105	0.405162
Q15942_ZYX	17.6607	0.279476	0.845905	0.404334	0.849218	0.715556	0.404334
P35579_MYH9	19.6279	0.269706	0.833999	0.410904	0.849218	0.695555	0.410904
P42025_ACTR1B	12.9008	0.284572	0.838579	0.408843	0.849218	0.703215	0.408843
Q02487_DSC2	16.4217	-0.138611	-0.835602	0.410015	0.849218	0.698231	0.410015
P01854_IGHE	11.8886	-0.801928	-0.850723	0.408423	0.849218	0.723729	0.408423
P51606_RENBP	12.2197	0.290208	0.867684	0.400342	0.849218	0.752876	0.400342
Q13332_PTPRS	16.3255	0.15697	0.838006	0.408686	0.849218	0.702254	0.408686
Q92889_ERCC4	12.0542	-0.841068	-0.859364	0.40379	0.849218	0.738507	0.40379
P07195_LDHB	19.9631	0.11027	0.83487	0.410421	0.849218	0.697008	0.410421
Q14344_GNA13	10.6549	-0.207898	-0.875647	0.402051	0.849218	0.766757	0.402051
P40222_TXLNA	13.0272	0.36523	0.859864	0.403524	0.849218	0.739366	0.403524
P00505_GOT2	14.3559	-0.189232	-0.841989	0.406487	0.849218	0.708946	0.406487
P35611_ADD1	12.154	0.385997	0.841348	0.407071	0.849218	0.707867	0.407071
O75822_EIF3J	11.0544	1.07929	0.874501	0.404927	0.849218	0.764752	0.404927
P55212_CASP6	14.9636	0.215214	0.845824	0.404378	0.849218	0.715418	0.404378
Q9Y6I3_EPN1	10.8386	0.396191	0.852308	0.410925	0.849218	0.726429	0.410925
P59998_ARPC4	15.3744	0.306126	0.838744	0.408278	0.849218	0.703491	0.408278
P10721_KIT	16.993	-0.223096	-0.83426	0.410759	0.849218	0.69599	0.410759
P24844_MYL9	17.1475	0.302127	0.846131	0.40421	0.849218	0.715938	0.40421
O75348_ATP6V1G1	12.7134	-0.212075	-0.86071	0.403072	0.849218	0.740823	0.403072
P01137_TGFB1	15.1226	0.239788	0.836963	0.409262	0.849218	0.700507	0.409262
P12955_PEPD	19.8603	-0.122264	-0.841316	0.406858	0.849218	0.707813	0.406858
O95998_IL18BP	15.5855	-0.276763	-0.849715	0.402245	0.849218	0.722016	0.402245
Q9Y490_TLN1	20.758	0.252078	0.850074	0.402049	0.849218	0.722626	0.402049
P23258_TUBG1	10.6155	-0.520561	-0.892959	0.402117	0.849218	0.797376	0.402117
P23141_CES1	16.6515	0.361412	0.833705	0.411067	0.849218	0.695064	0.411067
P14778_IL1R1	12.3493	0.394897	0.864745	0.400924	0.849218	0.747783	0.400924
Q99798_ACO2	18.0689	-0.270527	-0.844913	0.411557	0.849328	0.713879	0.411557
Q7Z5N4_SDK1	12.4061	-0.206023	-0.829463	0.413425	0.849945	0.688008	0.413425
P31150_GDI1	15.1488	-0.180371	-0.83046	0.41287	0.849945	0.689664	0.41287
Q9NPY3_CD93	18.2924	-0.130807	-0.829139	0.413605	0.849945	0.687472	0.413605
P25311_AZGP1	25.7609	0.163762	0.831056	0.412538	0.849945	0.690654	0.412538
Q9C0C9_UBE2O	14.0855	0.245748	0.82611	0.415294	0.850326	0.682458	0.415294
P54802_NAGLU	19.1999	-0.156333	-0.820423	0.418477	0.850326	0.673093	0.418477
Q7L5Y1_ENOSF1	10.6889	-0.655632	-0.853558	0.418602	0.850326	0.72856	0.418602
Q9NQ76_MEPE	12.9351	0.309012	0.832195	0.418473	0.850326	0.692549	0.418473
P31146_CORO1A	16.3342	-0.382925	-0.826389	0.415138	0.850326	0.682918	0.415138
P07359_GP1BA	19.4053	-0.126238	-0.827052	0.414768	0.850326	0.684016	0.414768
Q8NCC3_PLA2G15	13.3507	-0.241947	-0.821137	0.418076	0.850326	0.674266	0.418076
P62328_TMSB4X	13.987	-0.345956	-0.824918	0.41596	0.850326	0.68049	0.41596
P31025_LCN1	15.0291	-0.301465	-0.83576	0.416526	0.850326	0.698495	0.416526
O75976_CPD	15.5084	0.155575	0.822896	0.417091	0.850326	0.677158	0.417091
P02765_AHSG	27.3504	-0.115155	-0.823599	0.416697	0.850326	0.678316	0.416697
P02679_FGG	22.7036	0.2511	0.803103	0.428262	0.850516	0.644974	0.428262
Q12974_PTP4A2	11.0964	-0.27471	-0.820462	0.431341	0.850516	0.673158	0.431341
P16402_HIST1H1D	10.993	-0.565897	-0.833045	0.422763	0.850516	0.693964	0.422763
Q08722_CD47	12.6595	0.223814	0.807151	0.43231	0.850516	0.651493	0.43231
P04179_SOD2	18.2323	-0.163392	-0.802242	0.428752	0.850516	0.643592	0.428752
Q86SR1_GALNT10	17.1818	-0.226578	-0.81889	0.425788	0.850516	0.670581	0.425788
Q9BZQ8_FAM129A	11.6115	-0.335115	-0.814178	0.430362	0.850516	0.662886	0.430362
Q16769_QPCT	18.3416	-0.136922	-0.794676	0.433073	0.850516	0.63151	0.433073
P07355_ANXA2	11.9407	0.369945	0.82774	0.420913	0.850516	0.685153	0.420913
P15259_PGAM2	12.4276	0.915508	0.807152	0.432309	0.850516	0.651495	0.432309
Q92626_PXDN	11.8908	-0.375859	-0.813241	0.423801	0.850516	0.661361	0.423801
O15117_FYB	16.2488	-0.275158	-0.807091	0.425996	0.850516	0.651396	0.425996
P30042_C21orf33	15.0422	-0.248915	-0.809672	0.424534	0.850516	0.655569	0.424534
P54136_RARS	12.7703	0.220393	0.797254	0.432046	0.850516	0.635614	0.432046
P78536_ADAM17	13.2241	0.272786	0.818755	0.425862	0.850516	0.67036	0.425862
P20042_EIF2S2	10.5659	-1.51673	-0.835696	0.431467	0.850516	0.698388	0.431467
Q8IXL6_FAM20C	17.251	0.133615	0.798728	0.430756	0.850516	0.637966	0.430756
Q13952_NFYC	12.2552	0.492394	0.817285	0.426676	0.850516	0.667955	0.426676
P00326_ADH1C	12.3454	0.584986	0.828803	0.42033	0.850516	0.686915	0.42033
P08294_SOD3	18.4074	-0.140308	-0.7959	0.432373	0.850516	0.633456	0.432373
Q9BVG4_PBDC1	10.7727	0.250127	0.798516	0.433569	0.850516	0.637628	0.433569
Q92854_SEMA4D	16.7819	-0.117881	-0.806472	0.426348	0.850516	0.650397	0.426348
P02647_APOA1	27.5022	0.168332	0.815399	0.421301	0.850516	0.664875	0.421301
O00754_MAN2B1	16.0165	-0.143542	-0.81806	0.419803	0.850516	0.669222	0.419803
O00429_DNM1L	14.1393	0.279444	0.793808	0.433571	0.850516	0.630131	0.433571
O43765_SGTA	11.8168	-0.271523	-0.803989	0.432594	0.850516	0.646398	0.432594
P29017_CD1C	13.9982	-0.170226	-0.799798	0.430145	0.850516	0.639677	0.430145
P02747_C1QC	20.9878	-0.158757	-0.797068	0.431704	0.850516	0.635317	0.431704
P55899_FCGRT	10.5542	-22.7795	-0.880224	0.420129	0.850516	0.774794	0.420129
O14964_HGS	13.1273	-0.408349	-0.809632	0.424557	0.850516	0.655503	0.424557
Q01459_CTBS	20.636	-0.117241	-0.798116	0.431105	0.850516	0.636989	0.431105
Q02763_TEK	15.9608	-0.202149	-0.801168	0.429364	0.850516	0.64187	0.429364
Q96GK7_FAHD2A	11.1166	-0.482112	-0.837473	0.424341	0.850516	0.701362	0.424341
O14950_MYL12B	18.0995	0.231147	0.802883	0.428387	0.850516	0.64462	0.428387
P20700_LMNB1	11.4958	0.210146	0.793032	0.434016	0.850531	0.6289	0.434016
P26639_TARS	12.9231	0.321887	0.792259	0.434459	0.850542	0.627674	0.434459
Q13018_PLA2R1	11.6891	0.269367	0.803219	0.435407	0.851541	0.645161	0.435407
P51693_APLP1	16.6824	0.287344	0.796323	0.438382	0.852447	0.634131	0.438382
O43813_LANCL1	13.2699	0.442839	0.785873	0.438134	0.852447	0.617597	0.438134
Q9Y2S2_CRYL1	15.6352	-0.161899	-0.787837	0.437002	0.852447	0.620688	0.437002
Q9Y5C1_ANGPTL3	18.7143	-0.202247	-0.788748	0.436477	0.852447	0.622124	0.436477
O14745_SLC9A3R1	13.2442	-0.282965	-0.787542	0.437385	0.852447	0.620222	0.437385
Q7L591_DOK3	9.98999	1.9265	0.86291	0.438502	0.852447	0.744613	0.438502
Q12866_MERTK	16.7111	0.143286	0.782463	0.440104	0.853854	0.612249	0.440104
P28161_GSTM2	14.7859	0.252998	0.782998	0.439795	0.853854	0.613085	0.439795
P02774_GC	27.3344	-0.107049	-0.777532	0.442962	0.854301	0.604556	0.442962
Q15185_PTGES3	15.4024	-0.230336	-0.778428	0.442442	0.854301	0.60595	0.442442
Q86YT9_JAML	14.8339	-0.248576	-0.78932	0.442338	0.854301	0.623025	0.442338
P26440_IVD	13.1595	0.366972	0.780568	0.441201	0.854301	0.609286	0.441201
Q9NQW7_XPNPEP1	13.1162	0.152261	0.777517	0.442971	0.854301	0.604532	0.442971
P07998_RNASE1	19.6021	0.164182	0.779788	0.441653	0.854301	0.608069	0.441653
P01133_EGF	15.4663	-0.140954	-0.785219	0.444665	0.85587	0.616569	0.444665
Q7Z4R8_C6orf120	15.6133	0.335105	0.785313	0.444611	0.85587	0.616717	0.444611
P61626_LYZ	18.8505	-0.209661	-0.773272	0.44544	0.856514	0.597949	0.44544
Q5JWF2_GNAS	11.683	-0.45361	-0.781289	0.447773	0.858453	0.610413	0.447773
P00450_CP	27.0224	-0.160504	-0.769539	0.447619	0.858453	0.59219	0.447619
P00750_PLAT	15.2547	-0.557158	-0.780572	0.447311	0.858453	0.609292	0.447311
Q8NHV4_NEDD1	11.9183	0.4691	0.778318	0.448598	0.859126	0.605779	0.448598
Q9UKU9_ANGPTL2	13.202	0.298484	0.767163	0.449008	0.859126	0.58854	0.449008
P33151_CDH5	21.263	-0.131708	-0.764253	0.450714	0.860627	0.584083	0.450714
P21860_ERBB3	13.2019	-0.3365	-0.773912	0.451121	0.860627	0.59894	0.451121
Q99435_NELL2	13.4465	-0.157646	-0.763812	0.450973	0.860627	0.583409	0.450973
P13639_EEF2	14.8659	0.356782	0.758228	0.454258	0.862446	0.57491	0.454258
P35527_KRT9	19.47	0.305252	0.7586	0.454038	0.862446	0.575475	0.454038
P07360_C8G	22.1249	0.161096	0.760111	0.453148	0.862446	0.577769	0.453148
Q00013_MPP1	12.0639	0.408852	0.77075	0.453794	0.862446	0.594056	0.453794
P00740_F9	22.4172	0.09791	0.758169	0.454293	0.862446	0.57482	0.454293
Q13094_LCP2	12.5376	0.173679	0.755208	0.45604	0.862533	0.57034	0.45604
Q6P1N9_TATDN1	12.8939	0.272476	0.765707	0.455842	0.862533	0.586307	0.455842
P32754_HPD	13.5509	-0.279903	-0.756151	0.45614	0.862533	0.571764	0.45614
Q5ZPR3_CD276	14.1808	0.112631	0.754718	0.45633	0.862533	0.5696	0.45633
Q6VY07_PACS1	13.2323	0.381455	0.764469	0.456557	0.862533	0.584412	0.456557
Q15833_STXBP2	12.1795	0.360957	0.753936	0.457698	0.863549	0.56842	0.457698
Q6UX71_PLXDC2	18.2162	0.102417	0.751924	0.457983	0.863549	0.56539	0.457983
Q12846_STX4	12.6141	-0.170553	-0.750975	0.458546	0.863772	0.563963	0.458546
Q13232_NME3	14.2663	0.133904	0.750146	0.459037	0.863861	0.562719	0.459037
Q93052_LPP	11.3876	0.54437	0.760458	0.459723	0.864315	0.578297	0.459723
O43768_ENSA	14.4477	-0.288978	-0.741788	0.464011	0.870249	0.55025	0.464011
Q09666_AHNAK	14.7935	0.140088	0.740685	0.46467	0.870249	0.548614	0.46467
P02458_COL2A1	12.0687	-1.76611	-0.75551	0.463557	0.870249	0.570796	0.463557
Q08AD1_CAMSAP2	16.9994	0.219368	0.751206	0.46426	0.870249	0.564311	0.46426
P04433_IGKV3-11	16.9097	-0.267133	-0.736835	0.466973	0.872599	0.542927	0.466973
P20023_CR2	17.0016	0.147464	0.736027	0.467457	0.872599	0.541736	0.467457
P19652_ORM2	22.2326	0.138361	0.735588	0.46772	0.872599	0.54109	0.46772
P11362_FGFR1	17.493	0.159922	0.736301	0.467293	0.872599	0.54214	0.467293
P22891_PROZ	21.0358	-0.15767	-0.734462	0.468396	0.873022	0.539435	0.468396
P04180_LCAT	19.9543	0.118118	0.726301	0.473309	0.873802	0.527514	0.473309
P58166_INHBE	13.6759	0.230385	0.729085	0.47163	0.873802	0.531564	0.47163
P04222_HLA-C	16.321	0.242771	0.731851	0.469965	0.873802	0.535607	0.469965
P07358_C8B	21.9855	0.188932	0.73006	0.471043	0.873802	0.532988	0.471043
O15394_NCAM2	17.9665	-0.120511	-0.726711	0.473062	0.873802	0.528108	0.473062
P08581_MET	17.7393	0.124876	0.728784	0.471812	0.873802	0.531126	0.471812
Q4G148_GXYLT1	13.5448	0.277679	0.73024	0.47113	0.873802	0.53325	0.47113
Q9Y3Q8_TSC22D4	11.2164	0.399474	0.755831	0.471793	0.873802	0.57128	0.471793
O76074_PDE5A	13.0648	-0.555804	-0.736563	0.472857	0.873802	0.542525	0.472857
P35558_PCK1	10.8403	1.06116	0.76076	0.472135	0.873802	0.578756	0.472135
P54296_MYOM2	13.89	-0.576845	-0.726985	0.473765	0.873814	0.528507	0.473765
P11150_LIPC	15.7951	0.163814	0.723366	0.475084	0.875415	0.523259	0.475084
P11215_ITGAM	14.1925	-0.272175	-0.71876	0.477876	0.879727	0.516616	0.477876
P30566_ADSL	12.1264	-0.468798	-0.724114	0.480242	0.882414	0.524341	0.480242
O95897_OLFM2	16.0779	-0.122847	-0.714866	0.480244	0.882414	0.511034	0.480244
P49589_CARS	11.8823	0.23867	0.712502	0.482298	0.88285	0.50766	0.482298
P30405_PPIF	13.261	0.228026	0.7129	0.481442	0.88285	0.508227	0.481442
P10768_ESD	15.6975	-0.118604	-0.711747	0.482146	0.88285	0.506583	0.482146
Q7Z7M9_GALNT5	12.7975	0.25971	0.721505	0.481798	0.88285	0.520569	0.481798
P54577_YARS	15.1824	0.269061	0.709495	0.483521	0.884257	0.503383	0.483521
P22897_MRC1	20.3454	-0.142927	-0.686854	0.497475	0.884419	0.471769	0.497475
P05154_SERPINA5	21.4991	0.0969142	0.688246	0.49661	0.884419	0.473683	0.49661
Q9UBX7_KLK11	11.7758	0.307825	0.703255	0.492769	0.884419	0.494567	0.492769
Q12913_PTPRJ	18.9976	0.112317	0.68615	0.497912	0.884419	0.470802	0.497912
P08572_COL4A2	14.8773	0.160841	0.700599	0.488977	0.884419	0.490839	0.488977
O00244_ATOX1	14.5593	-0.420315	-0.709962	0.48872	0.884419	0.504047	0.48872
P31942_HNRNPH3	12.6366	0.620853	0.704475	0.493698	0.884419	0.496285	0.493698
Q15637_SF1	12.8248	0.248695	0.716427	0.484836	0.884419	0.513267	0.484836
P30101_PDIA3	20.4556	0.161255	0.693185	0.493551	0.884419	0.480505	0.493551
Q6UY14_ADAMTSL4	16.809	0.115131	0.690763	0.49505	0.884419	0.477153	0.49505
O15467_CCL16	15.3652	-0.155111	-0.685007	0.498623	0.884419	0.469234	0.498623
Q08397_LOXL1	13.526	-0.138513	-0.688724	0.496314	0.884419	0.47434	0.496314
Q15465_SHH	14.8746	0.223691	0.69199	0.49429	0.884419	0.478851	0.49429
Q86WI1_PKHD1L1	18.8199	-0.124305	-0.695734	0.491975	0.884419	0.484046	0.491975
Q9Y5K6_CD2AP	14.645	-0.393603	-0.696009	0.497166	0.884419	0.484429	0.497166
Q8TBF8_FAM81A	12.4325	-0.726206	-0.713897	0.486354	0.884419	0.509649	0.486354
Q8WXX5_DNAJC9	11.7284	0.404279	0.693638	0.498609	0.884419	0.481134	0.498609
P61916_NPC2	13.0981	-0.19323	-0.703401	0.487255	0.884419	0.494773	0.487255
P49327_FASN	13.028	0.217911	0.714593	0.485936	0.884419	0.510644	0.485936
Q9BSQ5_CCM2	16.6668	0.355492	0.715932	0.485133	0.884419	0.512559	0.485133
Q01105_SET	11.5435	-0.539181	-0.705248	0.491564	0.884419	0.497375	0.491564
P04899_GNAI2	15.9435	-0.237298	-0.697853	0.490668	0.884419	0.486999	0.490668
P61026_RAB10	15.4225	0.131286	0.701177	0.488622	0.884419	0.491649	0.488622
Q9Y6N6_LAMC3	11.0516	-0.322556	-0.703163	0.495527	0.884419	0.494438	0.495527
Q13126_MTAP	11.0632	-0.411267	-0.716324	0.492239	0.884419	0.51312	0.492239
Q9Y274_ST3GAL6	13.6898	-0.28795	-0.693245	0.493513	0.884419	0.480588	0.493513
Q13508_ART3	17.551	0.140562	0.694253	0.49289	0.884419	0.481988	0.49289
O43427_FIBP	10.7747	0.318358	0.711409	0.489535	0.884419	0.506103	0.489535
Q14116_IL18	10.8663	0.407584	0.707447	0.49567	0.884419	0.500481	0.49567
P35442_THBS2	12.2782	-0.194635	-0.701017	0.489107	0.884419	0.491425	0.489107
Q9UBR1_UPB1	13.6234	-0.252176	-0.706903	0.490564	0.884419	0.499713	0.490564
Q9UBQ7_GRHPR	12.3331	-0.228456	-0.695084	0.492377	0.884419	0.483142	0.492377
P19256_CD58	16.8345	-0.151058	-0.699336	0.489754	0.884419	0.489071	0.489754
P47972_NPTX2	13.1768	-0.107738	-0.682505	0.50018	0.885565	0.465814	0.50018
P29622_SERPINA4	23.6514	0.170407	0.683135	0.499788	0.885565	0.466674	0.499788
Q9NZT1_CALML5	11.1567	0.414399	0.69615	0.504186	0.887106	0.484625	0.504186
P67936_TPM4	19.8025	0.239578	0.678578	0.502631	0.887106	0.460469	0.502631
Q16706_MAN2A1	20.7765	-0.094151	-0.67997	0.501762	0.887106	0.462359	0.501762
O15144_ARPC2	18.0398	0.207417	0.67454	0.505158	0.887106	0.455004	0.505158
P60985_KRTDAP	13.9932	-0.212053	-0.685781	0.504161	0.887106	0.470296	0.504161
Q8WVN6_SECTM1	14.2846	-0.28937	-0.683445	0.504843	0.887106	0.467097	0.504843
P13224_GP1BB	15.7712	-0.188884	-0.675171	0.504762	0.887106	0.455856	0.504762
P10451_SPP1	15.039	-0.228927	-0.677796	0.50312	0.887106	0.459408	0.50312
P07948_LYN	13.899	0.147489	0.67705	0.503586	0.887106	0.458396	0.503586
Q9BRN9_TM2D3	11.2297	0.291733	0.680913	0.506399	0.888484	0.463643	0.506399
Q9C075_KRT23	15.0851	0.224593	0.679141	0.507489	0.888989	0.461233	0.507489
P01911_HLA-DRB1	14.4262	-0.204568	-0.670644	0.507602	0.888989	0.449763	0.507602
P22223_CDH3	14.4885	-0.194167	-0.677297	0.508625	0.88998	0.458732	0.508625
Q14315_FLNC	17.9366	-0.252758	-0.667788	0.509398	0.89053	0.445941	0.509398
Q96QR1_SCGB3A1	14.1215	0.711267	0.674174	0.511289	0.890548	0.454511	0.511289
Q9ULA0_DNPEP	11.3951	-0.421657	-0.689243	0.510501	0.890548	0.475056	0.510501
Q9NWD8_TMEM248	15.2437	-0.238466	-0.672649	0.511496	0.890548	0.452457	0.511496
P12110_COL6A2	15.1713	0.0836316	0.665116	0.511081	0.890548	0.44238	0.511081
P20908_COL5A1	16.0562	0.202458	0.664138	0.511698	0.890548	0.441079	0.511698
P18669_PGAM1	16.4793	-0.267422	-0.66341	0.512158	0.890549	0.440113	0.512158
P15144_ANPEP	21.1289	0.106281	0.661581	0.513313	0.891761	0.437689	0.513313
P01031_C5	25.1524	0.0994518	0.660729	0.513852	0.8919	0.436563	0.513852
P35237_SERPINB6	16.5474	-0.151266	-0.659264	0.514779	0.892712	0.434629	0.514779
P60709_ACTB	22.4103	0.219139	0.654246	0.517961	0.89743	0.428038	0.517961
Q92686_NRGN	14.1362	0.245987	0.661091	0.518673	0.897864	0.437041	0.518673
P06576_ATP5B	15.6261	0.238513	0.643833	0.524599	0.89852	0.414521	0.524599
P27487_DPP4	20.6851	0.10673	0.64419	0.52437	0.89852	0.414981	0.52437
P27824_CANX	16.802	-0.136351	-0.645206	0.523721	0.89852	0.41629	0.523721
Q53RD9_FBLN7	13.1515	0.154908	0.655667	0.522061	0.89852	0.4299	0.522061
P01700_IGLV1-47	13.245	0.289197	0.655592	0.522108	0.89852	0.429801	0.522108
O60279_SUSD5	16.5054	-0.174481	-0.646298	0.523023	0.89852	0.417701	0.523023
Q7Z3B1_NEGR1	15.2762	0.142896	0.649611	0.52091	0.89852	0.421995	0.52091
P25940_COL5A3	10.5525	0.463109	0.67065	0.521659	0.89852	0.449771	0.521659
Q92820_GGH	21.1122	0.129785	0.650508	0.520339	0.89852	0.42316	0.520339
Q9UDY2_TJP2	12.1292	-0.262161	-0.646752	0.523966	0.89852	0.418288	0.523966
P43487_RANBP1	16.2111	0.136584	0.647861	0.522026	0.89852	0.419724	0.522026
P61160_ACTR2	11.7733	0.188804	0.653914	0.523869	0.89852	0.427603	0.523869
Q9Y2G1_MYRF	12.9345	0.343112	0.649693	0.525807	0.899055	0.422102	0.525807
Q96L58_B3GALT6	11.6275	-0.228212	-0.650772	0.525836	0.899055	0.423504	0.525836
Q99747_NAPG	13.2873	0.203955	0.640941	0.52645	0.899313	0.410806	0.52645
P00492_HPRT1	14.3437	-0.194465	-0.639103	0.527629	0.900145	0.408453	0.527629
P20036_HLA-DPA1	15.8941	-0.302063	-0.646057	0.528094	0.900145	0.41739	0.528094
Q9Y6E0_STK24	11.665	0.414328	0.648096	0.528326	0.900145	0.420028	0.528326
P11766_ADH5	17.0372	-0.288811	-0.64262	0.530262	0.902653	0.41296	0.530262
Q9NT22_EMILIN3	12.2669	-0.278844	-0.641629	0.530888	0.902927	0.411688	0.530888
Q16288_NTRK3	15.3883	0.199467	0.638101	0.533119	0.904436	0.407173	0.533119
P60903_S100A10	10.9584	0.451091	0.645767	0.53317	0.904436	0.417015	0.53317
Q96CP2_FLYWCH2	10.8574	-1.13464	-0.662594	0.53277	0.904436	0.439031	0.53277
Q96HC4_PDLIM5	15.2219	0.201866	0.628125	0.534697	0.906235	0.394541	0.534697
Q9UJJ9_GNPTG	18.3292	0.110616	0.622694	0.538213	0.908755	0.387748	0.538213
P28065_PSMB9	15.4612	-0.233319	-0.626981	0.540186	0.908755	0.393105	0.540186
Q16543_CDC37	13.171	0.358851	0.629407	0.53864	0.908755	0.396153	0.53864
Q9H9S4_CAB39L	12.4748	-0.277963	-0.623684	0.537571	0.908755	0.388981	0.537571
Q9NP55_BPIFA1	11.2979	-0.328955	-0.631993	0.539384	0.908755	0.399415	0.539384
P38606_ATP6V1A	15.1213	0.128255	0.621432	0.539031	0.908755	0.386178	0.539031
Q9H2U2_PPA2	11.2345	-0.267925	-0.63157	0.539651	0.908755	0.398881	0.539651
Q6UXB8_PI16	20.7672	-0.143938	-0.619337	0.540392	0.908755	0.383578	0.540392
Q9UBX5_FBLN5	17.2063	0.17221	0.622887	0.538087	0.908755	0.387989	0.538087
Q7Z4W1_DCXR	14.408	-0.144036	-0.625066	0.541408	0.908893	0.390707	0.541408
Q9UBP4_DKK3	18.2924	0.149658	0.617836	0.541367	0.908893	0.381722	0.541367
P12872_MLN	14.226	0.162174	0.623411	0.542466	0.909098	0.388641	0.542466
Q5H9L4_TAF7L	13.1398	-0.295704	-0.623879	0.542166	0.909098	0.389225	0.542166
P20645_M6PR	11.6595	0.275201	0.622156	0.54394	0.909216	0.387078	0.54394
Q13867_BLMH	18.3178	-0.109502	-0.61502	0.5432	0.909216	0.37825	0.5432
Q9H1B5_XYLT2	12.6684	0.284795	0.621493	0.543693	0.909216	0.386254	0.543693
Q96FW1_OTUB1	13.0963	-0.263873	-0.61157	0.545781	0.911511	0.374018	0.545781
O00232_PSMD12	11.1738	-0.160287	-0.618582	0.546993	0.91275	0.382644	0.546993
O95479_H6PD	17.0916	0.11586	0.604229	0.550255	0.91402	0.365092	0.550255
P17612_PRKACA	13.5609	0.19029	0.60264	0.551298	0.91402	0.363175	0.551298
P01210_PENK	11.3005	0.218649	0.601832	0.551985	0.91402	0.362202	0.551985
Q14126_DSG2	18.4292	-0.0866649	-0.60585	0.549193	0.91402	0.367054	0.549193
P14151_SELL	20.224	-0.127893	-0.603348	0.550833	0.91402	0.364029	0.550833
P30086_PEBP1	16.6433	-0.0964312	-0.60435	0.550176	0.91402	0.365239	0.550176
Q58EX2_SDK2	13.3979	-0.119616	-0.605419	0.549475	0.91402	0.366532	0.549475
Q8NFL0_B3GNT7	15.5568	-0.215623	-0.613541	0.548796	0.91402	0.376432	0.548796
P51124_GZMM	15.9127	0.209457	0.602129	0.551633	0.91402	0.36256	0.551633
Q9H497_TOR3A	11.7681	0.178897	0.600226	0.55304	0.914598	0.360272	0.55304
Q76LX8_ADAMTS13	19.2986	0.0773607	0.599631	0.553276	0.914598	0.359557	0.553276
Q9HAT2_SIAE	16.8645	0.0843767	0.597194	0.55488	0.91647	0.356641	0.55488
P46976_GYG1	10.7121	-0.544222	-0.612797	0.555412	0.916571	0.37552	0.555412
Q9HAZ2_PRDM16	11.9723	0.367098	0.601798	0.55638	0.917274	0.362161	0.55638
P22234_PAICS	13.4515	0.229864	0.601178	0.556782	0.917274	0.361415	0.556782
P28482_MAPK1	14.2245	0.268542	0.593053	0.557765	0.918117	0.351711	0.557765
Q702N8_XIRP1	15.7322	0.239036	0.598276	0.558665	0.91882	0.357934	0.558665
Q0VAF6_SYCN	11.0664	0.400042	0.596621	0.561977	0.922873	0.355957	0.561977
Q9Y3C8_UFC1	13.5035	-0.279589	-0.592217	0.562609	0.922873	0.350721	0.562609
Q16186_ADRM1	10.7102	0.275091	0.598339	0.563105	0.922873	0.35801	0.563105
P01011_SERPINA3	26.9505	-0.112932	-0.584155	0.563503	0.922873	0.341237	0.563503
O75558_STX11	14.3068	0.196338	0.585767	0.562434	0.922873	0.343123	0.562434
P14324_FDPS	12.7092	-0.212204	-0.580819	0.566205	0.922986	0.33735	0.566205
Q08380_LGALS3BP	22.4824	-0.159984	-0.582484	0.564614	0.922986	0.339287	0.564614
Q9HC38_GLOD4	12.0873	0.202382	0.583435	0.564294	0.922986	0.340397	0.564294
P02763_ORM1	22.954	0.111721	0.575676	0.569148	0.922986	0.331403	0.569148
O94769_ECM2	12.5497	0.198006	0.586236	0.566516	0.922986	0.343672	0.566516
P36551_CPOX	13.3331	-0.16663	-0.576164	0.568822	0.922986	0.331965	0.568822
P01033_TIMP1	18.0339	0.12585	0.576547	0.568567	0.922986	0.332406	0.568567
Q13576_IQGAP2	13.4899	0.262498	0.580614	0.566168	0.922986	0.337113	0.566168
P55103_INHBC	16.7586	0.14917	0.574973	0.569617	0.922986	0.330595	0.569617
Q4LDE5_SVEP1	15.7986	-0.185011	-0.578165	0.567488	0.922986	0.334274	0.567488
O00592_PODXL	14.5038	0.264948	0.588085	0.565307	0.922986	0.345844	0.565307
Q02413_DSG1	11.8016	0.211935	0.581311	0.569745	0.922986	0.337922	0.569745
P21926_CD9	15.6432	0.262837	0.581535	0.569597	0.922986	0.338183	0.569597
P17931_LGALS3	15.4717	0.17939	0.553026	0.584363	0.923034	0.305838	0.584363
Q96IU4_ABHD14B	15.5835	0.351379	0.561487	0.582835	0.923034	0.315268	0.582835
Q8N386_LRRC25	13.0714	-0.0966845	-0.573969	0.570288	0.923034	0.32944	0.570288
O94923_GLCE	14.1889	-0.1267	-0.552833	0.584493	0.923034	0.305624	0.584493
P16112_ACAN	17.2832	0.131294	0.561668	0.578534	0.923034	0.315471	0.578534
Q9H2A7_CXCL16	12.6908	0.215411	0.57712	0.572499	0.923034	0.333067	0.572499
P02787_TF	24.8283	-0.0920939	-0.565544	0.575929	0.923034	0.31984	0.575929
Q6ZRP7_QSOX2	16.4544	0.12671	0.562419	0.578029	0.923034	0.316315	0.578029
P08236_GUSB	14.8974	-0.160202	-0.560556	0.579283	0.923034	0.314223	0.579283
Q13813_SPTAN1	13.3196	-0.105525	-0.565201	0.576159	0.923034	0.319453	0.576159
O75503_CLN5	12.2836	0.101778	0.56965	0.573649	0.923034	0.324501	0.573649
P62805_HIST1H4A	14.4513	-0.201073	-0.564701	0.580702	0.923034	0.318887	0.580702
Q13404_UBE2V1	15.0148	0.157917	0.558388	0.580743	0.923034	0.311797	0.580743
Q9UBW5_BIN2	15.7793	-0.182552	-0.570387	0.572683	0.923034	0.325342	0.572683
Q13564_NAE1	14.1825	0.268315	0.577483	0.57226	0.923034	0.333486	0.57226
O00461_GOLIM4	13.5234	0.219159	0.561463	0.582852	0.923034	0.31524	0.582852
Q8TEW0_PARD3	10.9659	-0.383183	-0.591558	0.570764	0.923034	0.349941	0.570764
O00391_QSOX1	20.4297	0.112933	0.557446	0.581378	0.923034	0.310746	0.581378
Q9H3K6_BOLA2	14.4851	0.164058	0.552833	0.584493	0.923034	0.305624	0.584493
Q9HCN8_SDF2L1	14.08	-0.184465	-0.566525	0.579494	0.923034	0.320951	0.579494
O00233_PSMD9	16.319	0.0971286	0.552911	0.58444	0.923034	0.305711	0.58444
Q10588_BST1	19.7944	-0.191581	-0.552997	0.584382	0.923034	0.305806	0.584382
Q15223_NECTIN1	16.0381	0.0934137	0.554895	0.583099	0.923034	0.307909	0.583099
O60462_NRP2	17.8384	-0.0833282	-0.556942	0.581718	0.923034	0.310184	0.581718
Q9UHL4_DPP7	16.061	-0.252004	-0.571257	0.576364	0.923034	0.326335	0.576364
P43251_BTD	22.8305	-0.108915	-0.571721	0.57179	0.923034	0.326865	0.57179
P11142_HSPA8	19.9991	-0.136923	-0.562586	0.577917	0.923034	0.316503	0.577917
Q9BW91_NUDT9	10.7548	0.342871	0.56894	0.578501	0.923034	0.323693	0.578501
P56159_GFRA1	12.1774	0.194267	0.569474	0.578148	0.923034	0.3243	0.578148
P25774_CTSS	16.6984	-0.117921	-0.563349	0.577404	0.923034	0.317362	0.577404
P02538_KRT6A	12.663	-0.334566	-0.562013	0.578302	0.923034	0.315858	0.578302
P62820_RAB1A	11.0008	0.2402	0.562637	0.58511	0.923258	0.31656	0.58511
Q5JRX3_PITRM1	11.7561	-0.384304	-0.554349	0.587587	0.925663	0.307303	0.587587
P00751_CFB	25.8552	0.0906163	0.548692	0.587296	0.925663	0.301063	0.587296
Q00796_SORD	13.6249	-0.191811	-0.547092	0.588381	0.926164	0.29931	0.588381
Q6UWV6_ENPP7	13.4188	0.218812	0.54636	0.588878	0.926181	0.298509	0.588878
Q9BS40_LXN	14.7388	0.316168	0.551715	0.589345	0.926181	0.30439	0.589345
Q96G03_PGM2	14.1112	-0.216605	-0.548655	0.591391	0.927896	0.301023	0.591391
P08567_PLEK	17.6817	0.194612	0.543263	0.590982	0.927896	0.295135	0.590982
P23471_PTPRZ1	15.1669	0.128237	0.541135	0.592429	0.928028	0.292827	0.592429
Q14393_GAS6	11.3025	-0.271761	-0.551871	0.592212	0.928028	0.304561	0.592212
Q8WUD1_RAB2B	11.9125	-0.235671	-0.52761	0.601947	0.928285	0.278373	0.601947
Q8IWL2_SFTPA1	14.8804	0.285372	0.545381	0.593584	0.928285	0.29744	0.593584
O43493_TGOLN2	17.355	0.111508	0.535494	0.596274	0.928285	0.286754	0.596274
Q14767_LTBP2	15.1398	-0.108499	-0.535614	0.596192	0.928285	0.286883	0.596192
Q96DG6_CMBL	13.1991	-0.2777	-0.537569	0.598833	0.928285	0.288981	0.598833
Q06323_PSME1	15.6761	0.122731	0.52728	0.601895	0.928285	0.278025	0.601895
Q96RD9_FCRL5	16.668	0.134194	0.538937	0.593926	0.928285	0.290453	0.593926
Q08554_DSC1	18.5556	0.0852441	0.529495	0.600377	0.928285	0.280365	0.600377
Q6UVK1_CSPG4	14.5821	0.195171	0.538007	0.598539	0.928285	0.289451	0.598539
P35613_BSG	12.1961	0.216781	0.534001	0.601239	0.928285	0.285157	0.601239
Q14247_CTTN	16.6429	0.193413	0.529551	0.600339	0.928285	0.280424	0.600339
Q9H2E6_SEMA6A	13.2653	-0.2602	-0.53968	0.597413	0.928285	0.291254	0.597413
O95861_BPNT1	12.449	0.467203	0.540325	0.596979	0.928285	0.291951	0.596979
P09228_CST2	12.5017	-0.405062	-0.532661	0.602144	0.928285	0.283727	0.602144
Q16555_DPYSL2	14.424	0.177497	0.530957	0.599376	0.928285	0.281915	0.599376
P05156_CFI	24.4088	0.0869141	0.531466	0.599028	0.928285	0.282456	0.599028
Q14210_LY6D	13.4573	0.140594	0.532325	0.59844	0.928285	0.28337	0.59844
Q9Y2A7_NCKAP1	11.5141	0.170348	0.540514	0.59808	0.928285	0.292156	0.59808
P17693_HLA-G	14.9071	-0.205327	-0.533859	0.601335	0.928285	0.285005	0.601335
P41567_EIF1	14.5431	-0.473927	-0.532743	0.602088	0.928285	0.283815	0.602088
O43633_CHMP2A	10.7951	-0.528969	-0.549997	0.602637	0.92831	0.302496	0.602637
P01019_AGT	22.9242	0.067194	0.52401	0.60414	0.929152	0.274587	0.60414
Q5SYB0_FRMPD1	13.3302	0.159678	0.530254	0.60377	0.929152	0.281169	0.60377
Q0VD83_APOBR	14.0359	0.134731	0.521896	0.605593	0.930651	0.272375	0.605593
Q96KG7_MEGF10	15.0866	-0.123474	-0.520297	0.606693	0.931193	0.270709	0.606693
P22607_FGFR3	12.014	0.238038	0.525625	0.606904	0.931193	0.276281	0.606904
Q9ULF5_SLC39A10	13.9916	-0.169175	-0.518229	0.611928	0.931745	0.268562	0.611928
Q14324_MYBPC2	11.2759	-0.889721	-0.516769	0.61203	0.931745	0.26705	0.61203
P02730_SLC4A1	17.3859	0.124341	0.517185	0.608837	0.931745	0.26748	0.608837
Q9UKM7_MAN1B1	13.541	0.169249	0.522141	0.609268	0.931745	0.272632	0.609268
P50895_BCAM	15.0905	-0.220669	-0.512521	0.612057	0.931745	0.262678	0.612057
Q13740_ALCAM	19.8751	-0.101605	-0.514265	0.610852	0.931745	0.264468	0.610852
P14207_FOLR2	16.9769	-0.155755	-0.515551	0.609964	0.931745	0.265793	0.609964
P08670_VIM	16.6234	-0.139407	-0.518037	0.60825	0.931745	0.268363	0.60825
Q9HCN6_GP6	14.6882	0.195047	0.517867	0.608367	0.931745	0.268186	0.608367
P27169_PON1	22.2172	0.130746	0.515016	0.610334	0.931745	0.265242	0.610334
P22466_GAL	13.0298	-0.242007	-0.514165	0.614698	0.93198	0.264366	0.614698
P08185_SERPINA6	23.8386	-0.0668899	-0.504895	0.617339	0.93198	0.254919	0.617339
O14638_ENPP3	11.7655	0.243688	0.507581	0.617072	0.93198	0.257638	0.617072
O75223_GGCT	13.9407	0.124169	0.504629	0.617524	0.93198	0.25465	0.617524
P25325_MPST	13.8495	0.151659	0.506961	0.615906	0.93198	0.257009	0.615906
P31151_S100A7	17.7372	-0.275793	-0.509415	0.614206	0.93198	0.259503	0.614206
O00462_MANBA	15.168	-0.287029	-0.506292	0.61637	0.93198	0.256332	0.61637
Q14515_SPARCL1	20.0346	0.0789938	0.507647	0.61543	0.93198	0.257706	0.61543
Q9NNW7_TXNRD2	13.2726	-0.166382	-0.512574	0.615784	0.93198	0.262732	0.615784
P41226_UBA7	12.2514	0.384296	0.51706	0.613267	0.93198	0.267351	0.613267
P16284_PECAM1	17.1462	-0.0895101	-0.503994	0.617964	0.93198	0.25401	0.617964
P04264_KRT1	20.3879	0.204395	0.504988	0.617274	0.93198	0.255013	0.617274
Q8IZA0_KIAA0319L	13.1318	0.200489	0.5084	0.618637	0.932272	0.25847	0.618637
P58335_ANTXR2	16.6905	0.150604	0.502081	0.619293	0.932537	0.252085	0.619293
Q96HE7_ERO1A	11.7773	-0.186401	-0.487317	0.629592	0.93259	0.237478	0.629592
P12931_SRC	15.553	0.150295	0.486471	0.63373	0.93259	0.236654	0.63373
Q8NDH2_CCDC168	18.0489	0.297582	0.500874	0.623797	0.93259	0.250875	0.623797
Q14320_FAM50A	11.6662	0.2093	0.489947	0.631326	0.93259	0.240049	0.631326
P01599_IGKV1-17	13.4511	0.278719	0.491908	0.629971	0.93259	0.241974	0.629971
P23470_PTPRG	20.5348	0.0765665	0.480065	0.634679	0.93259	0.230462	0.634679
P22392_NME2	17.4085	-0.120328	-0.483458	0.632297	0.93259	0.233732	0.632297
Q9Y279_VSIG4	16.1705	-0.212235	-0.492322	0.629686	0.93259	0.242381	0.629686
P13591_NCAM1	20.6416	0.0806521	0.48582	0.630641	0.93259	0.236021	0.630641
Q9UBR2_CTSZ	15.621	-0.167156	-0.486649	0.63006	0.93259	0.236827	0.63006
Q9UEY8_ADD3	10.4528	0.596519	0.508784	0.629486	0.93259	0.258861	0.629486
Q14847_LASP1	15.4664	-0.180913	-0.489202	0.628273	0.93259	0.239318	0.628273
O75436_VPS26A	12.0079	-0.394715	-0.500777	0.623864	0.93259	0.250777	0.623864
P00491_PNP	20.8318	-0.118849	-0.481286	0.633822	0.93259	0.231636	0.633822
Q9UL46_PSME2	13.5875	0.168708	0.49508	0.624426	0.93259	0.245104	0.624426
P56199_ITGA1	15.8687	0.0888235	0.485327	0.630987	0.93259	0.235542	0.630987
Q495W5_FUT11	13.3352	-0.14109	-0.491779	0.626472	0.93259	0.241846	0.626472
P02585_TNNC2	14.1763	0.362419	0.491945	0.626356	0.93259	0.24201	0.626356
Q01082_SPTBN1	12.0811	0.448101	0.498603	0.626478	0.93259	0.248605	0.626478
Q96PD5_PGLYRP2	22.4037	0.0767655	0.48105	0.633987	0.93259	0.231409	0.633987
P26196_DDX6	11.8891	-0.144258	-0.49716	0.629975	0.93259	0.247168	0.629975
P08263_GSTA1	12.2943	0.242682	0.505632	0.620532	0.93259	0.255664	0.620532
Q9BRK3_MXRA8	13.1904	0.114816	0.494544	0.624541	0.93259	0.244574	0.624541
P35241_RDX	13.2379	0.10632	0.499757	0.620909	0.93259	0.249757	0.620909
Q9UIW2_PLXNA1	15.5858	0.07389	0.480463	0.6344	0.93259	0.230845	0.6344
P45877_PPIC	15.9247	0.111332	0.48641	0.633772	0.93259	0.236594	0.633772
Q13093_PLA2G7	19.4893	0.0841588	0.491893	0.626392	0.93259	0.241959	0.626392
Q9Y3B8_REXO2	11.9431	0.201312	0.489945	0.631327	0.93259	0.240047	0.631327
P17987_TCP1	12.6416	-0.289135	-0.486311	0.633841	0.93259	0.236498	0.633841
P01715_IGLV3-1	13.2898	-0.192447	-0.486286	0.631834	0.93259	0.236474	0.631834
P24043_LAMA2	18.3864	-0.0874066	-0.49047	0.627386	0.93259	0.240561	0.627386
P01834_IGKC	19.7344	-0.176057	-0.486487	0.630174	0.93259	0.23667	0.630174
O15230_LAMA5	12.985	-0.157311	-0.479353	0.63518	0.932621	0.229779	0.63518
P13804_ETFA	11.438	-0.243453	-0.484206	0.636382	0.932794	0.234455	0.636382
Q8NDA2_HMCN2	15.7107	0.119215	0.477139	0.636737	0.932794	0.227661	0.636737
P13645_KRT10	19.3996	0.203053	0.47799	0.636138	0.932794	0.228474	0.636138
P31939_ATIC	16.0707	0.0832014	0.474924	0.638297	0.933103	0.225553	0.638297
Q16643_DBN1	15.3787	0.114956	0.471738	0.640543	0.933103	0.222537	0.640543
Q6E0U4_DMKN	15.8087	0.0816503	0.47089	0.641141	0.933103	0.221738	0.641141
Q9NR34_MAN1C1	12.9048	-0.237659	-0.478306	0.639393	0.933103	0.228777	0.639393
P14780_MMP9	18.1151	-0.119389	-0.474732	0.638432	0.933103	0.22537	0.638432
Q9UNW1_MINPP1	19.1676	0.0866598	0.47128	0.640866	0.933103	0.222104	0.640866
P07339_CTSD	17.1064	-0.0746699	-0.473353	0.639404	0.933103	0.224063	0.639404
P60981_DSTN	12.8422	0.387648	0.476601	0.640579	0.933103	0.227149	0.640579
P55145_MANF	14.5958	0.150828	0.470711	0.641268	0.933103	0.221568	0.641268
Q9Y4C0_NRXN3	12.6584	-0.174886	-0.467942	0.643224	0.934674	0.218969	0.643224
Q32MZ4_LRRFIP1	10.5209	1.83976	0.501435	0.643309	0.934674	0.251437	0.643309
Q9UJC3_HOOK1	11.119	0.304056	0.473208	0.643997	0.934973	0.223926	0.643997
Q9NPR2_SEMA4B	17.1845	-0.0666347	-0.464968	0.645328	0.935508	0.216195	0.645328
P20618_PSMB1	17.3521	0.107526	0.465089	0.645242	0.935508	0.216308	0.645242
Q04756_HGFAC	22.1171	0.0768142	0.455447	0.652082	0.93617	0.207432	0.652082
P12838_DEFA4	11.6715	-0.432462	-0.466145	0.648909	0.93617	0.217291	0.648909
P00747_PLG	26.1296	0.0569137	0.456212	0.651538	0.93617	0.20813	0.651538
Q96N46_TTC14	12.1698	-0.105624	-0.462203	0.650631	0.93617	0.213631	0.650631
Q96CN7_ISOC1	13.9703	-0.0859487	-0.455538	0.652018	0.93617	0.207515	0.652018
Q9UBG3_CRNN	11.7008	-0.248527	-0.460878	0.651559	0.93617	0.212409	0.651559
O75390_CS	15.8892	-0.200898	-0.456638	0.651236	0.93617	0.208519	0.651236
Q96QK1_VPS35	11.3195	-0.117072	-0.459235	0.64976	0.93617	0.210897	0.64976
P26447_S100A4	17.1822	-0.113492	-0.457182	0.650849	0.93617	0.209015	0.650849
Q9UKR3_KLK13	11.0791	0.492224	0.46812	0.649875	0.93617	0.219137	0.649875
Q9Y240_CLEC11A	13.0403	0.186382	0.465624	0.648236	0.93617	0.216806	0.648236
Q9P2X0_DPM3	16.7855	-0.119552	-0.457518	0.650611	0.93617	0.209323	0.650611
O75608_LYPLA1	12.4523	0.31668	0.460902	0.651542	0.93617	0.212431	0.651542
P40197_GP5	17.3915	0.205972	0.454823	0.652526	0.93617	0.206864	0.652526
P55285_CDH6	13.9322	0.217294	0.458128	0.653488	0.936859	0.209882	0.653488
Q96A00_PPP1R14A	15.9846	-0.195174	-0.44874	0.656859	0.939064	0.201367	0.656859
P17405_SMPD1	12.1772	-0.27624	-0.448079	0.657442	0.939064	0.200775	0.657442
P48594_SERPINB4	13.1996	-0.574014	-0.453052	0.657057	0.939064	0.205256	0.657057
Q9Y678_COPG1	10.7072	0.181094	0.457438	0.65727	0.939064	0.209249	0.65727
Q8IUX7_AEBP1	12.5442	-0.200239	-0.453725	0.656583	0.939064	0.205866	0.656583
P23381_WARS	12.7595	0.145602	0.446846	0.658211	0.939472	0.199671	0.658211
P10412_HIST1H1E	13.5289	-0.168293	-0.444799	0.659673	0.940667	0.197846	0.659673
Q06033_ITIH3	23.0664	0.0805931	0.444319	0.660016	0.940667	0.19742	0.660016
Q8NBS9_TXNDC5	15.6305	-0.0954682	-0.442168	0.661553	0.942168	0.195513	0.661553
P42785_PRCP	18.1664	-0.0482088	-0.439317	0.663595	0.943186	0.193	0.663595
P09493_TPM1	18.412	0.181033	0.431419	0.669263	0.943186	0.186122	0.669263
Q99952_PTPN18	10.708	0.211091	0.446937	0.666979	0.943186	0.199753	0.666979
Q12794_HYAL1	14.9967	0.224436	0.434011	0.670516	0.943186	0.188366	0.670516
P59666_DEFA3	16.0016	-0.135502	-0.436511	0.665606	0.943186	0.190542	0.665606
O15031_PLXNB2	17.4276	-0.0691988	-0.433025	0.668109	0.943186	0.187511	0.668109
P52790_HK3	11.462	-0.38132	-0.442066	0.665261	0.943186	0.195422	0.665261
P37802_TAGLN2	19.1624	0.139128	0.431026	0.669545	0.943186	0.185783	0.669545
P25398_RPS12	15.0194	0.36622	0.440737	0.665748	0.943186	0.194249	0.665748
P29508_SERPINB3	16.0897	-0.208902	-0.430159	0.670169	0.943186	0.185036	0.670169
Q9UIB8_CD84	14.7089	0.0843159	0.432258	0.66866	0.943186	0.186847	0.66866
Q00872_MYBPC1	14.491	0.546116	0.437593	0.667974	0.943186	0.191488	0.667974
Q9NQS3_NECTIN3	16.9894	-0.172776	-0.439299	0.666766	0.943186	0.192983	0.666766
Q9NRN5_OLFML3	12.1797	0.227111	0.431579	0.670091	0.943186	0.18626	0.670091
P17655_CAPN2	12.3192	0.116836	0.436805	0.665504	0.943186	0.190799	0.665504
O00602_FCN1	17.956	-0.0895781	-0.436838	0.665372	0.943186	0.190827	0.665372
Q7L266_ASRGL1	13.1431	-0.462092	-0.438597	0.667263	0.943186	0.192368	0.667263
A0A075B6Q5_IGHV3-64	11.3821	0.165047	0.423771	0.675377	0.944731	0.179582	0.675377
P11117_ACP2	10.5718	0.28343	0.442355	0.674091	0.944731	0.195678	0.674091
P31997_CEACAM8	12.4637	-0.205815	-0.425096	0.673815	0.944731	0.180707	0.673815
O15400_STX7	11.9507	-0.120578	-0.427759	0.675398	0.944731	0.182978	0.675398
P23467_PTPRB	16.3376	-0.0586555	-0.425858	0.673265	0.944731	0.181355	0.673265
P52565_ARHGDIA	14.758	0.148611	0.422903	0.675396	0.944731	0.178847	0.675396
Q14203_DCTN1	13.0467	0.180402	0.422227	0.675988	0.944731	0.178276	0.675988
P13598_ICAM2	13.9048	-0.137685	-0.426826	0.675625	0.944731	0.182181	0.675625
P02671_FGA	23.3371	0.141376	0.422893	0.675404	0.944731	0.178838	0.675404
P01106_MYC	15.0652	0.212022	0.400176	0.694721	0.945667	0.160141	0.694721
Q96FJ2_DYNLL2	12.8641	-0.162583	-0.401833	0.690669	0.945667	0.16147	0.690669
Q9Y3C6_PPIL1	14.6226	0.208613	0.397463	0.696677	0.945667	0.157977	0.696677
Q9Y3F4_STRAP	14.0094	0.094771	0.393079	0.697054	0.945667	0.154511	0.697054
P55884_EIF3B	12.2885	-0.207525	-0.401463	0.694201	0.945667	0.161172	0.694201
O00194_RAB27B	14.9179	0.132286	0.40626	0.687449	0.945667	0.165047	0.687449
O60242_ADGRB3	11.7944	-0.131133	-0.419572	0.679302	0.945667	0.176041	0.679302
Q13555_CAMK2G	14.0333	0.192097	0.400647	0.694381	0.945667	0.160518	0.694381
P17858_PFKL	13.423	0.123868	0.401375	0.691002	0.945667	0.161102	0.691002
P62760_VSNL1	11.2426	0.242351	0.416508	0.682992	0.945667	0.173479	0.682992
O75326_SEMA7A	17.214	-0.0946524	-0.406843	0.687025	0.945667	0.165522	0.687025
Q15691_MAPRE1	16.6945	-0.128282	-0.403428	0.689508	0.945667	0.162754	0.689508
P78324_SIRPA	16.2219	-0.160585	-0.414553	0.681432	0.945667	0.171854	0.681432
Q9BXJ0_C1QTNF5	14.7647	0.175441	0.414761	0.684243	0.945667	0.172026	0.684243
P35052_GPC1	13.4156	0.117424	0.411433	0.686628	0.945667	0.169277	0.686628
P02748_C9	23.0988	-0.0660044	-0.395049	0.695614	0.945667	0.156064	0.695614
P36776_LONP1	11.1522	0.250499	0.425766	0.677317	0.945667	0.181277	0.677317
P16035_TIMP2	16.9428	-0.0672586	-0.406005	0.687634	0.945667	0.16484	0.687634
Q07817_BCL2L1	12.2671	0.129362	0.401191	0.69134	0.945667	0.160954	0.69134
O15143_ARPC1B	14.6389	-0.244166	-0.420731	0.679973	0.945667	0.177015	0.679973
P55010_EIF5	11.3749	-0.100274	-0.395754	0.695803	0.945667	0.156621	0.695803
Q8N3T6_TMEM132C	12.4063	-0.11544	-0.403326	0.689582	0.945667	0.162672	0.689582
P48960_CD97	14.8191	-0.128361	-0.407025	0.686893	0.945667	0.16567	0.686893
P01876_IGHA1	23.1718	-0.191014	-0.397673	0.6937	0.945667	0.158144	0.6937
P60033_CD81	15.5824	0.16306	0.408465	0.688758	0.945667	0.166843	0.688758
O95428_PAPLN	17.9798	0.0722929	0.405612	0.68792	0.945667	0.164521	0.68792
Q9NRN7_AASDHPPT	10.9908	-0.206155	-0.431362	0.681622	0.945667	0.186073	0.681622
Q08495_DMTN	11.3702	0.203023	0.41515	0.686116	0.945667	0.17235	0.686116
P31944_CASP14	16.4404	-0.184152	-0.404762	0.688538	0.945667	0.163832	0.688538
P39687_ANP32A	13.9935	0.165428	0.409129	0.688281	0.945667	0.167387	0.688281
Q14554_PDIA5	14.4949	0.166133	0.416082	0.680326	0.945667	0.173124	0.680326
P42892_ECE1	15.0887	-0.058127	-0.403091	0.689753	0.945667	0.162482	0.689753
Q7LDG7_RASGRP2	13.7517	-0.157923	-0.416421	0.683054	0.945667	0.173406	0.683054
Q8WVM8_SCFD1	12.2007	-0.164603	-0.411597	0.686929	0.945667	0.169412	0.686929
P12273_PIP	17.6265	-0.118168	-0.418382	0.678662	0.945667	0.175043	0.678662
P05452_CLEC3B	21.9301	0.0820692	0.415825	0.680511	0.945667	0.172911	0.680511
O00299_CLIC1	18.1186	-0.115051	-0.393031	0.697089	0.945667	0.154473	0.697089
P10619_CTSA	16.3818	-0.0902729	-0.398681	0.692965	0.945667	0.158947	0.692965
Q8TF66_LRRC15	11.3522	0.110767	0.401526	0.694626	0.945667	0.161223	0.694626
O43488_AKR7A2	12.2139	0.266104	0.404245	0.692202	0.945667	0.163414	0.692202
Q15113_PCOLCE	20.3177	0.0610524	0.400362	0.69174	0.945667	0.16029	0.69174
P27930_IL1R2	16.041	0.085437	0.416431	0.683047	0.945667	0.173415	0.683047
Q16719_KYNU	12.6125	-0.157395	-0.392232	0.697871	0.946068	0.153846	0.697871
Q9H1U4_MEGF9	15.5033	0.0610033	0.389921	0.699362	0.94611	0.152039	0.699362
O75015_FCGR3B	17.4604	0.386589	0.390475	0.698957	0.94611	0.152471	0.698957
P49721_PSMB2	14.9131	0.110262	0.390291	0.699092	0.94611	0.152327	0.699092
Q99614_TTC1	11.825	-0.244433	-0.393051	0.70072	0.947288	0.154489	0.70072
P62263_RPS14	14.0719	0.334152	0.388459	0.703185	0.947795	0.1509	0.703185
Q9UFN0_NIPSNAP3A	16.0295	-0.170929	-0.385473	0.70262	0.947795	0.148589	0.70262
Q13449_LSAMP	13.825	-0.0705853	-0.384227	0.703533	0.947795	0.14763	0.703533
P07311_ACYP1	12.3555	0.215259	0.389385	0.702515	0.947795	0.151621	0.702515
Q5VTT5_MYOM3	15.9058	0.228238	0.384669	0.703209	0.947795	0.147971	0.703209
P98172_EFNB1	14.0466	0.0841482	0.383206	0.704282	0.948147	0.146846	0.704282
O95490_ADGRL2	12.1067	0.175136	0.372644	0.714675	0.950298	0.138863	0.714675
P48595_SERPINB10	13.7803	-0.438068	-0.365591	0.719822	0.950298	0.133657	0.719822
P10915_HAPLN1	12.2667	-0.200439	-0.371673	0.712948	0.950298	0.138141	0.712948
Q07960_ARHGAP1	12.5069	0.265534	0.354157	0.725796	0.950298	0.125427	0.725796
P05155_SERPING1	25.7554	0.0577977	0.369829	0.71412	0.950298	0.136773	0.71412
P80723_BASP1	16.4595	0.0803148	0.372268	0.712323	0.950298	0.138583	0.712323
Q70J99_UNC13D	12.5538	-0.122814	-0.377583	0.708503	0.950298	0.142569	0.708503
Q9UBQ0_VPS29	14.5479	-0.184178	-0.353926	0.728366	0.950298	0.125263	0.728366
O43897_TLL1	12.8959	0.148848	0.37764	0.711037	0.950298	0.142612	0.711037
P49747_COMP	19.9049	0.10503	0.378531	0.707714	0.950298	0.143286	0.707714
P49773_HINT1	15.7435	0.0703707	0.378694	0.707594	0.950298	0.143409	0.707594
P41250_GARS	12.5381	0.207343	0.373551	0.714824	0.950298	0.13954	0.714824
P05165_PCCA	10.5855	-0.210765	-0.372718	0.717246	0.950298	0.138918	0.717246
P09622_DLD	14.1759	-0.0806382	-0.356641	0.723869	0.950298	0.127193	0.723869
Q9UJC5_SH3BGRL2	14.4535	0.17346	0.36424	0.72081	0.950298	0.132671	0.72081
Q9UMX5_NENF	13.3577	0.100368	0.368488	0.715109	0.950298	0.135784	0.715109
Q14520_HABP2	22.596	0.106548	0.365615	0.71723	0.950298	0.133674	0.71723
Q9Y2B0_CNPY2	12.1879	-0.209011	-0.354658	0.728184	0.950298	0.125782	0.728184
O95445_APOM	22.9981	0.0752576	0.363342	0.718909	0.950298	0.132017	0.718909
Q92823_NRCAM	13.373	-0.203363	-0.360654	0.723434	0.950298	0.130071	0.723434
P52272_HNRNPM	11.3816	-0.240731	-0.355243	0.727755	0.950298	0.126198	0.727755
P22304_IDS	14.2809	0.0674342	0.359706	0.721599	0.950298	0.129388	0.721599
Q01433_AMPD2	13.9844	-0.142387	-0.355062	0.727532	0.950298	0.126069	0.727532
P00742_F10	22.6084	0.0508465	0.354834	0.725208	0.950298	0.125907	0.725208
P35908_KRT2	18.5821	0.156645	0.368129	0.715374	0.950298	0.135519	0.715374
P09871_C1S	23.9678	-0.0481065	-0.361913	0.719966	0.950298	0.130981	0.719966
Q14623_IHH	15.7195	0.0724885	0.376182	0.709441	0.950298	0.141513	0.709441
Q96BZ4_PLD4	13.4669	0.162204	0.355049	0.727542	0.950298	0.12606	0.727542
Q9UNN8_PROCR	17.7677	-0.112834	-0.350702	0.728274	0.950298	0.122992	0.728274
A5D6W6_FITM1	12.9208	0.169634	0.376688	0.71173	0.950298	0.141894	0.71173
P08575_PTPRC	14.5312	-0.0885667	-0.368485	0.715111	0.950298	0.135782	0.715111
Q16658_FSCN1	15.9984	0.138191	0.354423	0.728001	0.950298	0.125616	0.728001
Q5JXA9_SIRPB2	12.3602	-0.202804	-0.358457	0.725043	0.950298	0.128492	0.725043
P08865_RPSA	11.8785	-0.174871	-0.355516	0.724881	0.950298	0.126392	0.724881
Q9UQP3_TNN	13.3669	0.0973651	0.365746	0.717133	0.950298	0.13377	0.717133
P12830_CDH1	16.6695	-0.0718591	-0.350851	0.728164	0.950298	0.123096	0.728164
Q96RW7_HMCN1	13.5824	-0.109303	-0.375427	0.709997	0.950298	0.140946	0.709997
P34932_HSPA4	15.3606	0.0703329	0.36609	0.716879	0.950298	0.134022	0.716879
P60953_CDC42	16.5318	-0.118817	-0.352648	0.72683	0.950298	0.12436	0.72683
P13987_CD59	14.528	-0.0642452	-0.361196	0.720496	0.950298	0.130463	0.720496
O14980_XPO1	12.8446	0.0947691	0.354575	0.7254	0.950298	0.125723	0.7254
P61106_RAB14	11.3788	0.211584	0.363564	0.722582	0.950298	0.132179	0.722582
P05019_IGF1	16.8819	0.0918477	0.361927	0.719955	0.950298	0.130991	0.719955
P23083_IGHV1-2	16.8023	-0.127747	-0.352238	0.727134	0.950298	0.124072	0.727134
O75752_B3GALNT1	14.8817	-0.052181	-0.375737	0.709769	0.950298	0.141178	0.709769
P06280_GLA	14.7459	-0.149103	-0.37478	0.713119	0.950298	0.14046	0.713119
P08779_KRT16	16.5159	-0.143008	-0.348714	0.729751	0.950828	0.121602	0.729751
P14317_HCLS1	14.6117	-0.350059	-0.35204	0.729751	0.950828	0.123932	0.729751
Q9H4A9_DPEP2	18.5886	-0.0594675	-0.347539	0.730624	0.951329	0.120783	0.730624
Q86YA3_ZGRF1	12.1634	-0.229339	-0.330679	0.745833	0.951514	0.109349	0.745833
P46459_NSF	12.6077	-0.0952122	-0.326578	0.748867	0.951514	0.106653	0.748867
Q96L92_SNX27	12.2894	-0.186378	-0.286483	0.776486	0.951514	0.0820727	0.776486
P08123_COL1A2	16.7277	-0.324184	-0.310645	0.758229	0.951514	0.0965002	0.758229
P41240_CSK	14.463	-0.191812	-0.291155	0.772946	0.951514	0.0847712	0.772946
P63241_EIF5A	17.3464	-0.0771917	-0.334569	0.740289	0.951514	0.111936	0.740289
Q9H910_HN1L	11.767	-0.180713	-0.315018	0.757128	0.951514	0.0992366	0.757128
P31948_STIP1	17.1567	0.0800448	0.341587	0.735054	0.951514	0.116681	0.735054
P68363_TUBA1B	18.112	0.106057	0.30954	0.759061	0.951514	0.0958151	0.759061
Q9UQN3_CHMP2B	10.6389	-0.649888	-0.312425	0.767677	0.951514	0.0976092	0.767677
Q8WUM4_PDCD6IP	12.143	0.201394	0.333245	0.741444	0.951514	0.111052	0.741444
Q96CX2_KCTD12	15.4532	-0.0931955	-0.344265	0.735471	0.951514	0.118518	0.735471
P55809_OXCT1	11.9759	0.0942948	0.302236	0.76696	0.951514	0.0913467	0.76696
Q9UPN9_TRIM33	16.2532	-0.0760161	-0.29086	0.773169	0.951514	0.0845993	0.773169
P42331_ARHGAP25	11.0554	0.600694	0.299785	0.776739	0.951514	0.0898708	0.776739
P02545_LMNA	14.9664	0.0932139	0.306039	0.761699	0.951514	0.0936599	0.761699
P12318_FCGR2A	16.427	0.367844	0.328655	0.747003	0.951514	0.108014	0.747003
P11021_HSPA5	20.8769	-0.0449582	-0.303245	0.763806	0.951514	0.0919573	0.763806
Q969H8_MYDGF	15.8755	-0.078862	-0.328633	0.744727	0.951514	0.107999	0.744727
P22352_GPX3	21.0383	-0.0608968	-0.295119	0.769945	0.951514	0.0870952	0.769945
P20338_RAB4A	12.3313	-0.187922	-0.34067	0.738461	0.951514	0.116056	0.738461
Q07075_ENPEP	18.9548	0.0376115	0.2964	0.768976	0.951514	0.0878532	0.768976
Q9H0R4_HDHD2	14.2136	-0.0643441	-0.312183	0.757071	0.951514	0.0974581	0.757071
Q9NX62_IMPAD1	15.2682	0.040863	0.286101	0.776776	0.951514	0.0818538	0.776776
O60547_GMDS	10.7021	-0.127407	-0.323048	0.749729	0.951514	0.10436	0.749729
O94826_TOMM70	11.9951	-0.210825	-0.295988	0.771627	0.951514	0.0876092	0.771627
O14672_ADAM10	14.5019	0.114085	0.328036	0.747461	0.951514	0.107607	0.747461
P06753_TPM3	16.1227	-0.0687156	-0.293283	0.771335	0.951514	0.0860147	0.771335
Q8IWV2_CNTN4	17.2844	-0.0466133	-0.322783	0.749109	0.951514	0.104189	0.749109
P12109_COL6A1	19.0842	0.0623807	0.307795	0.760375	0.951514	0.0947376	0.760375
O95336_PGLS	11.7831	-0.222393	-0.348028	0.73345	0.951514	0.121124	0.73345
Q99941_ATF6B	16.0947	0.0507217	0.338263	0.737532	0.951514	0.114422	0.737532
P27797_CALR	19.3554	0.063084	0.323109	0.748865	0.951514	0.104399	0.748865
P00488_F13A1	23.3891	0.0517769	0.30451	0.762851	0.951514	0.0927266	0.762851
P27348_YWHAQ	15.2736	-0.0841205	-0.302881	0.764081	0.951514	0.0917368	0.764081
Q86YL5_TDRP	13.0077	-0.20311	-0.325192	0.749569	0.951514	0.10575	0.749569
P51460_INSL3	12.7202	-0.0675978	-0.319403	0.751645	0.951514	0.102019	0.751645
Q8NHL6_LILRB1	14.4101	-0.0793233	-0.296734	0.768724	0.951514	0.088051	0.768724
Q01524_DEFA6	10.8705	0.322781	0.350625	0.735081	0.951514	0.122938	0.735081
P08246_ELANE	13.4543	-0.0957918	-0.300948	0.76554	0.951514	0.0905696	0.76554
Q99983_OMD	17.6304	-0.0743085	-0.339265	0.736785	0.951514	0.115101	0.736785
P48637_GSS	17.1104	-0.0394587	-0.316793	0.753605	0.951514	0.100358	0.753605
P81605_DCD	18.4364	0.100788	0.312536	0.756805	0.951514	0.097679	0.756805
P04279_SEMG1	11.8692	-0.292205	-0.326531	0.747276	0.951514	0.106623	0.747276
P50552_VASP	15.9123	-0.106553	-0.345632	0.732043	0.951514	0.119461	0.732043
P68032_ACTC1	20.8495	0.129887	0.321476	0.750089	0.951514	0.103347	0.750089
P07738_BPGM	15.4785	0.116734	0.305048	0.762446	0.951514	0.0930545	0.762446
O43396_TXNL1	13.2792	0.100229	0.305993	0.761734	0.951514	0.0936314	0.761734
O94832_MYO1D	10.6027	0.206072	0.296076	0.771899	0.951514	0.0876608	0.771899
P35542_SAA4	22.6511	0.0658854	0.306123	0.761636	0.951514	0.093711	0.761636
P02533_KRT14	14.7491	-0.161047	-0.335306	0.739739	0.951514	0.11243	0.739739
A0A0B4J1V2_IGHV2-26	12.9399	0.410496	0.336417	0.741596	0.951514	0.113176	0.741596
Q9HBI0_PARVG	10.8634	0.136929	0.320931	0.755703	0.951514	0.102997	0.755703
Q02985_CFHR3	16.668	-0.280016	-0.331637	0.744795	0.951514	0.109983	0.744795
P47755_CAPZA2	14.8149	0.11893	0.296256	0.769085	0.951514	0.0877677	0.769085
Q15181_PPA1	12.4629	-0.125243	-0.301769	0.764992	0.951514	0.0910645	0.764992
A6NFA1_TRABD2B	10.6318	-0.155536	-0.290983	0.776546	0.951514	0.0846711	0.776546
P55036_PSMD4	15.2397	0.1358	0.331976	0.744544	0.951514	0.110208	0.744544
O43915_VEGFD	12.705	0.0464366	0.307316	0.760736	0.951514	0.0944434	0.760736
Q9Y275_TNFSF13B	13.384	-0.0814371	-0.338438	0.737401	0.951514	0.114541	0.737401
P48426_PIP4K2A	11.3529	0.158857	0.31863	0.754758	0.951514	0.101525	0.754758
Q9P1F3_ABRACL	15.9943	-0.177169	-0.294514	0.77244	0.951514	0.0867383	0.77244
Q9Y3C5_RNF11	14.3205	-0.19741	-0.313685	0.758121	0.951514	0.0983981	0.758121
P61204_ARF3	15.0104	0.142602	0.339327	0.736739	0.951514	0.115142	0.736739
Q9HCB6_SPON1	13.8659	0.0556244	0.304887	0.762567	0.951514	0.0929564	0.762567
P19367_HK1	14.5502	0.120504	0.293747	0.770983	0.951514	0.0862875	0.770983
P28827_PTPRM	16.8472	-0.0591261	-0.322129	0.7496	0.951514	0.103767	0.7496
Q9BY44_EIF2A	11.4733	0.220546	0.336405	0.741992	0.951514	0.113168	0.741992
P30085_CMPK1	13.203	0.0753804	0.308426	0.7599	0.951514	0.0951263	0.7599
Q8N2S1_LTBP4	14.7283	-0.128624	-0.342632	0.734275	0.951514	0.117397	0.734275
P07477_PRSS1	13.4474	-0.10521	-0.322454	0.751601	0.951514	0.103976	0.751601
Q9UHJ6_SHPK	13.8005	-0.124186	-0.327968	0.747511	0.951514	0.107563	0.747511
Q99466_NOTCH4	12.1044	0.148711	0.343108	0.736023	0.951514	0.117723	0.736023
P55957_BID	13.1411	0.120889	0.296234	0.769102	0.951514	0.0877544	0.769102
P55290_CDH13	20.1954	0.046489	0.289535	0.774173	0.951514	0.0838306	0.774173
O95971_CD160	13.2795	-0.0832237	-0.296432	0.771003	0.951514	0.0878719	0.771003
P13611_VCAN	13.3174	-0.138506	-0.297809	0.768059	0.951514	0.08869	0.768059
Q96MK3_FAM20A	13.9938	-0.121678	-0.288897	0.776652	0.951514	0.0834612	0.776652
P47897_QARS	11.1371	-0.203924	-0.332672	0.74436	0.951514	0.110671	0.74436
Q9UBX1_CTSF	13.6914	0.149863	0.288007	0.775331	0.951514	0.0829478	0.775331
Q86U17_SERPINA11	16.4696	-0.0807392	-0.32328	0.748737	0.951514	0.10451	0.748737
P18428_LBP	20.5004	-0.0869016	-0.297599	0.76807	0.951514	0.0885649	0.76807
Q13765_NACA	12.1037	0.238351	0.347352	0.733197	0.951514	0.120654	0.733197
P30046_DDT	16.3845	-0.0628789	-0.296713	0.76874	0.951514	0.0880387	0.76874
P32321_DCTD	10.8983	0.115933	0.294216	0.775369	0.951514	0.0865631	0.775369
O75339_CILP	16.9052	0.136583	0.312074	0.757153	0.951514	0.0973903	0.757153
Q8TDY8_IGDCC4	14.3781	-0.0497661	-0.314284	0.755491	0.951514	0.0987744	0.755491
P21266_GSTM3	14.6348	-0.122405	-0.325205	0.747293	0.951514	0.105759	0.747293
P11234_RALB	13.6639	0.225901	0.298017	0.769817	0.951514	0.0888139	0.769817
P07237_P4HB	20.1997	0.0463658	0.314317	0.755466	0.951514	0.098795	0.755466
Q13683_ITGA7	11.9034	0.114202	0.298361	0.769559	0.951514	0.0890196	0.769559
Q6UWH4_FAM198B	14.8908	0.190581	0.343696	0.73589	0.951514	0.118127	0.73589
Q15149_PLEC	14.4323	0.113382	0.315714	0.754416	0.951514	0.0996751	0.754416
Q8WZ42_TTN	18.2992	-0.189631	-0.304872	0.762579	0.951514	0.0929468	0.762579
P02788_LTF	20.1503	-0.0716397	-0.283168	0.779002	0.953039	0.0801844	0.779002
P48556_PSMD8	13.6161	0.126054	0.28587	0.778924	0.953039	0.0817216	0.778924
P07741_APRT	13.8993	-0.105223	-0.282366	0.779611	0.953091	0.0797306	0.779611
Q9Y4E8_USP15	12.5282	0.0853926	0.28191	0.780024	0.953091	0.0794732	0.780024
P62158_CALM1	15.4819	0.0763086	0.274488	0.7856	0.953768	0.0753435	0.7856
Q9Y6N7_ROBO1	12.0899	-0.068421	-0.273162	0.788489	0.953768	0.0746173	0.788489
P27361_MAPK3	11.3317	0.126426	0.279696	0.782465	0.953768	0.07823	0.782465
P14314_PRKCSH	17.6774	-0.0588942	-0.270286	0.788799	0.953768	0.0730547	0.788799
P16233_PNLIP	15.2755	0.076583	0.279827	0.78154	0.953768	0.0783029	0.78154
Q6NUS6_TCTN3	10.3848	-0.307723	-0.277945	0.785157	0.953768	0.0772537	0.785157
Q9Y287_ITM2B	14.5287	0.0734925	0.270026	0.788997	0.953768	0.0729143	0.788997
Q9NYU2_UGGT1	13.6533	-0.163662	-0.27709	0.785528	0.953768	0.0767791	0.785528
Q9BXJ4_C1QTNF3	14.817	-0.14206	-0.281012	0.782576	0.953768	0.0789677	0.782576
P05060_CHGB	15.7426	0.142018	0.271912	0.789432	0.953768	0.0739359	0.789432
P01036_CST4	16.3316	-0.171282	-0.271283	0.78804	0.953768	0.0735947	0.78804
P06865_HEXA	15.8614	0.0447811	0.268679	0.790025	0.953768	0.0721883	0.790025
P13473_LAMP2	18.5695	0.0451977	0.278249	0.782739	0.953768	0.0774225	0.782739
Q86SJ2_AMIGO2	10.4916	0.220873	0.281618	0.784058	0.953768	0.0793089	0.784058
P40926_MDH2	15.314	-0.0849441	-0.268539	0.790131	0.953768	0.0721132	0.790131
Q16851_UGP2	16.2908	-0.226847	-0.279253	0.7839	0.953768	0.0779823	0.7839
P51884_LUM	23.8277	-0.043109	-0.268198	0.790391	0.953768	0.0719303	0.790391
P21291_CSRP1	17.599	0.158969	0.275261	0.786907	0.953768	0.0757685	0.786907
Q9NY97_B3GNT2	16.6768	-0.0515472	-0.275846	0.784567	0.953768	0.076091	0.784567
O14737_PDCD5	13.8022	0.168455	0.271579	0.789683	0.953768	0.073755	0.789683
O15335_CHAD	15.3778	-0.0538236	-0.263953	0.79363	0.954713	0.0696709	0.79363
Q7Z7M8_B3GNT8	14.8187	-0.0619492	-0.267136	0.793036	0.954713	0.0713616	0.793036
P60842_EIF4A1	12.2238	0.117709	0.268229	0.79198	0.954713	0.0719468	0.79198
Q53H82_LACTB2	11.0125	-0.149435	-0.274	0.793486	0.954713	0.0750761	0.793486
Q14697_GANAB	16.9099	0.0636888	0.264168	0.793466	0.954713	0.0697846	0.793466
O75023_LILRB5	16.1008	0.0816234	0.261268	0.79568	0.956587	0.0682607	0.79568
P04746_AMY2A	16.0544	-0.115176	-0.251211	0.803372	0.957083	0.063107	0.803372
P05107_ITGB2	13.3664	0.0932836	0.249179	0.804928	0.957083	0.0620903	0.804928
P16152_CBR1	13.6778	-0.0726378	-0.246911	0.806667	0.957083	0.0609649	0.806667
Q6NVY1_HIBCH	13.3599	-0.083576	-0.244009	0.808893	0.957083	0.0595402	0.808893
P07384_CAPN1	15.0841	-0.085461	-0.247715	0.806051	0.957083	0.0613625	0.806051
Q9UHN6_TMEM2	11.4019	0.0874797	0.248237	0.807871	0.957083	0.0616215	0.807871
P05976_MYL1	16.2876	-0.150452	-0.248671	0.805317	0.957083	0.0618375	0.805317
Q05707_COL14A1	12.564	0.100727	0.257179	0.800568	0.957083	0.0661411	0.800568
Q86TY3_C14orf37	16.0979	0.0807111	0.246286	0.80883	0.957083	0.060657	0.80883
Q9HCU0_CD248	15.3403	-0.104635	-0.251008	0.805246	0.957083	0.0630049	0.805246
O95502_NPTXR	11.9792	-0.124714	-0.247683	0.80777	0.957083	0.0613466	0.80777
P28062_PSMB8	15.5673	0.0597311	0.256138	0.799601	0.957083	0.0656068	0.799601
Q86Y13_DZIP3	10.3226	0.100999	0.253417	0.808602	0.957083	0.0642202	0.808602
P49767_VEGFC	13.3362	-0.115551	-0.24903	0.806747	0.957083	0.0620159	0.806747
P21281_ATP6V1B2	11.4261	-0.171845	-0.257041	0.800924	0.957083	0.0660701	0.800924
Q9Y4L1_HYOU1	18.2047	-0.0499843	-0.258186	0.798035	0.957083	0.0666598	0.798035
P05166_PCCB	13.3268	-0.106962	-0.25264	0.804008	0.957083	0.0638271	0.804008
Q7Z7G0_ABI3BP	17.7182	-0.0412128	-0.256353	0.799437	0.957083	0.0657166	0.799437
Q13308_PTK7	13.186	-0.0478193	-0.249625	0.804586	0.957083	0.0623129	0.804586
P61457_PCBD1	15.0843	-0.0991082	-0.252246	0.804307	0.957083	0.0636278	0.804307
Q9ULV4_CORO1C	13.6578	-0.127427	-0.252441	0.80249	0.957083	0.0637263	0.80249
P20062_TCN2	15.6204	0.052688	0.257593	0.798488	0.957083	0.0663542	0.798488
P53990_IST1	13.3052	0.128995	0.249352	0.806503	0.957083	0.0621762	0.806503
Q29974_HLA-DRB1	13.8113	0.105061	0.254935	0.802268	0.957083	0.064992	0.802268
P62847_RPS24	11.3422	0.236321	0.257304	0.80282	0.957083	0.0662053	0.80282
O00187_MASP2	18.1584	-0.0460023	-0.244463	0.808545	0.957083	0.059762	0.808545
P04271_S100B	11.4979	-0.112176	-0.242713	0.810142	0.957978	0.0589097	0.810142
Q9BZR6_RTN4R	13.8605	-0.130362	-0.231736	0.819904	0.958445	0.0537015	0.819904
P22314_UBA1	15.3586	0.079281	0.233127	0.817254	0.958445	0.0543481	0.817254
Q00688_FKBP3	13.4908	-0.174338	-0.23653	0.816251	0.958445	0.0559465	0.816251
O43491_EPB41L2	13.7925	-0.0454656	-0.239096	0.812664	0.958445	0.057167	0.812664
O95866_G6B	14.7539	0.141747	0.233575	0.818502	0.958445	0.0545574	0.818502
P36888_FLT3	11.7567	-0.0773763	-0.231128	0.819365	0.958445	0.0534199	0.819365
P11217_PYGM	16.0098	-0.24952	-0.233371	0.818658	0.958445	0.0544619	0.818658
Q86VB7_CD163	21.0423	-0.0496499	-0.241089	0.811134	0.958445	0.0581238	0.811134
Q9HAP2_MLXIP	13.8403	0.0758741	0.232104	0.819624	0.958445	0.0538722	0.819624
O60496_DOK2	12.8775	0.0984838	0.239203	0.814216	0.958445	0.0572181	0.814216
P01763_IGHV3-48	14.2775	0.121198	0.239567	0.813939	0.958445	0.0573923	0.813939
P63104_YWHAZ	19.7831	0.0765161	0.235741	0.815243	0.958445	0.0555737	0.815243
O60486_PLXNC1	11.8796	0.122759	0.235533	0.81701	0.958445	0.0554758	0.81701
Q9BY67_CADM1	17.9565	-0.052198	-0.237645	0.813779	0.958445	0.0564754	0.813779
P12259_F5	21.9267	0.0499258	0.231521	0.818489	0.958445	0.0536021	0.818489
O00231_PSMD11	13.3741	-0.128616	-0.241871	0.812186	0.958445	0.0585015	0.812186
O94898_LRIG2	12.288	-0.107581	-0.238886	0.814457	0.958445	0.0570666	0.814457
P32004_L1CAM	17.6889	0.0415361	0.23469	0.816051	0.958445	0.0550795	0.816051
P01619_IGKV3-20	17.2551	0.145066	0.236828	0.816024	0.958445	0.0560873	0.816024
Q06828_FMOD	12.6783	0.0925131	0.230423	0.820905	0.958463	0.0530946	0.820905
Q9UHI8_ADAMTS1	13.9409	-0.0452934	-0.230567	0.820795	0.958463	0.0531611	0.820795
P30487_HLA-B	13.2905	-0.20717	-0.226392	0.823981	0.960478	0.0512532	0.823981
P20702_ITGAX	11.8793	0.135837	0.225856	0.824391	0.960478	0.0510107	0.824391
Q5JPE7_NOMO2	16.4726	-0.0423709	-0.223579	0.824607	0.960478	0.0499876	0.824607
Q9BY32_ITPA	14.0894	-0.141696	-0.227317	0.823275	0.960478	0.0516732	0.823275
P08238_HSP90AB1	14.5908	0.107514	0.224732	0.825249	0.960649	0.0505046	0.825249
Q6EMK4_VASN	19.1642	0.0503435	0.222001	0.825825	0.960744	0.0492844	0.825825
P15153_RAC2	11.3275	-0.179625	-0.223532	0.826925	0.961449	0.0499666	0.826925
P62081_RPS7	11.575	0.228524	0.221722	0.827549	0.96159	0.0491606	0.827549
P54760_EPHB4	13.0977	-0.088018	-0.219135	0.828036	0.96159	0.0480202	0.828036
Q96C11_FGGY	10.706	0.162438	0.220426	0.830036	0.962064	0.0485877	0.830036
Q92520_FAM3C	15.3556	0.0421639	0.217876	0.829008	0.962064	0.04747	0.829008
P15924_DSP	14.3223	-0.0677038	-0.216543	0.830037	0.962064	0.0468908	0.830037
Q09328_MGAT5	13.6084	-0.0534355	-0.216042	0.830424	0.962064	0.0466742	0.830424
P46439_GSTM5	12.4336	-0.299491	-0.20697	0.839043	0.962891	0.0428367	0.839043
P21802_FGFR2	14.4322	-0.0472092	-0.212782	0.832943	0.962891	0.045276	0.832943
Q9UGM5_FETUB	20.5396	-0.036672	-0.205434	0.838627	0.962891	0.042203	0.838627
P20160_AZU1	11.4377	0.138958	0.209065	0.837237	0.962891	0.043708	0.837237
Q7KZF4_SND1	12.2322	0.175471	0.208333	0.837798	0.962891	0.0434025	0.837798
Q9P121_NTM	14.2806	0.0742062	0.21234	0.833334	0.962891	0.0450883	0.833334
O43665_RGS10	16.6241	0.0649533	0.211511	0.833926	0.962891	0.0447369	0.833926
Q10471_GALNT2	17.6448	-0.0350475	-0.204871	0.839063	0.962891	0.0419723	0.839063
Q86T13_CLEC14A	13.1736	-0.0518387	-0.206745	0.837612	0.962891	0.0427435	0.837612
Q14974_KPNB1	12.4202	0.0901891	0.207051	0.837476	0.962891	0.0428699	0.837476
P01008_SERPINC1	26.3238	0.0353879	0.209521	0.835465	0.962891	0.0438989	0.835465
O00533_CHL1	21.5205	-0.0473012	-0.205511	0.838568	0.962891	0.0422346	0.838568
Q99426_TBCB	12.6454	0.133179	0.209558	0.836859	0.962891	0.0439145	0.836859
P06681_C2	24.2749	0.0340437	0.209727	0.835305	0.962891	0.0439853	0.835305
P51452_DUSP3	15.7181	0.122749	0.214088	0.833388	0.962891	0.0458338	0.833388
P12111_COL6A3	19.0643	0.0274908	0.206505	0.837798	0.962891	0.0426444	0.837798
P43155_CRAT	12.3665	0.0623897	0.203481	0.840352	0.963802	0.0414044	0.840352
P12532_CKMT1A	11.6579	-0.0648281	-0.20012	0.84279	0.966029	0.040048	0.84279
O00743_PPP6C	15.3889	-0.0787488	-0.200672	0.843676	0.966155	0.0402691	0.843676
A6NLU5_VSTM2B	11.8797	0.0571899	0.192869	0.848367	0.966155	0.0371986	0.848367
P20061_TCN1	14.7308	-0.0485424	-0.197332	0.844905	0.966155	0.0389401	0.844905
P01703_IGLV1-40	12.6898	0.0465446	0.197478	0.846129	0.966155	0.0389977	0.846129
Q8IZP9_ADGRG2	14.8955	-0.0423113	-0.194377	0.847197	0.966155	0.0377825	0.847197
O14786_NRP1	18.9214	-0.0308341	-0.194613	0.847014	0.966155	0.037874	0.847014
Q04695_KRT17	10.7222	-0.138388	-0.200222	0.84639	0.966155	0.0400888	0.84639
P01624_IGKV3-15	14.4459	0.0843165	0.194762	0.848217	0.966155	0.0379322	0.848217
P15085_CPA1	14.448	0.0535246	0.193407	0.848277	0.966155	0.0374062	0.848277
Q15582_TGFBI	20.3962	-0.0394827	-0.193139	0.848158	0.966155	0.0373028	0.848158
Q9H7D0_DOCK5	14.4598	0.121915	0.198583	0.843935	0.966155	0.0394352	0.843935
P28906_CD34	13.6903	0.0878269	0.193276	0.84936	0.966719	0.0373557	0.84936
A6NMZ7_COL6A6	12.2639	-0.0400738	-0.190725	0.850032	0.966918	0.036376	0.850032
P23284_PPIB	18.1591	0.0443323	0.188903	0.851447	0.967395	0.0356845	0.851447
P07911_UMOD	16.7792	-0.0472371	-0.189042	0.851339	0.967395	0.035737	0.851339
P09619_PDGFRB	16.5623	-0.0301621	-0.186325	0.85345	0.969105	0.034717	0.85345
Q99497_PARK7	18.1656	-0.0336977	-0.184337	0.854996	0.969727	0.03398	0.854996
P13797_PLS3	14.9144	-0.0409544	-0.184859	0.85459	0.969727	0.0341727	0.85459
P19961_AMY2B	14.8919	0.0510118	0.182588	0.856355	0.970137	0.0333384	0.856355
Q8NI99_ANGPTL6	15.9339	-0.064329	-0.182844	0.856156	0.970137	0.033432	0.856156
P51858_HDGF	12.5467	0.132124	0.182776	0.857444	0.970804	0.0334072	0.857444
Q9Y5Y7_LYVE1	19.2354	-0.039479	-0.180422	0.85804	0.970914	0.0325522	0.85804
P50453_SERPINB9	14.2452	0.0457338	0.179728	0.85858	0.97096	0.0323021	0.85858
Q9NRX4_PHPT1	14.936	-0.0857276	-0.170881	0.866622	0.971116	0.0292003	0.866622
Q9GZX9_TWSG1	15.5685	-0.0652592	-0.17829	0.860903	0.971116	0.0317874	0.860903
P20930_FLG	14.3639	-0.0659401	-0.171228	0.8652	0.971116	0.0293189	0.8652
Q96P63_SERPINB12	13.1748	0.0720745	0.177878	0.86002	0.971116	0.0316406	0.86002
Q12805_EFEMP1	19.7026	0.0346893	0.16931	0.866695	0.971116	0.0286658	0.866695
Q99439_CNN2	17.1915	-0.124437	-0.174196	0.864062	0.971116	0.0303444	0.864062
P50213_IDH3A	11.3076	-0.0874885	-0.172459	0.865761	0.971116	0.0297421	0.865761
Q8TD16_BICD2	12.3835	-0.0864948	-0.171371	0.866599	0.971116	0.029368	0.866599
Q93091_RNASE6	14.1582	-0.045089	-0.17012	0.86721	0.971116	0.0289408	0.86721
P01602_IGKV1-5	16.0638	-0.0949919	-0.17649	0.862292	0.971116	0.0311488	0.862292
O15123_ANGPT2	13.7688	-0.0311754	-0.178359	0.859646	0.971116	0.0318118	0.859646
Q9Y2E5_MAN2B2	15.7381	0.0408396	0.169607	0.866463	0.971116	0.0287664	0.866463
P15531_NME1	14.9794	0.0448069	0.175637	0.861765	0.971116	0.0308483	0.861765
P13667_PDIA4	15.5155	-0.065571	-0.177443	0.861557	0.971116	0.0314859	0.861557
P29350_PTPN6	14.5407	-0.0880534	-0.17642	0.861155	0.971116	0.031124	0.861155
O00139_KIF2A	11.0392	-0.0728294	-0.170242	0.866734	0.971116	0.0289822	0.866734
P54108_CRISP3	18.7911	-0.0349571	-0.173142	0.863708	0.971116	0.0299783	0.863708
Q9UBG0_MRC2	17.079	-0.0311428	-0.16709	0.868426	0.971917	0.0279191	0.868426
Q96AP7_ESAM	13.4434	-0.0389499	-0.156275	0.876868	0.972721	0.024422	0.876868
P62256_UBE2H	14.0821	0.0399416	0.12432	0.901895	0.972721	0.0154554	0.901895
Q9UQ80_PA2G4	15.1456	0.0351414	0.164647	0.870331	0.972721	0.0271086	0.870331
P48735_IDH2	18.6285	0.0570821	0.154072	0.87859	0.972721	0.0237381	0.87859
P29144_TPP2	13.246	0.0686598	0.129483	0.898712	0.972721	0.0167658	0.898712
Q9NS28_RGS18	14.4666	0.0517111	0.142734	0.887459	0.972721	0.020373	0.887459
P49588_AARS	10.8356	0.154945	0.130834	0.899193	0.972721	0.0171176	0.899193
P61981_YWHAG	16.6576	0.0395951	0.154298	0.878413	0.972721	0.0238078	0.878413
Q14696_MESDC2	14.7379	-0.0850195	-0.14933	0.883301	0.972721	0.0222995	0.883301
O75410_TACC1	11.3891	-0.0681449	-0.12996	0.898341	0.972721	0.0168896	0.898341
P01701_IGLV1-51	14.6323	-0.0675424	-0.135469	0.894059	0.972721	0.0183517	0.894059
Q9BRJ7_NUDT16L1	10.9702	0.135819	0.13845	0.894519	0.972721	0.0191685	0.894519
P13501_CCL5	13.8563	0.0346991	0.147204	0.883961	0.972721	0.0216689	0.883961
Q14118_DAG1	17.6533	-0.0272935	-0.149578	0.882103	0.972721	0.0223736	0.882103
P12821_ACE	18.6139	0.044935	0.145883	0.884994	0.972721	0.0212819	0.884994
P13647_KRT5	17.288	0.0493841	0.160621	0.873474	0.972721	0.0257991	0.873474
Q9Y3D6_FIS1	14.2949	-0.0528055	-0.145752	0.886076	0.972721	0.0212437	0.886076
O75832_PSMD10	13.1444	-0.0451956	-0.134515	0.893898	0.972721	0.0180942	0.893898
P02790_HPX	28.5353	0.0259501	0.146353	0.884626	0.972721	0.0214193	0.884626
P17900_GM2A	16.277	0.027742	0.158151	0.875403	0.972721	0.0250116	0.875403
Q12907_LMAN2	15.6876	-0.0287322	-0.136958	0.891983	0.972721	0.0187575	0.891983
Q9NR12_PDLIM7	14.7434	0.0723271	0.145041	0.885653	0.972721	0.0210368	0.885653
Q99784_OLFM1	19.1473	-0.0204188	-0.155856	0.877196	0.972721	0.024291	0.877196
Q14508_WFDC2	13.4437	-0.0953251	-0.162768	0.872894	0.972721	0.0264935	0.872894
O60673_REV3L	13.3439	0.0350527	0.124104	0.902896	0.972721	0.0154018	0.902896
Q9UK23_NAGPA	16.3621	0.0236442	0.139706	0.88983	0.972721	0.0195177	0.88983
P62826_RAN	15.0376	0.0850534	0.134128	0.895101	0.972721	0.0179904	0.895101
P14543_NID1	18.3224	0.0196491	0.152599	0.879741	0.972721	0.0232864	0.879741
P55287_CDH11	13.6543	0.0395778	0.122696	0.90317	0.972721	0.0150544	0.90317
P40925_MDH1	17.1756	-0.0218502	-0.131354	0.896376	0.972721	0.0172538	0.896376
Q96A32_MYLPF	15.0451	0.0813748	0.122893	0.903044	0.972721	0.0151026	0.903044
Q6YHK3_CD109	18.637	0.0269798	0.163411	0.871295	0.972721	0.0267033	0.871295
Q9NTN9_SEMA4G	13.8188	0.0680179	0.159152	0.875692	0.972721	0.0253293	0.875692
P05186_ALPL	16.4108	-0.0379231	-0.150501	0.881381	0.972721	0.0226506	0.881381
P19971_TYMP	15.8067	-0.0430658	-0.134031	0.894277	0.972721	0.0179644	0.894277
Q5VY43_PEAR1	17.1752	0.0311085	0.152627	0.879719	0.972721	0.023295	0.879719
Q9UNF0_PACSIN2	12.7733	0.0401238	0.131151	0.896633	0.972721	0.0172007	0.896633
Q15746_MYLK	14.4457	-0.028064	-0.130278	0.89722	0.972721	0.0169724	0.89722
P46783_RPS10	12.0434	0.128853	0.14141	0.889581	0.972721	0.0199967	0.889581
P22061_PCMT1	15.6797	-0.0538277	-0.136448	0.892383	0.972721	0.0186182	0.892383
Q92484_SMPDL3A	13.5709	-0.0498476	-0.148922	0.882651	0.972721	0.0221779	0.882651
Q8TER0_SNED1	14.7821	0.0336135	0.150011	0.881765	0.972721	0.0225032	0.881765
Q16836_HADH	14.0382	-0.0650164	-0.155426	0.877568	0.972721	0.0241572	0.877568
P13746_HLA-A	15.1132	-0.108297	-0.143752	0.886662	0.972721	0.0206647	0.886662
Q96KN2_CNDP1	21.4116	-0.0411795	-0.133105	0.895003	0.972721	0.0177169	0.895003
P02768_ALB	28.0205	-0.0208689	-0.132401	0.895555	0.972721	0.01753	0.895555
Q9Y224_C14orf166	13.4087	-0.0444285	-0.125064	0.90134	0.972721	0.0156409	0.90134
Q6XQN6_NAPRT	14.0841	-0.0330709	-0.145942	0.884948	0.972721	0.021299	0.884948
P78552_IL13RA1	15.2956	-0.0341391	-0.132362	0.895586	0.972721	0.0175196	0.895586
Q15262_PTPRK	13.8189	0.0255996	0.163413	0.871294	0.972721	0.0267039	0.871294
Q8N8Z6_DCBLD1	16.6817	0.0650031	0.15808	0.876522	0.972721	0.0249894	0.876522
Q8NCL4_GALNT6	12.8251	-0.03114	-0.124587	0.90252	0.972721	0.0155219	0.90252
O60925_PFDN1	13.6209	0.041677	0.141793	0.888196	0.972721	0.0201054	0.888196
Q9BXJ1_C1QTNF1	14.8508	-0.0437767	-0.142512	0.887633	0.972721	0.0203097	0.887633
O15511_ARPC5	16.6712	0.0412177	0.157404	0.875986	0.972721	0.0247761	0.875986
P01903_HLA-DRA	16.5186	0.0821909	0.139391	0.891013	0.972721	0.0194298	0.891013
A6NGU5_GGT3P	14.636	0.0451095	0.157907	0.875593	0.972721	0.0249347	0.875593
P01023_A2M	22.843	-0.0240422	-0.125082	0.901297	0.972721	0.0156456	0.901297
P28845_HSD11B1	11.6118	-0.0774311	-0.125102	0.90212	0.972721	0.0156505	0.90212
O43639_NCK2	11.797	-0.127039	-0.163106	0.872633	0.972721	0.0266036	0.872633
P21333_FLNA	21.5501	0.0428012	0.130135	0.897332	0.972721	0.0169352	0.897332
Q15121_PEA15	14.6565	0.0177685	0.13026	0.897234	0.972721	0.0169678	0.897234
P06732_CKM	19.6173	-0.095644	-0.147183	0.883977	0.972721	0.021663	0.883977
Q9Y3I0_RTCB	11.49	0.0486397	0.148172	0.884199	0.972721	0.021955	0.884199
P52888_THOP1	14.4764	-0.0208968	-0.132399	0.895557	0.972721	0.0175295	0.895557
Q04917_YWHAH	18.4267	-0.0400393	-0.131322	0.896402	0.972721	0.0172454	0.896402
Q13153_PAK1	13.0883	0.115837	0.159707	0.875263	0.972721	0.0255062	0.875263
P68402_PAFAH1B2	11.5777	0.0367225	0.127059	0.900597	0.972721	0.016144	0.900597
Q8WUA7_TBC1D22A	15.2145	-0.0385647	-0.117827	0.907783	0.972931	0.0138831	0.907783
P25705_ATP5A1	14.8817	0.0176107	0.117432	0.907304	0.972931	0.0137902	0.907304
Q9H4M9_EHD1	15.7648	0.0293676	0.119258	0.905869	0.972931	0.0142225	0.905869
Q05209_PTPN12	12.4422	-0.105726	-0.117861	0.907869	0.972931	0.0138913	0.907869
P13284_IFI30	13.6305	-0.0397594	-0.120886	0.904591	0.972931	0.0146135	0.904591
Q14764_MVP	12.0536	-0.0562185	-0.118388	0.906842	0.972931	0.0140156	0.906842
P20073_ANXA7	12.9089	0.0670466	0.120982	0.905326	0.972931	0.0146367	0.905326
O75330_HMMR	11.8535	0.0475312	0.122616	0.904054	0.972931	0.0150346	0.904054
P55209_NAP1L1	16.752	0.0728076	0.120447	0.905743	0.972931	0.0145074	0.905743
Q99704_DOK1	13.9764	-0.0477154	-0.114938	0.90929	0.973917	0.0132108	0.90929
Q9UMD9_COL17A1	14.3851	-0.0498067	-0.114052	0.910723	0.974378	0.013008	0.910723
Q9H0P0_NT5C3A	12.252	0.0328656	0.114483	0.910387	0.974378	0.0131064	0.910387
Q9UKX2_MYH2	14.0641	-0.130704	-0.111092	0.91303	0.975028	0.0123414	0.91303
Q9GZN8_C20orf27	11.4114	0.0999522	0.114365	0.912224	0.975028	0.0130793	0.912224
P08887_IL6R	16.6492	-0.0223827	-0.110095	0.91307	0.975028	0.012121	0.91307
Q9Y6Z7_COLEC10	18.2939	0.0144826	0.107844	0.914841	0.975028	0.0116303	0.914841
P55058_PLTP	21.6385	-0.0235704	-0.108458	0.914358	0.975028	0.0117631	0.914358
P00451_F8	16.54	-0.0218032	-0.108702	0.914166	0.975028	0.0118162	0.914166
Q6GTS8_PM20D1	16.6626	0.0656396	0.109068	0.913878	0.975028	0.0118959	0.913878
Q02952_AKAP12	14.3173	0.0256223	0.103439	0.918306	0.978185	0.0106996	0.918306
A0A0C4DH25_IGKV3D-20	15.0173	-0.0370821	-0.102226	0.919261	0.978666	0.0104501	0.919261
P30626_SRI	15.5328	-0.0292326	-0.101333	0.919964	0.978878	0.0102683	0.919964
P22692_IGFBP4	18.6969	-0.0201817	-0.0996606	0.92128	0.979742	0.00993223	0.92128
P07954_FH	12.6312	-0.0265768	-0.0987546	0.921993	0.979964	0.00975247	0.921993
Q63HN8_RNF213	10.9811	-0.0644652	-0.097771	0.923747	0.980756	0.00955917	0.923747
P12882_MYH1	16.9444	-0.068114	-0.0966677	0.923636	0.980756	0.00934465	0.923636
Q9Y251_HPSE	15.5281	0.0265513	0.0951404	0.924839	0.981379	0.0090517	0.924839
P04626_ERBB2	12.4632	0.0402148	0.0946808	0.925833	0.981899	0.00896445	0.925833
Q969M7_UBE2F	11.3483	0.0602318	0.0942941	0.92645	0.982017	0.00889137	0.92645
P22455_FGFR4	16.4154	-0.0302377	-0.0922944	0.927081	0.98215	0.00851825	0.927081
Q9NPG4_PCDH12	15.4872	-0.0283693	-0.0903968	0.929179	0.983301	0.00817158	0.929179
Q16853_AOC3	19.6294	-0.0251272	-0.0900919	0.928816	0.983301	0.00811655	0.928816
P14174_MIF	12.5403	0.0720095	0.0888247	0.930407	0.984065	0.00788983	0.930407
P78509_RELN	15.2736	-0.0146151	-0.0869852	0.931264	0.984436	0.00756642	0.931264
Q99650_OSMR	14.5643	-0.0103185	-0.0809889	0.935991	0.985116	0.0065592	0.935991
Q08752_PPID	13.9072	0.0294656	0.0787816	0.93775	0.985116	0.00620653	0.93775
P78504_JAG1	15.8327	0.0127597	0.0799315	0.936825	0.985116	0.00638904	0.936825
Q9BWP8_COLEC11	15.1723	-0.0264124	-0.077041	0.939105	0.985116	0.00593531	0.939105
P08571_CD14	19.907	0.0155864	0.0792293	0.937379	0.985116	0.00627728	0.937379
Q15043_SLC39A14	14.5961	-0.0299747	-0.0775118	0.93925	0.985116	0.00600808	0.93925
P09972_ALDOC	13.2749	-0.0174746	-0.0763666	0.939654	0.985116	0.00583186	0.939654
O14917_PCDH17	14.3592	-0.0157716	-0.0842448	0.933424	0.985116	0.00709718	0.933424
P29692_EEF1D	14.7249	-0.0291632	-0.077285	0.939428	0.985116	0.00597297	0.939428
P80303_NUCB2	16.1107	-0.0144541	-0.0758867	0.940015	0.985116	0.00575879	0.940015
P07900_HSP90AA1	16.5553	0.0223711	0.0846323	0.933119	0.985116	0.00716263	0.933119
Q96I15_SCLY	13.2435	0.0254403	0.0809221	0.936584	0.985116	0.00654838	0.936584
P62873_GNB1	16.6855	0.0154605	0.081512	0.935579	0.985116	0.00664421	0.935579
Q9BYH1_SEZ6L	14.745	-0.0245052	-0.0790125	0.93755	0.985116	0.00624298	0.93755
Q14162_SCARF1	13.5314	0.0363698	0.0829854	0.934971	0.985116	0.00688658	0.934971
P09238_MMP10	10.9587	-0.0342377	-0.0789429	0.93771	0.985116	0.00623198	0.93771
P46782_RPS5	12.6168	0.0394144	0.0701908	0.944978	0.987969	0.00492675	0.944978
Q16832_DDR2	12.212	0.0141619	0.0710959	0.944269	0.987969	0.00505463	0.944269
P54727_RAD23B	15.1309	0.0141061	0.0692157	0.945279	0.987969	0.00479081	0.945279
Q9C0H2_TTYH3	11.4521	-0.0355751	-0.0711843	0.944346	0.987969	0.0050672	0.944346
P04792_HSPB1	15.1118	-0.0425234	-0.0710881	0.944276	0.987969	0.00505352	0.944276
Q8N126_CADM3	11.2609	-0.0344563	-0.065502	0.94871	0.988669	0.00429051	0.94871
Q13596_SNX1	12.2701	0.0440189	0.0562227	0.955913	0.988669	0.00316099	0.955913
Q96JQ0_DCHS1	13.5216	-0.0140507	-0.0609304	0.951821	0.988669	0.00371252	0.951821
Q15907_RAB11B	15.7168	-0.020394	-0.0607998	0.952329	0.988669	0.00369662	0.952329
Q86UX2_ITIH5	13.0332	-0.0130165	-0.0608531	0.952287	0.988669	0.00370309	0.952287
Q9Y6C2_EMILIN1	13.9676	0.0113218	0.0654461	0.948255	0.988669	0.00428319	0.948255
Q15555_MAPRE2	15.5549	-0.0321813	-0.0646787	0.948861	0.988669	0.00418333	0.948861
P07437_TUBB	15.809	0.0197199	0.059835	0.952686	0.988669	0.00358023	0.952686
P61758_VBP1	13.8703	-0.0151824	-0.0599951	0.952959	0.988669	0.00359941	0.952959
Q9UHY7_ENOPH1	11.1857	-0.0239372	-0.0613035	0.952138	0.988669	0.00375812	0.952138
Q96D15_RCN3	11.6539	-0.0355692	-0.0559582	0.956121	0.988669	0.00313132	0.956121
P46109_CRKL	15.4442	0.019705	0.0669694	0.947052	0.988669	0.0044849	0.947052
P61086_UBE2K	11.0373	0.0332143	0.0588334	0.954064	0.988669	0.00346137	0.954064
P51888_PRELP	10.2856	0.520377	0.0661056	0.949927	0.988669	0.00436995	0.949927
Q96IY4_CPB2	21.4729	0.0097863	0.0564446	0.955364	0.988669	0.00318599	0.955364
Q68D85_NCR3LG1	13.3592	0.0169126	0.0604705	0.952587	0.988669	0.00365668	0.952587
P13521_SCG2	13.2008	0.0173927	0.0562717	0.9555	0.988669	0.0031665	0.9555
Q6NUJ1_PSAPL1	12.5299	-0.0172705	-0.0585799	0.954067	0.988669	0.00343161	0.954067
Q15762_CD226	14.4197	-0.0205805	-0.0622912	0.951161	0.988669	0.00388019	0.951161
P00533_EGFR	18.6519	0.00895062	0.0568482	0.955045	0.988669	0.00323172	0.955045
Q6IBS0_TWF2	15.4576	-0.0187452	-0.0498265	0.960592	0.989085	0.00248268	0.960592
Q9P225_DNAH2	10.2506	0.0048827	0.0546759	0.959109	0.989085	0.00298945	0.959109
O14498_ISLR	12.5582	0.0126889	0.053336	0.957819	0.989085	0.00284472	0.957819
Q9BRK5_SDF4	14.0974	-0.0167189	-0.0502408	0.960265	0.989085	0.00252414	0.960265
P49407_ARRB1	13.7589	0.0138604	0.0508636	0.959773	0.989085	0.00258711	0.959773
O94933_SLITRK3	10.7434	0.0493834	0.0518369	0.9596	0.989085	0.00268707	0.9596
Q13561_DCTN2	13.4741	0.0280102	0.0547395	0.957075	0.989085	0.00299641	0.957075
Q99519_NEU1	10.9515	0.0124578	0.0506277	0.960345	0.989085	0.00256316	0.960345
O75581_LRP6	12.1184	0.0227677	0.0475844	0.962681	0.989383	0.00226427	0.962681
Q9BUD6_SPON2	13.2077	-0.00824776	-0.0468946	0.962909	0.989383	0.0021991	0.962909
O75309_CDH16	12.3756	0.0208015	0.0472826	0.962918	0.989383	0.00223564	0.962918
Q9UK05_GDF2	10.9712	0.0299823	0.0481732	0.962265	0.989383	0.00232066	0.962265
O75886_STAM2	11.9426	0.0189942	0.0455493	0.964276	0.990255	0.00207474	0.964276
P62136_PPP1CA	15.6989	-0.0168882	-0.044665	0.964969	0.990443	0.00199496	0.964969
Q9H0X4_FAM234A	11.7085	-0.0182154	-0.0428193	0.966456	0.991446	0.0018335	0.966456
Q96NZ9_PRAP1	17.017	0.00732367	0.0414886	0.967183	0.991668	0.00172131	0.967183
P60660_MYL6	19.9423	0.0126006	0.0381201	0.969846	0.991743	0.00145314	0.969846
P07686_HEXB	17.2972	0.00679681	0.0371378	0.970622	0.991743	0.00137921	0.970622
Q8WZ75_ROBO4	16.9806	-0.00942012	-0.0387757	0.969327	0.991743	0.00150355	0.969327
P11166_SLC2A1	15.6063	-0.00781247	-0.0378048	0.970095	0.991743	0.0014292	0.970095
O60749_SNX2	11.3162	0.0246232	0.0369923	0.970827	0.991743	0.00136843	0.970827
P19878_NCF2	11.4808	0.0667327	0.0409167	0.968383	0.991743	0.00167417	0.968383
Q14533_KRT81	10.252	0.0750378	0.0428353	0.967957	0.991743	0.00183487	0.967957
P29218_IMPA1	11.715	0.0242158	0.0352727	0.972449	0.991935	0.00124416	0.972449
Q9UKZ9_PCOLCE2	12.6484	0.0119195	0.0341246	0.973232	0.991935	0.00116449	0.973232
Q00169_PITPNA	12.2338	0.0180079	0.033958	0.973171	0.991935	0.00115314	0.973171
P04632_CAPNS1	13.5436	-0.0140528	-0.0362154	0.971593	0.991935	0.00131155	0.971593
P00325_ADH1B	17.7077	0.0175584	0.0334155	0.973566	0.991935	0.0011166	0.973566
Q16819_MEP1A	14.334	-0.00995293	-0.0321301	0.974796	0.992668	0.00103234	0.974796
P06858_LPL	12.5882	0.00779042	0.0266182	0.978977	0.99324	0.00070853	0.978977
Q6ZVK8_NUDT18	11.9033	0.0143155	0.0265114	0.979227	0.99324	0.000702853	0.979227
Q7KYR7_BTN2A1	10.5895	0.0197623	0.0264324	0.979352	0.99324	0.000698669	0.979352
P61970_NUTF2	13.8339	-0.0155228	-0.0287889	0.977416	0.99324	0.000828798	0.977416
P62942_FKBP1A	13.6392	-0.019176	-0.0254579	0.980028	0.99324	0.000648107	0.980028
P62258_YWHAE	20.2844	-0.00729483	-0.0293666	0.976768	0.99324	0.000862396	0.976768
Q9ULI3_HEG1	18.7654	-0.00486506	-0.0252847	0.979996	0.99324	0.000639315	0.979996
O95274_LYPD3	11.6322	0.00857117	0.0239787	0.981189	0.99324	0.00057498	0.981189
Q6P4E1_CASC4	13.6092	-0.0103564	-0.0288496	0.977177	0.99324	0.000832298	0.977177
Q86SX6_GLRX5	11.4054	0.0172337	0.0266251	0.979201	0.99324	0.000708897	0.979201
O75051_PLXNA2	12.4606	-0.00506511	-0.0227523	0.981999	0.99324	0.000517669	0.981999
P43034_PAFAH1B1	15.3492	-0.00598401	-0.0238072	0.981165	0.99324	0.000566784	0.981165
O43157_PLXNB1	17.5826	0.0030012	0.0231873	0.981655	0.99324	0.000537652	0.981655
P11597_CETP	19.7416	0.00458608	0.0190098	0.98496	0.994173	0.000361374	0.98496
P52907_CAPZA1	17.2321	-0.00615266	-0.019295	0.984734	0.994173	0.000372296	0.984734
Q9Y624_F11R	12.0456	-0.0111546	-0.019161	0.984968	0.994173	0.000367143	0.984968
Q5D862_FLG2	13.7011	-0.00943936	-0.0204275	0.983843	0.994173	0.000417283	0.983843
Q8NCW5_NAXE	14.3344	0.00290771	0.016718	0.986773	0.995478	0.000279492	0.986773
Q7L9L4_MOB1B	12.4284	-0.0144504	-0.0160251	0.987428	0.995622	0.000256803	0.987428
P24158_PRTN3	12.7969	0.00900195	0.0136331	0.989304	0.995828	0.000185862	0.989304
Q9UGN4_CD300A	10.2835	-0.210543	-0.0155217	0.988385	0.995828	0.000240925	0.988385
Q15166_PON3	20.4553	-0.00381096	-0.0134379	0.989368	0.995828	0.000180577	0.989368
P21695_GPD1	15.9175	0.0045962	0.0130427	0.98968	0.995828	0.000170113	0.98968
Q15257_PPP2R4	14.7041	-0.003752	-0.0118169	0.99065	0.996288	0.000139639	0.99065
Q9NTK5_OLA1	13.3387	0.00454068	0.0110788	0.991308	0.996434	0.000122739	0.991308
Q9NQ30_ESM1	11.714	0.00582484	0.00944881	0.992587	0.99706	8.928e-05	0.992587
P55263_ADK	14.6493	0.00531727	0.00897697	0.992957	0.99706	8.0586e-05	0.992957
P37173_TGFBR2	16.7566	-0.00298068	-0.00737921	0.99421	0.997289	5.44527e-05	0.99421
Q9NYL9_TMOD3	16.0339	0.0020909	0.00757768	0.994004	0.997289	5.74213e-05	0.994004
P43686_PSMC4	13.8806	-0.00248986	-0.00597255	0.995314	0.997881	3.56713e-05	0.995314
P04004_VTN	25.6907	0.00075246	0.00410348	0.996753	0.998808	1.68385e-05	0.996753
P23588_EIF4B	14.2701	0.0012121	0.00237457	0.998137	0.99968	5.63857e-06	0.998137
Q8WWI5_SLC44A1	11.1078	0.00305018	0.00102948	0.99923	0.999698	1.05983e-06	0.99923
P01714_IGLV3-19	13.9056	0.000518294	0.00148772	0.998833	0.999698	2.21332e-06	0.998833
P47756_CAPZB	15.0608	-0.000109613	-0.000382217	0.999698	0.999698	1.4609e-07	0.999698
O43508_TNFSF12	NA	NA	NA	NA	NA	NA	NA
P12081_HARS	NA	NA	NA	NA	NA	NA	NA
P38117_ETFB	NA	NA	NA	NA	NA	NA	NA
P98161_PKD1	NA	NA	NA	NA	NA	NA	NA
Q567U6_CCDC93	NA	NA	NA	NA	NA	NA	NA
Q99714_HSD17B10	NA	NA	NA	NA	NA	NA	NA
Q9UJ37_ST6GALNAC2	NA	NA	NA	NA	NA	NA	NA
P06213_INSR	NA	NA	NA	NA	NA	NA	NA
P11310_ACADM	NA	NA	NA	NA	NA	NA	NA
Q9Y6D6_ARFGEF1	NA	NA	NA	NA	NA	NA	NA
A6NI73_LILRA5	NA	NA	NA	NA	NA	NA	NA
Q9Y262_EIF3L	NA	NA	NA	NA	NA	NA	NA
P51572_BCAP31	NA	NA	NA	NA	NA	NA	NA
P30622_CLIP1	NA	NA	NA	NA	NA	NA	NA
P52597_HNRNPF	NA	NA	NA	NA	NA	NA	NA
Q02153_GUCY1B3	NA	NA	NA	NA	NA	NA	NA
Q96DA0_ZG16B	NA	NA	NA	NA	NA	NA	NA
Q9NV70_EXOC1	NA	NA	NA	NA	NA	NA	NA
A8TX70_COL6A5	NA	NA	NA	NA	NA	NA	NA
Q9UG63_ABCF2	NA	NA	NA	NA	NA	NA	NA
Q96DR5_BPIFA2	NA	NA	NA	NA	NA	NA	NA
O43653_PSCA	NA	NA	NA	NA	NA	NA	NA
P07902_GALT	NA	NA	NA	NA	NA	NA	NA
P20472_PVALB	NA	NA	NA	NA	NA	NA	NA
Q9H8V3_ECT2	NA	NA	NA	NA	NA	NA	NA
Q6ZNJ1_NBEAL2	NA	NA	NA	NA	NA	NA	NA
O43747_AP1G1	NA	NA	NA	NA	NA	NA	NA
Q16740_CLPP	NA	NA	NA	NA	NA	NA	NA
O60568_PLOD3	NA	NA	NA	NA	NA	NA	NA
P42338_PIK3CB	NA	NA	NA	NA	NA	NA	NA
P50851_LRBA	10.2396	NA	NA	NA	NA	NA	NA
Q9BQT9_CLSTN3	NA	NA	NA	NA	NA	NA	NA
Q6P4A8_PLBD1	NA	NA	NA	NA	NA	NA	NA
Q8NFQ8_TOR1AIP2	NA	NA	NA	NA	NA	NA	NA
P57735_RAB25	NA	NA	NA	NA	NA	NA	NA
P38570_ITGAE	NA	NA	NA	NA	NA	NA	NA
P02686_MBP	NA	NA	NA	NA	NA	NA	NA
Q01415_GALK2	NA	NA	NA	NA	NA	NA	NA
O43909_EXTL3	NA	NA	NA	NA	NA	NA	NA
Q6PKG0_LARP1	NA	NA	NA	NA	NA	NA	NA
Q96DB5_RMDN1	NA	NA	NA	NA	NA	NA	NA
Q14008_CKAP5	NA	NA	NA	NA	NA	NA	NA
Q92499_DDX1	NA	NA	NA	NA	NA	NA	NA
P50583_NUDT2	NA	NA	NA	NA	NA	NA	NA
Q14644_RASA3	NA	NA	NA	NA	NA	NA	NA
P49247_RPIA	NA	NA	NA	NA	NA	NA	NA
Q9BQE5_APOL2	NA	NA	NA	NA	NA	NA	NA
P54922_ADPRH	NA	NA	NA	NA	NA	NA	NA
Q13620_CUL4B	NA	NA	NA	NA	NA	NA	NA
Q9H477_RBKS	NA	NA	NA	NA	NA	NA	NA
Q13155_AIMP2	NA	NA	NA	NA	NA	NA	NA
P04839_CYBB	NA	NA	NA	NA	NA	NA	NA
Q99598_TSNAX	NA	NA	NA	NA	NA	NA	NA
Q9NR99_MXRA5	NA	NA	NA	NA	NA	NA	NA
Q92841_DDX17	NA	NA	NA	NA	NA	NA	NA
[truncated: 187 more rows]

## Sheet: Serum-DIA-LF
ID	AveExpr	Coef	t	P.value	P.value.adj	F	F.p.value
Q15555_MAPRE2	16.1253	-2.4051	-8.14696	7.46892e-09	8.99258e-06	66.373	7.46892e-09
P20742_PZP	18.9635	3.86404	6.78464	1.63085e-07	6.54515e-05	46.0314	1.63085e-07
Q13642_FHL1	16.4151	-1.95302	-6.91043	1.15892e-07	6.54515e-05	47.7541	1.15892e-07
Q14019_COTL1	18.0227	-2.38552	-6.61135	2.22989e-07	6.71198e-05	43.71	2.22989e-07
P07737_PFN1	19.6673	-1.97396	-6.24573	6.22585e-07	0.00013571	39.0091	6.22585e-07
P67936_TPM4	19.1217	-2.23138	-6.21642	6.76297e-07	0.00013571	38.6439	6.76297e-07
P06753_TPM3	19.7724	-2.3988	-6.15319	8.08664e-07	0.00013909	37.8617	8.08664e-07
P01871_IGHM	21.3785	-2.98069	-6.10193	9.34944e-07	0.000140709	37.2335	9.34944e-07
O43639_NCK2	15.5942	-1.90952	-5.5586	6.13919e-06	0.00063814	30.8981	6.13919e-06
P08514_ITGA2B	17.3463	-1.13124	-5.3738	7.44899e-06	0.00063814	28.8777	7.44899e-06
P23284_PPIB	18.0615	-1.56402	-5.36267	7.69011e-06	0.00063814	28.7582	7.69011e-06
P23528_CFL1	19.2764	-1.70418	-5.39462	7.01805e-06	0.00063814	29.102	7.01805e-06
P62937_PPIA	19.7638	-1.33448	-5.5042	5.12959e-06	0.00063814	30.2963	5.12959e-06
P63261_ACTG1	21.0643	-1.06629	-5.47291	5.60989e-06	0.00063814	29.9527	5.60989e-06
Q05397_PTK2	12.3011	-14.0664	-14.5629	7.95025e-06	0.00063814	212.077	7.95025e-06
P08567_PLEK	18.247	-1.64539	-5.24321	1.0825e-05	0.000814584	27.4913	1.0825e-05
P02788_LTF	18.004	-2.1773	-5.17141	1.3295e-05	0.000889291	26.7435	1.3295e-05
Q9H299_SH3BGRL3	20.0446	-1.7518	-5.18946	1.26257e-05	0.000889291	26.9305	1.26257e-05
P37802_TAGLN2	19.3378	-2.01746	-5.12454	1.52039e-05	0.000915275	26.2609	1.52039e-05
P46109_CRKL	16.3543	-2.07788	-5.31802	1.47813e-05	0.000915275	28.2813	1.47813e-05
P01704_IGLV2-14	18.0662	7.16563	57.5558	1.77749e-05	0.000983487	3312.67	1.77749e-05
Q9P1F3_ABRACL	18.1164	-1.74647	-5.06612	1.79707e-05	0.000983487	25.6656	1.79707e-05
P21291_CSRP1	17.0481	-2.04379	-5.04569	1.90522e-05	0.000997341	25.459	1.90522e-05
P0DP23;P0DP24;P0DP25_CALM1;CALM2;CALM3	16.9434	-2.85287	-5.06606	2.58511e-05	0.00114929	25.665	2.58511e-05
P55145_MANF	15.9584	-2.6636	-5.05362	2.67278e-05	0.00114929	25.539	2.67278e-05
Q05682_CALD1	16.8272	-2.46023	-4.97087	2.55787e-05	0.00114929	24.7095	2.55787e-05
Q92496_CFHR4	19.4461	1.59273	4.94623	2.53214e-05	0.00114929	24.4652	2.53214e-05
Q9BRA2_TXNDC17	15.6943	-1.34169	-4.93971	2.57977e-05	0.00114929	24.4007	2.57977e-05
Q01518_CAP1	17.1805	-1.68079	-4.89789	2.9072e-05	0.00120699	23.9894	2.9072e-05
P09960_LTA4H	17.5532	-0.966282	-4.84131	3.41712e-05	0.0013714	23.4383	3.41712e-05
P01591_JCHAIN	18.2102	-1.6411	-4.82318	3.59862e-05	0.00139766	23.2631	3.59862e-05
P52566_ARHGDIB	16.9377	-1.492	-4.92708	3.75209e-05	0.00141172	24.2761	3.75209e-05
P21333_FLNA	19.3351	-1.96879	-4.71035	4.96447e-05	0.00170966	22.1874	4.96447e-05
P48637_GSS	15.1328	-1.72497	-4.79073	4.96993e-05	0.00170966	22.9511	4.96993e-05
Q9H4B7_TUBB1	17.0233	-1.55179	-4.72607	4.74695e-05	0.00170966	22.3358	4.74695e-05
Q9NR12_PDLIM7	16.6482	-1.81866	-5.17898	5.45879e-05	0.00182566	26.8219	5.45879e-05
P02655_APOC2	24.9429	2.26548	4.65629	5.7904e-05	0.00188423	21.6811	5.7904e-05
P68036_UBE2L3	17.2873	-1.74461	-4.66634	6.02432e-05	0.00190876	21.7747	6.02432e-05
P14174_MIF	16.9684	-1.56752	-4.72317	6.48272e-05	0.00200133	22.3083	6.48272e-05
Q0ZGT2_NEXN	16.4766	-1.7426	-4.63687	7.02063e-05	0.00211321	21.5005	7.02063e-05
Q99497_PARK7	17.4478	-1.67045	-4.54596	7.92274e-05	0.00232658	20.6658	7.92274e-05
O95236_APOL3	18.1356	-1.24411	-4.58239	8.76745e-05	0.00251334	20.9983	8.76745e-05
P30086_PEBP1	16.728	-1.01344	-4.48557	9.40254e-05	0.00263271	20.1204	9.40254e-05
P16109_SELP	18.1055	-1.26858	-4.40946	0.000116621	0.00316101	19.4434	0.000116621
P26038_MSN	17.7293	-0.85721	-4.40487	0.000118144	0.00316101	19.4029	0.000118144
Q71U36_TUBA1A	16.8643	-1.09505	-4.38998	0.000123222	0.00322519	19.2719	0.000123222
O75368_SH3BGRL	17.5743	-1.2932	-4.36057	0.000133888	0.00336464	19.0146	0.000133888
O75821_EIF3G	19.113	1.48612	4.35991	0.000134138	0.00336464	19.0088	0.000134138
P01880_IGHD	16.1307	-2.39851	-5.07467	0.000140969	0.00341917	25.7522	0.000140969
Q15063_POSTN	17.5005	3.35769	4.33973	0.000141992	0.00341917	18.8333	0.000141992
Q01082_SPTBN1	14.522	-2.58186	-4.86074	0.000150073	0.0035429	23.6268	0.000150073
O95969_SCGB1D2	14.8309	3.35782	26.9707	0.000155235	0.00357592	727.419	0.000155235
P61224_RAP1B	17.4704	-1.04233	-4.30314	0.000157412	0.00357592	18.517	0.000157412
P12955_PEPD	18.4534	-0.829381	-4.28161	0.000167245	0.00372893	18.3322	0.000167245
P07602_PSAP	17.1393	-0.843257	-4.24748	0.000184085	0.00398194	18.0411	0.000184085
P50552_VASP	15.8673	-2.06334	-4.24532	0.000185206	0.00398194	18.0227	0.000185206
P07951_TPM2	17.4402	-1.80933	-4.23135	0.000192616	0.00406859	17.9043	0.000192616
P07359_GP1BA	21.6448	-0.766345	-4.19552	0.000212981	0.00437042	17.6024	0.000212981
P14314_PRKCSH	16.9242	-0.798823	-4.19354	0.000214165	0.00437042	17.5858	0.000214165
P04114_APOB	25.177	1.02509	4.13117	0.000255008	0.00511717	17.0666	0.000255008
O95866_MPIG6B	15.7553	-1.96106	-4.15781	0.000276968	0.00546672	17.2874	0.000276968
O95497_VNN1	18.1027	1.8367	4.08649	0.000288882	0.0056099	16.6994	0.000288882
P31146_CORO1A	17.7096	-1.57331	-4.08031	0.000293902	0.0056168	16.6489	0.000293902
Q8N6C8_LILRA3	18.3765	-1.28276	-4.06998	0.000302489	0.00569058	16.5647	0.000302489
P27482_CALML3	18.5104	-1.7261	-4.05281	0.000317305	0.00587746	16.4252	0.000317305
P30044_PRDX5	16.1947	-1.21986	-4.04475	0.000324498	0.00591963	16.36	0.000324498
Q9UBW5_BIN2	16.618	-2.17729	-4.1142	0.000329548	0.00592203	16.9266	0.000329548
Q9UHG3_PCYOX1	19.7864	0.836365	4.0259	0.000341963	0.00605476	16.2079	0.000341963
P04003_C4BPA	27.5118	0.811775	4.01614	0.000351366	0.00613109	16.1294	0.000351366
O00151_PDLIM1	18.0576	-1.72902	-3.96337	0.000406755	0.00699619	15.7083	0.000406755
Q9Y490_TLN1	17.5662	-2.13685	-3.93969	0.000434307	0.00736487	15.5211	0.000434307
O75083_WDR1	16.0791	-0.944636	-3.92529	0.000451946	0.00755754	15.4079	0.000451946
Q13418_ILK	13.6622	-1.62791	-4.26668	0.000471306	0.00777332	18.2045	0.000471306
P62328_TMSB4X	22.017	-1.82044	-3.90403	0.000479268	0.00779783	15.2415	0.000479268
P20138_CD33	13.4874	-2.11388	-4.88344	0.000502076	0.00795741	23.848	0.000502076
P24821_TNC	18.256	-0.828376	-3.88702	0.000502295	0.00795741	15.1089	0.000502295
O60234_GMFG	15.7396	-1.50301	-3.91563	0.000556825	0.00859509	15.3322	0.000556825
P01889_HLA-B	16.6757	-1.11564	-3.85071	0.000555118	0.00859509	14.828	0.000555118
P06727_APOA4	26.7491	-0.816007	-3.84444	0.000564781	0.00860755	14.7797	0.000564781
P58546_MTPN	17.3066	-1.7727	-3.84749	0.000582868	0.00877217	14.8031	0.000582868
Q8WWA1_TMEM40	15.2738	-1.70267	-3.86611	0.000604778	0.00898954	14.9468	0.000604778
P28300_LOX	15.9114	0.786276	3.82025	0.000654053	0.00959431	14.5943	0.000654053
Q14847_LASP1	17.6776	-1.03019	-3.78689	0.000661402	0.00959431	14.3405	0.000661402
P0C0L5_C4B	23.1611	1.78134	3.77681	0.00067991	0.00974538	14.2643	0.00067991
P19823_ITIH2	25.0133	0.643138	3.76283	0.000706414	0.0100062	14.1589	0.000706414
P62820_RAB1A	16.1625	-1.91636	-3.8607	0.000914749	0.0125154	14.905	0.000914749
P68366_TUBA4A	16.3023	-1.09494	-3.69729	0.000908737	0.0125154	13.6699	0.000908737
Q99650_OSMR	14.0066	-0.826734	-3.68608	0.000902084	0.0125154	13.5872	0.000902084
P01130_LDLR	14.8243	1.29132	3.66651	0.000950841	0.0127264	13.4433	0.000950841
P05106_ITGB3	16.5125	-0.912892	-3.65353	0.000951312	0.0127264	13.3483	0.000951312
P02656_APOC3	24.5439	1.84608	3.62103	0.00103885	0.0133107	13.1118	0.00103885
P32119_PRDX2	18.2714	1.04482	3.6209	0.00103921	0.0133107	13.1109	0.00103921
P63241_EIF5A	15.0541	-1.53578	-3.63854	0.00102498	0.0133107	13.2389	0.00102498
P99999_CYCS	15.8363	-1.18475	-3.70594	0.001008	0.0133107	13.734	0.001008
P0CG47;P0CG48;P62979;P62987_UBB;UBC;RPS27A;UBA52	20.1654	-0.812181	-3.59298	0.00112063	0.0142025	12.9095	0.00112063
P07225_PROS1	24.0454	0.540694	3.5691	0.00119516	0.0147137	12.7384	0.00119516
Q02818_NUCB1	15.634	-0.700897	-3.57302	0.00118259	0.0147137	12.7665	0.00118259
Q9NQ75_CASS4	13.1967	-2.26535	-3.74725	0.00119762	0.0147137	14.0419	0.00119762
P80188_LCN2	19.2067	-0.875619	-3.54514	0.00127471	0.0155025	12.568	0.00127471
P19827_ITIH1	25.1129	0.785855	3.5406	0.00129037	0.0155361	12.5358	0.00129037
Q96HC4_PDLIM5	14.7139	-1.94717	-3.8289	0.00136098	0.016224	14.6605	0.00136098
P02649_APOE	24.8999	0.899295	3.5073	0.00141096	0.0166549	12.3011	0.00141096
P13611_VCAN	15.5578	-1.3726	-3.48679	0.00149056	0.0173634	12.1577	0.00149056
P62993_GRB2	14.606	-1.28683	-3.58555	0.00149983	0.0173634	12.8562	0.00149983
P18065_IGFBP2	20.3271	-1.12717	-3.47571	0.00153537	0.0174572	12.0805	0.00153537
Q15942_ZYX	19.9407	-1.39154	-3.47181	0.00155143	0.0174572	12.0535	0.00155143
Q9UJU6_DBNL	15.3586	-2.05936	-3.55625	0.0015419	0.0174572	12.6469	0.0015419
P14543_NID1	18.3987	-0.632969	-3.46026	0.00159999	0.0178369	11.9734	0.00159999
P49720_PSMB3	14.2519	-3.86586	-5.00931	0.00164154	0.0181322	25.0932	0.00164154
P54727_RAD23B	15.87	-1.53967	-3.42258	0.00187506	0.0205234	11.7141	0.00187506
Q9HCN6_GP6	17.9501	-0.900316	-3.39449	0.00190573	0.0206712	11.5226	0.00190573
P61088_UBE2N	14.605	-1.459	-3.53587	0.00197423	0.0208506	12.5023	0.00197423
Q14247_CTTN	17.8222	-1.23354	-3.38242	0.00196765	0.0208506	11.4408	0.00196765
Q9HBI1_PARVB	15.7587	-1.12475	-3.47654	0.00196392	0.0208506	12.0864	0.00196392
Q16643_DBN1	14.8959	-2.26302	-3.42055	0.00208474	0.0218263	11.7001	0.00208474
P04040_CAT	17.4147	0.954526	3.33318	0.00224086	0.0232421	11.1101	0.00224086
P10599_TXN	18.6551	-0.886554	-3.33019	0.00225857	0.0232421	11.0902	0.00225857
P04792_HSPB1	15.6391	-1.16999	-3.30131	0.00264214	0.0267322	10.8986	0.00264214
Q12841_FSTL1	17.3938	-0.547537	-3.27184	0.00263245	0.0267322	10.705	0.00263245
P07108_DBI	15.7436	-1.10594	-3.27605	0.00274043	0.0272684	10.7325	0.00274043
P14780_MMP9	18.0621	-0.928311	-3.25865	0.00272484	0.0272684	10.6188	0.00272484
P16671_CD36	15.4288	-1.1494	-3.33167	0.00280229	0.0276554	11.1	0.00280229
Q5VY43_PEAR1	15.7871	-0.81191	-3.23702	0.00288313	0.0282218	10.4783	0.00288313
P27105_STOM	15.8136	-1.85996	-3.25246	0.00291167	0.0282714	10.5785	0.00291167
Q9UEY8_ADD3	15.3035	-1.03906	-3.50968	0.002936	0.0282795	12.3178	0.002936
Q13201_MMRN1	18.6058	-0.531859	-3.21563	0.00304822	0.0291274	10.3403	0.00304822
P02749_APOH	27.6278	0.432587	3.20308	0.00314931	0.0291912	10.2597	0.00314931
P04070_PROC	21.08	0.471514	3.21142	0.00308174	0.0291912	10.3132	0.00308174
P09211_GSTP1	16.3341	-1.18877	-3.19981	0.00317612	0.0291912	10.2388	0.00317612
Q86UX7_FERMT3	17.5882	-1.21426	-3.20002	0.00317438	0.0291912	10.2401	0.00317438
Q8NBS9_TXNDC5	14.5718	-1.00005	-3.20916	0.00317334	0.0291912	10.2987	0.00317334
O75874_IDH1	15.747	-0.964818	-3.1942	0.00322274	0.0293953	10.2029	0.00322274
Q03154_ACY1	15.9505	-1.20239	-3.219	0.00325713	0.0294856	10.362	0.00325713
O75594_PGLYRP1	17.2428	-0.911917	-3.18571	0.00329444	0.0296008	10.1488	0.00329444
P17174_GOT1	15.6185	-1.35976	-3.17939	0.00334879	0.0296205	10.1085	0.00334879
P23588_EIF4B	15.7537	-1.31801	-3.32885	0.00337044	0.0296205	11.0812	0.00337044
Q99439_CNN2	16.9653	-1.46523	-3.27608	0.00333335	0.0296205	10.7327	0.00333335
P17927_CR1	14.9607	-1.32912	-3.2679	0.00339935	0.0296581	10.6792	0.00339935
P13501_CCL5	17.4318	-1.58755	-3.57458	0.00344574	0.0298466	12.7776	0.00344574
Q14314_FGL2	16.9092	-0.885157	-3.15927	0.00360737	0.0310234	9.98101	0.00360737
P09493_TPM1	16.182	-1.74625	-3.17461	0.00364373	0.0311138	10.0781	0.00364373
P01236_PRL	13.249	4.59383	4.65378	0.00370394	0.0314053	21.6577	0.00370394
Q8TEA8_DTD1	14.7909	-2.13999	-3.47824	0.00374008	0.0314899	12.0982	0.00374008
P54108_CRISP3	20.7746	-0.764284	-3.13197	0.00378509	0.0316476	9.80924	0.00378509
O95810_CAVIN2	18.4198	-1.07746	-3.11671	0.00393666	0.0320383	9.71388	0.00393666
P08493_MGP	17.9764	1.19457	3.13398	0.00393827	0.0320383	9.82186	0.00393827
P08603_CFH	27.0764	0.466714	3.12017	0.00390178	0.0320383	9.73547	0.00390178
Q96S96_PEBP4	18.3424	0.851518	3.11978	0.00390571	0.0320383	9.73302	0.00390571
P0C0L4_C4A	26.72	0.577689	3.09716	0.00413924	0.0332243	9.59241	0.00413924
Q92854_SEMA4D	14.6388	-1.02364	-3.11434	0.00413889	0.0332243	9.69914	0.00413889
P60981_DSTN	15.1737	-1.82446	-3.46801	0.00422208	0.0336648	12.0271	0.00422208
P05067_APP	17.6537	-0.630255	-3.07548	0.00437554	0.0346589	9.45858	0.00437554
P00558_PGK1	18.11	-0.935535	-3.06141	0.00453566	0.0355952	9.37225	0.00453566
Q15848_ADIPOQ	21.3198	-0.807668	-3.05993	0.00455288	0.0355952	9.36316	0.00455288
P21926_CD9	16.3303	-1.41463	-3.08959	0.00488306	0.0379304	9.54559	0.00488306
P22792_CPN2	22.4395	0.469012	3.01779	0.00506836	0.0391173	9.10703	0.00506836
Q9Y608_LRRFIP2	14.5215	-0.730635	-3.18953	0.00511506	0.0392263	10.1731	0.00511506
O14745_SLC9A3R1	15.974	-1.3307	-3.12104	0.00519413	0.0395806	9.7409	0.00519413
Q86UN3_RTN4RL2	17.0643	0.4978	2.99772	0.00533286	0.0401297	8.9863	0.00533286
Q8IZP9_ADGRG2	14.9054	-1.10519	-3.09434	0.00532067	0.0401297	9.57492	0.00532067
P63104_YWHAZ	17.9242	-0.463575	-2.98712	0.00547772	0.0409638	8.92289	0.00547772
P42566_EPS15	13.7702	-3.47616	-3.62449	0.00567492	0.0421766	13.1369	0.00567492
P22894_MMP8	14.6095	-1.91954	-2.98588	0.00583408	0.0429363	8.91551	0.00583408
Q92954_PRG4	20.932	0.635252	2.96117	0.00584846	0.0429363	8.7685	0.00584846
P15529_CD46	16.1436	-0.991698	-3.01073	0.00590605	0.0430963	9.06448	0.00590605
O00299_CLIC1	16.2021	-0.906879	-2.95151	0.00599241	0.043463	8.71138	0.00599241
Q13822_ENPP2	16.7951	-0.785179	-2.94509	0.00608982	0.043805	8.67356	0.00608982
Q96EG1_ARSG	12.321	1.16952	3.23022	0.00611233	0.043805	10.4343	0.00611233
P55056_APOC4	17.718	1.75761	2.92712	0.0063708	0.0453872	8.56804	0.0063708
O43399_TPD52L2	15.5536	-1.66482	-3.09164	0.00667065	0.0472439	9.55822	0.00667065
P06703_S100A6	17.6869	1.37222	2.91038	0.00676032	0.047599	8.47029	0.00676032
P26641_EEF1G	14.5341	-1.77361	-2.96117	0.00682971	0.047808	8.76852	0.00682971
O75636_FCN3	23.235	0.593036	2.89526	0.00689916	0.048015	8.38256	0.00689916
Q9H9E3_COG4	17.8311	0.575514	2.89379	0.0070442	0.0487426	8.37401	0.0070442
P15169_CPN1	20.8144	0.433661	2.88151	0.00713977	0.0488941	8.30312	0.00713977
P36269_GGT5	15.8939	-5.49118	-3.47593	0.00714731	0.0488941	12.0821	0.00714731
P04278_SHBG	18.7936	-1.05154	-2.8764	0.00723118	0.0491884	8.27369	0.00723118
P12814_ACTN1	15.57	-0.997639	-2.87192	0.00731227	0.0494605	8.24793	0.00731227
Q04446_GBE1	13.1417	3.05607	3.58133	0.00738108	0.0496471	12.8259	0.00738108
P05062_ALDOB	17.1907	-1.03182	-2.8395	0.0079247	0.0530075	8.06276	0.0079247
P35237_SERPINB6	14.4519	-3.14534	-3.02552	0.00810072	0.0538855	9.15375	0.00810072
O15231_ZNF185	15.5167	-1.25416	-2.92229	0.00817916	0.0541083	8.53978	0.00817916
Q15485_FCN2	21.0401	0.611211	2.82128	0.00828971	0.0545399	7.95962	0.00828971
P00390_GSR	15.2805	-0.794019	-2.82062	0.00843568	0.0549003	7.95591	0.00843568
P01033_TIMP1	20.2137	-0.483189	-2.81568	0.008405	0.0549003	7.92806	0.008405
Q04917_YWHAH	15.0433	-1.6063	-2.82729	0.00859311	0.0556242	7.99355	0.00859311
P07311_ACYP1	13.8232	-1.10065	-3.03766	0.0089473	0.0569976	9.22739	0.0089473
P07437_TUBB	16.3948	-0.9279	-2.79135	0.0089237	0.0569976	7.79165	0.0089237
P11142_HSPA8	16.2039	-0.63578	-2.79457	0.00885341	0.0569976	7.80962	0.00885341
Q14624_ITIH4	24.9796	0.527103	2.75784	0.00968729	0.0613868	7.6057	0.00968729
Q969T9_WBP2	14.0536	-1.32667	-2.79898	0.0099844	0.0629383	7.83426	0.0099844
P68133_ACTA1	18.5778	-0.734191	-2.72823	0.0104127	0.0649577	7.44322	0.0104127
Q9NZ08_ERAP1	15.8041	-0.803866	-2.72942	0.0103824	0.0649577	7.44974	0.0103824
P21583_KITLG	14.6999	0.725738	2.73331	0.0105938	0.065747	7.471	0.0105938
Q13561_DCTN2	16.6696	-1.82737	-3.12548	0.0109476	0.0666597	9.76864	0.0109476
Q15762_CD226	15.4792	-1.40488	-2.72885	0.0108818	0.0666597	7.44662	0.0108818
Q16394_EXT1	14.7576	0.704913	2.71808	0.0108246	0.0666597	7.38793	0.0108246
Q9BR76_CORO1B	15.2978	-2.22216	-2.83822	0.0109623	0.0666597	8.0555	0.0109623
Q96CX2_KCTD12	12.4875	11.2823	3.29924	0.0111361	0.0670394	10.885	0.0111361
Q9NZN3_EHD3	16.7075	-1.57032	-2.78737	0.0110808	0.0670394	7.76944	0.0110808
P00441_SOD1	18.2915	-0.636115	-2.69446	0.0113013	0.0672085	7.26012	0.0113013
P0DMQ5_INAFM2	15.6947	-1.15001	-2.86366	0.0113317	0.0672085	8.20057	0.0113317
P30043_BLVRB	17.4542	0.886401	2.69431	0.0113054	0.0672085	7.25931	0.0113054
P55854_SUMO3	15.402	-1.74992	-2.78743	0.0114168	0.0673814	7.76977	0.0114168
Q96J42_TXNDC15	15.3559	-0.916702	-2.70735	0.0116458	0.0683977	7.32974	0.0116458
O14618_CCS	15.4941	-1.45224	-2.7857	0.0127511	0.074526	7.76011	0.0127511
P18206_VCL	17.2481	-0.737041	-2.61426	0.0137025	0.0795924	6.83436	0.0137025
P41439_FOLR3	15.9217	-2.00513	-3.47326	0.0137502	0.0795924	12.0636	0.0137502
P06737_PYGL	13.9006	3.48	2.66344	0.0139223	0.0802034	7.09393	0.0139223
P60673_PFN3	14.677	-2.2598	-2.64221	0.0140399	0.0804954	6.98128	0.0140399
P20851_C4BPB	22.9477	0.520165	2.59269	0.0144246	0.081041	6.72206	0.0144246
P49913_CAMP	16.8267	0.823156	2.59132	0.0144716	0.081041	6.71496	0.0144716
Q13228_SELENBP1	16.7684	0.575886	2.59655	0.0144696	0.081041	6.74207	0.0144696
Q8N392_ARHGAP18	14.869	-1.1548	-2.67023	0.0143727	0.081041	7.13013	0.0143727
Q8NI99_ANGPTL6	13.1739	1.1234	2.74644	0.0144225	0.081041	7.54291	0.0144225
O95881_TXNDC12	13.7742	-3.19336	-3.2413	0.0146209	0.08114	10.506	0.0146209
P60174_TPI1	16.0773	-1.20743	-2.58691	0.0146241	0.08114	6.69211	0.0146241
P08519_LPA	22.6434	0.806472	2.58047	0.0148493	0.0816374	6.65882	0.0148493
Q9BX93_PLA2G12B	14.7401	0.816876	2.7134	0.0148319	0.0816374	7.36254	0.0148319
P15151_PVR	18.793	-0.449812	-2.56995	0.0152238	0.0833159	6.60467	0.0152238
P02741_CRP	20.9772	-2.18229	-2.5616	0.0155275	0.0845934	6.56181	0.0155275
O75882_ATRN	23.5356	0.407339	2.55925	0.015614	0.0846814	6.54977	0.015614
P27797_CALR	17.7888	-0.465655	-2.55537	0.0157578	0.0850778	6.52992	0.0157578
P07237_P4HB	16.1303	-0.462677	-2.54731	0.0160601	0.0863232	6.48881	0.0160601
P06276_BCHE	22.3005	0.801378	2.54308	0.016221	0.0868006	6.46727	0.016221
O00757_FBP2	14.1336	-1.13244	-2.59684	0.0165087	0.0875614	6.7436	0.0165087
P49773_HINT1	15.229	-1.00582	-2.64737	0.0164511	0.0875614	7.00857	0.0164511
Q9HCU0_CD248	15.3496	-0.803403	-2.52799	0.016807	0.0887527	6.39076	0.016807
P02750_LRG1	24.793	-0.888546	-2.51266	0.0174224	0.0915902	6.31347	0.0174224
P25685_DNAJB1	13.9353	0.618245	4.96587	0.0174965	0.0915902	24.6599	0.0174965
Q8N2S1_LTBP4	14.8341	-2.30645	-2.5751	0.0177063	0.0922875	6.63113	0.0177063
P24593_IGFBP5	18.5724	0.858	2.49433	0.0181853	0.0933841	6.22168	0.0181853
P31150_GDI1	14.7851	-1.05346	-2.54337	0.0182111	0.0933841	6.46872	0.0182111
Q01469_FABP5	15.87	-0.919523	-2.49364	0.0182147	0.0933841	6.21823	0.0182147
Q08495_DMTN	15.2511	-0.63876	-2.52738	0.018227	0.0933841	6.38766	0.018227
P11021_HSPA5	18.8595	-0.481465	-2.49129	0.0183146	0.0934354	6.20654	0.0183146
B9A064_IGLL5	18.1333	-1.71209	-2.49038	0.0187671	0.0949048	6.20198	0.0187671
P02452_COL1A1	16.9582	-0.685418	-2.47858	0.018865	0.0949048	6.14337	0.018865
P26885_FKBP2	17.0546	-0.999994	-2.53497	0.0189179	0.0949048	6.42605	0.0189179
P63167_DYNLL1	14.3823	4.78561	3.06239	0.0187119	0.0949048	9.37824	0.0187119
P30085_CMPK1	15.9634	-1.00213	-2.49958	0.0191131	0.095486	6.24791	0.0191131
P00352_ALDH1A1	16.1498	0.776075	2.48144	0.0196404	0.097313	6.15756	0.0196404
P24043_LAMA2	15.8773	-0.647757	-2.4616	0.0196239	0.097313	6.05949	0.0196239
P20073_ANXA7	14.2951	-0.796959	-2.55232	0.0200813	0.0990899	6.51431	0.0200813
P09486_SPARC	20.6659	-0.532755	-2.44774	0.0202642	0.099584	5.99143	0.0202642
P01860_IGHG3	17.9115	-0.917842	-2.43854	0.0206998	0.101311	5.94646	0.0206998
P29622_SERPINA4	23.0119	0.873203	2.43337	0.0209482	0.102112	5.92127	0.0209482
Q86YW5_TREML1	20.9965	-0.608853	-2.42833	0.0211926	0.102887	5.89681	0.0211926
Q9Y5C1_ANGPTL3	16.8902	-0.735178	-2.42612	0.0213012	0.102999	5.88603	0.0213012
P04406_GAPDH	17.1106	-0.606116	-2.42125	0.021541	0.103742	5.86246	0.021541
Q9BQ51_PDCD1LG2	14.6832	-1.56907	-2.48207	0.0216581	0.10389	6.16069	0.0216581
P0DJI8_SAA1	20.829	-1.45654	-2.40722	0.0222469	0.106291	5.7947	0.0222469
P08253_MMP2	18.2937	-0.428103	-2.40082	0.0225758	0.107436	5.76392	0.0225758
P00451_F8	14.9352	-0.915395	-2.39926	0.0228756	0.108434	5.75646	0.0228756
Q9UIB8_CD84	18.4017	-0.761983	-2.38881	0.023205	0.109564	5.70639	0.023205
O75531_BANF1	14.8019	-1.26762	-2.48752	0.0236357	0.1103	6.18777	0.0236357
P05362_ICAM1	19.4242	-0.733496	-2.38324	0.0235021	0.1103	5.67981	0.0235021
P11766_ADH5	15.0982	-0.917181	-2.41794	0.0236127	0.1103	5.84645	0.0236127
P05156_CFI	24.4282	0.48318	2.37329	0.0240415	0.111418	5.63249	0.0240415
Q07954_LRP1	17.2227	-0.403216	-2.37126	0.0241529	0.111418	5.62286	0.0241529
Q92626_PXDN	14.2685	-3.06171	-3.60221	0.0240888	0.111418	12.9759	0.0240888
O43278_SPINT1	14.3242	-0.96312	-2.36907	0.0244994	0.112585	5.61249	0.0244994
O94919_ENDOD1	16.1297	-0.787663	-2.35947	0.0250373	0.114619	5.5671	0.0250373
P14384_CPM	13.5937	1.32715	2.40245	0.0252222	0.115028	5.77176	0.0252222
P11047_LAMC1	15.645	-1.19277	-2.33927	0.0259716	0.117999	5.4722	0.0259716
P02775_PPBP	26.5418	-0.494217	-2.33429	0.0262661	0.118741	5.44889	0.0262661
P03952_KLKB1	25.2575	0.650898	2.33318	0.026332	0.118741	5.44371	0.026332
Q02487_DSC2	15.9112	-1.01794	-2.32217	0.0272307	0.12188	5.39245	0.0272307
Q9H4M9_EHD1	14.7504	-1.51978	-2.36812	0.0271468	0.12188	5.608	0.0271468
P17936_IGFBP3	23.1938	0.428359	2.31236	0.0275973	0.123064	5.347	0.0275973
O75791_GRAP2	15.5062	1.53531	2.41718	0.0280612	0.124233	5.84274	0.0280612
Q8NG11_TSPAN14	13.7849	-0.781627	-2.33258	0.028066	0.124233	5.44092	0.028066
O15117_FYB1	16.9372	-1.17365	-2.30069	0.0283302	0.124819	5.29318	0.0283302
Q9BQS7_HEPH	16.8629	-0.736696	-2.33965	0.0284056	0.124819	5.47395	0.0284056
P27348_YWHAQ	17.5218	-0.517653	-2.2891	0.029076	0.1273	5.23996	0.029076
P02787_TF	24.2513	-0.531567	-2.28712	0.0292052	0.127402	5.2309	0.0292052
Q9NQ38_SPINK5	15.2958	0.73911	2.28523	0.0293288	0.12748	5.22226	0.0293288
O43665_RGS10	14.9946	-1.25016	-2.35082	0.0297657	0.128913	5.52634	0.0297657
O00468_AGRN	13.3335	-1.75939	-2.30967	0.0312348	0.131953	5.33457	0.0312348
P02679_FGG	16.8123	-0.71626	-2.26108	0.0309517	0.131953	5.11248	0.0309517
P09467_FBP1	17.979	2.61313	2.27966	0.030791	0.131953	5.19686	0.030791
P35542_SAA4	22.7458	0.472656	2.26278	0.0308347	0.131953	5.12017	0.0308347
P41240_CSK	14.9327	-1.57352	-2.56072	0.0310109	0.131953	6.55731	0.0310109
Q10471_GALNT2	15.99	-0.48039	-2.2584	0.0311364	0.131953	5.10038	0.0311364
Q9UNN8_PROCR	20.068	-0.723992	-2.25828	0.0311452	0.131953	5.09981	0.0311452
Q9UNZ2_NSFL1C	15.3444	-1.3834	-2.2759	0.0321203	0.13522	5.17972	0.0321203
P80108_GPLD1	22.8161	0.434121	2.24041	0.0324043	0.13594	5.01945	0.0324043
Q92743_HTRA1	13.2857	2.15632	2.44951	0.0325246	0.135971	6.00011	0.0325246
Q92882_OSTF1	16.0399	-1.13001	-2.3435	0.033436	0.139297	5.49197	0.033436
Q99674_CGREF1	12.8188	-0.968394	-2.29136	0.0336289	0.139618	5.25035	0.0336289
Q9UN19_DAPP1	14.2544	-2.60607	-2.64194	0.0339292	0.140381	6.97983	0.0339292
P45378_TNNT3	14.5425	-17.0785	-3.19064	0.0348597	0.143737	10.1802	0.0348597
O94985_CLSTN1	16.0183	-0.597502	-2.19539	0.0357826	0.147038	4.81975	0.0357826
P06744_GPI	15.468	-0.900062	-2.19706	0.035915	0.147081	4.82707	0.035915
P04196_HRG	25.5237	0.44409	2.18264	0.0367952	0.149667	4.76392	0.0367952
P05164_MPO	16.9609	-0.800398	-2.184	0.0366859	0.149667	4.76987	0.0366859
O00244_ATOX1	14.0443	-1.41347	-2.23861	0.0381584	0.154689	5.01136	0.0381584
P08123_COL1A2	15.7192	-0.495287	-2.16025	0.0389058	0.157142	4.66667	0.0389058
P10619_CTSA	16.5202	-0.499644	-2.15563	0.0390246	0.157142	4.64676	0.0390246
O14818_PSMA7	16.0399	-1.19794	-2.15374	0.0391855	0.157264	4.63859	0.0391855
P36955_SERPINF1	24.4901	0.419539	2.15103	0.0394166	0.157666	4.62692	0.0394166
P20908_COL5A1	14.068	1.42405	2.19248	0.039827	0.158781	4.80698	0.039827
P08575_PTPRC	15.9418	-0.647267	-2.14224	0.0401743	0.159637	4.58919	0.0401743
P53634_CTSC	16.3455	-0.616601	-2.1402	0.040352	0.159815	4.58046	0.040352
P30101_PDIA3	17.4529	-0.283525	-2.13508	0.0408014	0.161065	4.55855	0.0408014
P61981_YWHAG	15.6352	-0.639585	-2.12332	0.0418493	0.164076	4.5085	0.0418493
P98160_HSPG2	18.8449	0.358902	2.12195	0.0419731	0.164076	4.50268	0.0419731
Q3ZCW2_LGALSL	15.1846	-0.892437	-2.14263	0.0417272	0.164076	4.59087	0.0417272
P14317_HCLS1	13.932	-1.11349	-2.16324	0.0422833	0.164755	4.6796	0.0422833
P17050_NAGA	15.3236	-1.33751	-2.1362	0.0426942	0.165819	4.56336	0.0426942
P35579_MYH9	16.4674	-0.84494	-2.10935	0.0431258	0.166956	4.44937	0.0431258
Q8NCL4_GALNT6	13.7284	0.858558	2.26168	0.0433167	0.167158	5.11521	0.0433167
O15204_ADAMDEC1	16.7925	-0.448632	-2.1046	0.0435677	0.167589	4.42936	0.0435677
P0DMV8;P0DMV9_HSPA1A;HSPA1B	15.9235	-0.508943	-2.10283	0.0437339	0.167693	4.42188	0.0437339
O43852_CALU	17.4259	-0.561683	-2.09255	0.044707	0.17088	4.37876	0.044707
P39059_COL15A1	15.4329	0.393816	2.09253	0.0452965	0.172585	4.37868	0.0452965
Q9BUN1_MENT	17.5237	0.523475	2.07544	0.0463696	0.176117	4.30744	0.0463696
Q14697_GANAB	15.1502	-1.92624	-2.07336	0.0465751	0.176341	4.29882	0.0465751
O14964_HGS	15.4706	4.60839	2.21539	0.0470685	0.176955	4.90795	0.0470685
P02753_RBP4	25.8033	0.750217	2.06731	0.0471782	0.176955	4.27377	0.0471782
P10321_HLA-C	14.9861	6.21538	2.30567	0.0469889	0.176955	5.31612	0.0469889
Q9UBQ6_EXTL2	16.9041	0.503787	2.06546	0.0473645	0.177102	4.2661	0.0473645
P09972_ALDOC	16.0045	-1.28018	-2.06679	0.0481599	0.179519	4.27161	0.0481599
Q8NBJ4_GOLM1	17.315	-0.758259	-2.04825	0.0491235	0.182545	4.19533	0.0491235
P12318_FCGR2A	18.0207	-1.1199	-2.06429	0.0495712	0.182605	4.26131	0.0495712
Q8IYS5_OSCAR	16.9253	-0.94403	-2.09817	0.0495945	0.182605	4.40231	0.0495945
Q9BY67_CADM1	18.5071	-0.555333	-2.04501	0.049461	0.182605	4.18207	0.049461
P18085_ARF4	13.8293	-9.74038	-3.26951	0.0500153	0.183035	10.6897	0.0500153
P98172_EFNB1	15.736	-0.779088	-2.09471	0.0499351	0.183035	4.38779	0.0499351
O76061_STC2	13.3677	-0.723196	-2.04048	0.0505447	0.184411	4.16354	0.0505447
P05413_FABP3	15.4239	-3.10395	-2.12426	0.0508456	0.184949	4.51247	0.0508456
P02743_APCS	25.9901	0.876564	2.01833	0.0523194	0.18651	4.07367	0.0523194
P07738_BPGM	13.9135	3.84043	2.07846	0.0523591	0.18651	4.32	0.0523591
P14618_PKM	17.6932	-0.999911	-2.02046	0.052086	0.18651	4.08227	0.052086
P45877_PPIC	14.0723	-0.755812	-2.02457	0.0522516	0.18651	4.09889	0.0522516
Q16706_MAN2A1	18.2705	-0.295088	-2.02234	0.051881	0.18651	4.08986	0.051881
Q9NR31_SAR1A	15.2261	-2.00857	-2.14199	0.0519224	0.18651	4.5881	0.0519224
Q9P0L0_VAPA	14.8661	-1.88282	-2.13826	0.0522755	0.18651	4.57215	0.0522755
Q9BXJ4_C1QTNF3	17.8674	-0.57406	-2.00932	0.053317	0.189362	4.03738	0.053317
P62942_FKBP1A	16.8421	-1.1841	-2.01145	0.0536978	0.190153	4.04594	0.0536978
Q07507_DPT	14.7264	2.7401	2.31893	0.0541958	0.191354	5.37744	0.0541958
P00738_HP	20.6534	-0.531211	-1.99483	0.0549568	0.193045	3.97934	0.0549568
P07357_C8A	22.4289	0.376131	1.99449	0.0549955	0.193045	3.97799	0.0549955
Q86TH1_ADAMTSL2	16.7371	-0.486053	-1.99279	0.0551907	0.193168	3.97122	0.0551907
P11226_MBL2	21.5689	-1.24763	-1.98606	0.0559698	0.194927	3.94444	0.0559698
Q13103_SPP2	18.9896	0.430579	1.98566	0.0560172	0.194927	3.94283	0.0560172
Q9HBB8_CDHR5	16.158	1.0372	1.98284	0.0563457	0.195505	3.93167	0.0563457
Q9P232_CNTN3	16.5686	0.911661	1.9778	0.0569393	0.196997	3.91169	0.0569393
Q15907_RAB11B	16.1381	-1.03182	-1.99884	0.0576502	0.198885	3.99538	0.0576502
P60660_MYL6	16.9093	-0.671247	-1.96638	0.0583043	0.200165	3.86663	0.0583043
Q9UBX5_FBLN5	15.7852	-0.688809	-1.96597	0.0583538	0.200165	3.86502	0.0583538
Q9H8L6_MMRN2	19.2207	-0.410892	-1.96096	0.0589616	0.201676	3.84535	0.0589616
P32754_HPD	15.8228	-0.902037	-1.96494	0.0594627	0.202813	3.86101	0.0594627
Q9H1B5_XYLT2	15.373	-1.35095	-2.04938	0.0598417	0.203529	4.19994	0.0598417
Q13093_PLA2G7	18.1005	0.702675	1.95027	0.0602768	0.204432	3.80356	0.0602768
P06865_HEXA	15.9858	-0.46643	-1.9484	0.0605092	0.204643	3.79628	0.0605092
P01031_C5	24.6298	0.333789	1.93893	0.0617002	0.208087	3.75945	0.0617002
Q9NRW1_RAB6B	15.0889	-0.936279	-1.99778	0.0621337	0.208964	3.99112	0.0621337
P06396_GSN	24.572	0.394626	1.92239	0.0638284	0.20992	3.69559	0.0638284
P15085_CPA1	14.307	-0.760641	-1.95259	0.0632169	0.20992	3.81262	0.0632169
P29692_EEF1D	14.9477	-2.92858	-2.04085	0.0641616	0.20992	4.16507	0.0641616
Q01995_TAGLN	14.9056	0.536689	1.96957	0.0637517	0.20992	3.87921	0.0637517
Q06830_PRDX1	18.4202	0.709823	1.92491	0.0635011	0.20992	3.70526	0.0635011
Q12805_EFEMP1	19.4717	0.468123	1.92892	0.0629815	0.20992	3.72072	0.0629815
Q15691_MAPRE1	17.3076	-0.820925	-1.95071	0.0629303	0.20992	3.80526	0.0629303
Q8NFU5_IPMK	25.0091	0.771671	1.92552	0.0634215	0.20992	3.70762	0.0634215
Q9BSJ8_ESYT1	15.704	-1.14908	-2.0117	0.0641058	0.20992	4.04695	0.0641058
Q9Y6R7_FCGBP	19.8663	0.473341	1.93148	0.0626519	0.20992	3.7306	0.0626519
O75509_TNFRSF21	13.6978	-1.09594	-2.0389	0.0643826	0.210072	4.15709	0.0643826
P13639_EEF2	12.367	0.90431	2.00846	0.0660644	0.213956	4.03392	0.0660644
P30740_SERPINB1	14.9559	-0.731333	-1.91007	0.066106	0.213956	3.64838	0.066106
Q14165_MLEC	15.3798	-2.14702	-1.98502	0.0659151	0.213956	3.9403	0.0659151
P07686_HEXB	16.4696	-0.373323	-1.90223	0.066509	0.214109	3.61848	0.066509
P0DOY2;P0DOY3_IGLC2;IGLC3	20.6981	-0.689182	-1.90271	0.0664436	0.214109	3.62032	0.0664436
P10643_C7	22.7817	-0.545028	-1.89219	0.0678792	0.217938	3.58039	0.0678792
Q6P179_ERAP2	15.9402	-0.738829	-1.8998	0.0682443	0.218527	3.60924	0.0682443
P27918_CFP	21.8884	0.447657	1.88668	0.0686421	0.219218	3.55956	0.0686421
Q9BXE9;Q9GZP7_VN1R3;VN1R1	17.3866	-0.901284	-1.89222	0.0688956	0.219445	3.58048	0.0688956
Q08174_PCDH1	15.676	1.80864	1.9537	0.0698217	0.221224	3.81695	0.0698217
Q9BXR6_CFHR5	19.694	0.523194	1.87945	0.0696534	0.221224	3.53234	0.0696534
P07942_LAMB1	17.0042	-0.363948	-1.87366	0.070473	0.221539	3.51061	0.070473
P10645_CHGA	16.7946	-0.744087	-1.87533	0.0702362	0.221539	3.51686	0.0702362
Q9H4A4_RNPEP	14.0395	-0.894732	-1.88702	0.0704302	0.221539	3.56085	0.0704302
P07339_CTSD	18.6207	-0.357302	-1.86584	0.0715929	0.224474	3.48137	0.0715929
O43493_TGOLN2	16.3172	-0.604207	-1.86489	0.0720505	0.224738	3.47783	0.0720505
O75326_SEMA7A	14.0465	-0.783741	-1.87105	0.0718744	0.224738	3.50082	0.0718744
P01024_C3	27.6489	0.313843	1.86077	0.0723279	0.22502	3.46245	0.0723279
Q9UKU6_TRHDE	14.8677	1.05069	1.90841	0.0725411	0.225102	3.64202	0.0725411
P54289_CACNA2D1	17.5845	-0.312668	-1.85522	0.0731392	0.225812	3.44183	0.0731392
Q8IZF2_ADGRF5	17.307	-0.431468	-1.85518	0.0731452	0.225812	3.44167	0.0731452
P03950_ANG	20.0959	-0.389898	-1.85038	0.0738528	0.227414	3.4239	0.0738528
P05160_F13B	23.0242	0.24252	1.84465	0.074705	0.228867	3.40274	0.074705
Q96KG7_MEGF10	14.8609	-0.743104	-1.84779	0.0745592	0.228867	3.41434	0.0745592
O14791_APOL1	20.2657	0.678489	1.83566	0.0760599	0.232132	3.36965	0.0760599
Q92520_FAM3C	16.4716	-0.650974	-1.83503	0.0761562	0.232132	3.36732	0.0761562
P08709_F7	18.6095	0.569856	1.82946	0.0770071	0.234133	3.34691	0.0770071
P19320_VCAM1	19.0244	-0.60329	-1.82265	0.0780576	0.236729	3.32206	0.0780576
Q02747_GUCA2A	15.4965	-0.689468	-1.823	0.0786766	0.238006	3.32335	0.0786766
P00338_LDHA	18.8602	-0.426789	-1.81388	0.0794297	0.23955	3.29016	0.0794297
P35858_IGFALS	24.0559	0.337612	1.8129	0.0795846	0.23955	3.2866	0.0795846
Q14112_NID2	15.9333	-0.504915	-1.81324	0.0798567	0.239769	3.28785	0.0798567
P32942_ICAM3	17.5614	-0.422738	-1.79923	0.0817673	0.244895	3.23723	0.0817673
Q99523_SORT1	14.9196	-0.505079	-1.81416	0.0827996	0.247371	3.29116	0.0827996
O00602_FCN1	13.9974	0.76956	1.81851	0.0849006	0.24786	3.30699	0.0849006
P01706_IGLV2-11	15.2699	2.41213	2.60263	0.0841125	0.24786	6.77369	0.0841125
P10124_SRGN	17.9423	-0.595554	-1.79027	0.0832259	0.24786	3.20506	0.0832259
P20061_TCN1	14.9651	-0.624285	-1.80046	0.0844418	0.24786	3.24167	0.0844418
P26583_HMGB2	14.2829	-0.696972	-1.80178	0.084782	0.24786	3.24642	0.084782
P52179_MYOM1	15.2846	-11.3485	-2.59254	0.084825	0.24786	6.72126	0.084825
P55273_CDKN2D	14.7981	-1.66556	-2.02164	0.0837362	0.24786	4.08702	0.0837362
P80303_NUCB2	13.8568	-0.98665	-1.79557	0.0834159	0.24786	3.22409	0.0834159
Q99983_OMD	15.0993	0.678597	1.79575	0.0837917	0.24786	3.22472	0.0837917
Q9Y4L1_HYOU1	18.6386	-0.375491	-1.77942	0.0850217	0.24786	3.16633	0.0850217
P02776_PF4	22.1641	-0.434816	-1.7738	0.0862945	0.250263	3.14637	0.0862945
P50402_EMD	14.9036	-0.743984	-1.80676	0.086779	0.250263	3.26438	0.086779
P55285_CDH6	15.7694	0.519066	1.77225	0.086556	0.250263	3.14088	0.086556
Q15121_PEA15	14.0563	-0.532178	-1.78557	0.0868853	0.250263	3.18826	0.0868853
Q9NZP8_C1RL	21.4494	-0.353174	-1.7699	0.0866244	0.250263	3.13253	0.0866244
Q8WWA0_ITLN1	15.1149	-0.598183	-1.7805	0.0872177	0.250621	3.1702	0.0872177
P12724_RNASE3	14.7471	-0.663558	-1.79749	0.0882852	0.252085	3.23098	0.0882852
P19021_PAM	15.0665	-0.505533	-1.75978	0.0883553	0.252085	3.09682	0.0883553
P39060_COL18A1	16.6982	0.420407	1.76183	0.0880021	0.252085	3.10404	0.0880021
P02765_AHSG	27.6374	-0.328102	-1.75087	0.0899035	0.255841	3.06554	0.0899035
P48061_CXCL12	15.7257	-0.431754	-1.76354	0.0900969	0.255841	3.11006	0.0900969
P08311_CTSG	15.3354	-0.77013	-1.7893	0.0905357	0.256482	3.20159	0.0905357
P07360_C8G	23.3007	0.309658	1.74525	0.0908922	0.256888	3.04589	0.0908922
P07858_CTSB	17.7668	-0.613453	-1.74142	0.0915709	0.257597	3.03254	0.0915709
Q9UBR2_CTSZ	17.7794	-0.433465	-1.74205	0.0914589	0.257597	3.03474	0.0914589
P08758_ANXA5	13.6039	-1.79063	-1.78662	0.0919885	0.258168	3.19201	0.0919885
O95479_H6PD	16.0552	0.510669	1.73707	0.0923478	0.258574	3.01739	0.0923478
O75339_CILP	15.6756	-0.456907	-1.73755	0.0929515	0.25966	3.01907	0.0929515
Q8IZP0_ABI1	16.4092	1.05996	1.77362	0.0931748	0.259682	3.14571	0.0931748
O15394_NCAM2	16.7958	-0.336999	-1.72954	0.0937033	0.259726	2.99131	0.0937033
P00450_CP	27.5733	-0.338489	-1.72967	0.0936792	0.259726	2.99178	0.0936792
P29279_CCN2	15.9746	-0.453651	-1.7288	0.093838	0.259726	2.98875	0.093838
P08861_CELA3B	15.358	-0.89383	-1.81898	0.0942295	0.260212	3.30868	0.0942295
P12830_CDH1	18.078	-0.343856	-1.72362	0.0947813	0.260936	2.97088	0.0947813
P20827_EFNA1	14.5583	1.08407	1.75822	0.0949251	0.260936	3.09133	0.0949251
P07451_CA3	16.5736	0.852465	1.71882	0.0963573	0.264269	2.95433	0.0963573
Q99466_NOTCH4	15.374	0.685953	1.75767	0.0969403	0.265264	3.0894	0.0969403
P08697_SERPINF2	24.3856	-0.376035	-1.70415	0.0984028	0.266479	2.90412	0.0984028
P10451_SPP1	15.6425	-0.734422	-1.70374	0.0984802	0.266479	2.90273	0.0984802
P14151_SELL	20.7642	-0.339236	-1.70251	0.0987122	0.266479	2.89855	0.0987122
P16112_ACAN	16.2226	0.506674	1.70516	0.0985481	0.266479	2.90756	0.0985481
P63279_UBE2I	13.2852	-1.63072	-1.77031	0.0986528	0.266479	3.13399	0.0986528
Q969H8_MYDGF	15.6036	-1.00209	-1.82587	0.0982473	0.266479	3.33381	0.0982473
P11216_PYGB	15.9718	-7.05239	-2.40197	0.0998079	0.268834	5.76948	0.0998079
P05546_SERPIND1	24.2775	0.458505	1.69379	0.100376	0.26976	2.86892	0.100376
P28062_PSMB8	14.4144	-0.899673	-1.69749	0.10261	0.275149	2.88147	0.10261
P07988_SFTPB	16.9315	-0.88862	-1.67379	0.104278	0.279001	2.80159	0.104278
P27169_PON1	24.6852	0.357284	1.67213	0.104608	0.279265	2.79601	0.104608
Q9H7C9_AAMDC	13.3956	-1.70212	-1.7851	0.104974	0.279621	3.18658	0.104974
O00391_QSOX1	19.2186	0.401375	1.66555	0.105922	0.280094	2.77407	0.105922
P43652_AFM	25.3574	0.266144	1.66476	0.106082	0.280094	2.77142	0.106082
Q07075_ENPEP	15.8661	0.393105	1.66485	0.106064	0.280094	2.77172	0.106064
Q9H4A9_DPEP2	16.6104	-0.397203	-1.66735	0.105562	0.280094	2.78005	0.105562
Q9GZP0_PDGFD	25.8692	0.969043	1.65718	0.107615	0.283519	2.74626	0.107615
O00161_SNAP23	15.5772	-0.653428	-1.67875	0.108117	0.28422	2.8182	0.108117
P34932_HSPA4	14.2354	0.674895	1.66058	0.109882	0.288232	2.75753	0.109882
P17931_LGALS3	15.9132	0.286611	1.64634	0.11018	0.288383	2.71043	0.11018
Q13492_PICALM	13.1021	-0.885309	-1.7912	0.111685	0.291551	3.20839	0.111685
Q9NS28_RGS18	15.4368	-1.16298	-1.69777	0.111874	0.291551	2.88242	0.111874
O15400_STX7	18.1501	-1.2393	-1.63556	0.112792	0.293307	2.67506	0.112792
O75563_SKAP2	15.8836	-1.3226	-1.6436	0.113371	0.293544	2.70143	0.113371
P35527_KRT9	15.8977	-0.689203	-1.63212	0.113156	0.293544	2.66382	0.113156
P50502_ST13	15.4633	-0.639953	-1.63	0.113968	0.294458	2.6569	0.113968
O15335_CHAD	15.5061	-0.441106	-1.62543	0.114241	0.294533	2.64201	0.114241
Q9Y251_HPSE	17.435	-0.358669	-1.62349	0.114657	0.294972	2.6357	0.114657
O14773_TPP1	14.9639	-0.482901	-1.62949	0.115816	0.297319	2.65522	0.115816
P07333_CSF1R	18.1586	-0.542707	-1.60679	0.118285	0.303011	2.58177	0.118285
P78324_SIRPA	14.5105	-0.743707	-1.61021	0.118624	0.303234	2.59278	0.118624
P00568_AK1	15.3753	-0.577863	-1.59712	0.120428	0.306543	2.55081	0.120428
P01042_KNG1	27.585	0.410953	1.59796	0.120242	0.306543	2.55346	0.120242
P02675_FGB	16.9379	-0.59185	-1.59552	0.120787	0.306809	2.54567	0.120787
P22352_GPX3	22.7632	-0.365201	-1.59266	0.121428	0.307788	2.53657	0.121428
P10721_KIT	17.9224	-0.385558	-1.58778	0.12253	0.309278	2.52104	0.12253
Q06124_PTPN11	15.1526	-1.38139	-1.70829	0.122277	0.309278	2.91826	0.122277
A0A0C4DH67_IGKV1-8	17.2789	-1.50906	-1.59619	0.123605	0.311339	2.54784	0.123605
P00740_F9	22.0084	0.232793	1.57659	0.125085	0.314411	2.48564	0.125085
P06733_ENO1	17.684	-0.374194	-1.57148	0.126268	0.316721	2.46955	0.126268
P05121_SERPINE1	17.5069	-0.326665	-1.56598	0.127549	0.319271	2.4523	0.127549
P15586_GNS	14.1059	-1.1632	-1.6364	0.127989	0.319686	2.6778	0.127989
P61626_LYZ	21.8816	-0.422184	-1.56301	0.128246	0.319686	2.44301	0.128246
P42785_PRCP	16.8476	-0.278703	-1.56001	0.128954	0.320785	2.43364	0.128954
O00462_MANBA	15.8314	-0.475476	-1.55613	0.129874	0.322408	2.42153	0.129874
P02751_FN1	25.995	0.45784	1.55489	0.130167	0.322471	2.4177	0.130167
P12259_F5	21.2639	-0.293176	-1.55016	0.131299	0.323279	2.40298	0.131299
Q02985_CFHR3	21.1992	0.428475	1.55062	0.131187	0.323279	2.40443	0.131187
Q13421_MSLN	16.0818	-0.649011	-1.55316	0.131282	0.323279	2.41231	0.131282
A0A0B4J1U7_IGHV6-1	16.7902	-0.533945	-1.54976	0.132484	0.32487	2.40175	0.132484
P35241_RDX	17.6637	-0.213592	-1.54621	0.132248	0.32487	2.39076	0.132248
Q9H6X2_ANTXR1	15.5762	0.388756	1.53607	0.135412	0.331375	2.35951	0.135412
Q9BXJ0_C1QTNF5	14.4195	-0.554645	-1.57072	0.135978	0.332084	2.46715	0.135978
P56202_CTSW	13.0433	-1.25417	-1.58784	0.136589	0.332237	2.52123	0.136589
Q9NZC2_TREM2	13.0534	0.516135	1.56808	0.136592	0.332237	2.45886	0.136592
P25311_AZGP1	27.1368	0.410796	1.52057	0.138547	0.336055	2.31214	0.138547
P52565_ARHGDIA	15.2504	-1.19526	-1.54982	0.13872	0.336055	2.40193	0.13872
P04075_ALDOA	18.6007	-0.917533	-1.51848	0.139071	0.336228	2.30579	0.139071
P47756_CAPZB	18.5737	-3.63903	-1.53726	0.140008	0.337814	2.36316	0.140008
Q9NYL9_TMOD3	15.8101	-1.20047	-1.53246	0.140432	0.338161	2.34844	0.140432
P62136_PPP1CA	14.1016	-2.44364	-1.55732	0.141923	0.340388	2.42526	0.141923
Q8WVN6_SECTM1	17.2764	-0.541665	-1.5194	0.1418	0.340388	2.30858	0.1418
P55157_MTTP	18.5778	0.352746	1.50533	0.142405	0.340866	2.26603	0.142405
Q9UK55_SERPINA10	20.3592	0.238819	1.50256	0.143117	0.34189	2.25768	0.143117
P09603_CSF1	15.0556	-0.475861	-1.50018	0.143729	0.342524	2.25054	0.143729
P13489_RNH1	14.8529	-0.474788	-1.49732	0.144805	0.342524	2.24198	0.144805
P78417_GSTO1	17.0649	-0.831451	-1.49768	0.144376	0.342524	2.24304	0.144376
Q13442_PDAP1	15.7147	-1.3473	-1.62126	0.144275	0.342524	2.62847	0.144275
Q9H8J5_MANSC1	15.3975	0.491378	1.50798	0.144686	0.342524	2.274	0.144686
P02652_APOA2	27.3862	-0.249911	-1.49474	0.145137	0.342638	2.23425	0.145137
P36222_CHI3L1	15.8255	-0.860055	-1.49396	0.145679	0.343243	2.23191	0.145679
O14979;Q14103_HNRNPDL;HNRNPD	12.3137	-0.532044	-1.51297	0.146861	0.344679	2.28909	0.146861
Q9UDY2_TJP2	14.725	-0.731265	-1.51747	0.146647	0.344679	2.30271	0.146647
P04439_HLA-A	17.5328	-0.565271	-1.48393	0.147969	0.345303	2.20205	0.147969
P15086_CPB1	13.338	-1.1585	-1.4908	0.148111	0.345303	2.22248	0.148111
Q9NPR2_SEMA4B	16.3375	0.264185	1.48448	0.147824	0.345303	2.20368	0.147824
Q9NSC7_ST6GALNAC1	15.2766	-0.828971	-1.52491	0.148274	0.345303	2.32536	0.148274
P26927_MST1	22.1203	-0.285468	-1.47984	0.149052	0.345361	2.18993	0.149052
P28799_GRN	15.8771	-0.665912	-1.47947	0.14915	0.345361	2.18883	0.14915
Q9Y6Z7_COLEC10	17.8125	0.713416	1.47944	0.149159	0.345361	2.18873	0.149159
Q7Z3B1_NEGR1	16.1153	-0.415192	-1.47632	0.149988	0.345949	2.17953	0.149988
Q96EE4_CCDC126	15.7972	0.668053	1.4779	0.149904	0.345949	2.18419	0.149904
Q9BXN1_ASPN	16.5516	-0.318208	-1.48043	0.150392	0.346218	2.19168	0.150392
P28070_PSMB4	15.7087	-0.72678	-1.48252	0.150767	0.346419	2.19787	0.150767
P01019_AGT	24.8041	0.243157	1.46711	0.152462	0.347003	2.15242	0.152462
P30530_AXL	16.4098	-0.655871	-1.47123	0.151689	0.347003	2.16451	0.151689
P55290_CDH13	18.9336	-0.320935	-1.46924	0.151887	0.347003	2.15867	0.151887
P60842_EIF4A1	14.4868	-0.958905	-1.51555	0.152098	0.347003	2.2969	0.152098
Q9UQP3_TNN	14.1175	1.00368	1.48298	0.152353	0.347003	2.19922	0.152353
P31946_YWHAB	15.5897	-0.711466	-1.46108	0.154436	0.350831	2.13476	0.154436
P19022_CDH2	17.1188	-0.505939	-1.4562	0.155435	0.352436	2.12053	0.155435
P24298_GPT	15.7266	-0.644466	-1.45622	0.156508	0.353837	2.12059	0.156508
Q9Y6F6_MRVI1	14.4143	-5.47518	-1.75499	0.156641	0.353837	3.07998	0.156641
Q9BYJ0_FGFBP2	15.2362	0.543885	1.45586	0.15702	0.35403	2.11953	0.15702
Q9NPY3_CD93	18.1342	-0.425141	-1.43973	0.160011	0.360099	2.07282	0.160011
P13591_NCAM1	19.2278	-0.26036	-1.43784	0.160542	0.36062	2.06739	0.160542
P08319_ADH4	16.1446	-1.08144	-1.43774	0.161261	0.360907	2.06711	0.161261
Q96PD5_PGLYRP2	24.3432	-0.282272	-1.43527	0.161269	0.360907	2.05999	0.161269
P68371_TUBB4B	15.1375	0.579422	1.54296	0.162066	0.362017	2.38071	0.162066
P02144_MB	16.9848	0.682273	1.44315	0.162539	0.362402	2.08269	0.162539
O14950;P19105_MYL12B;MYL12A	15.9529	-0.468236	-1.43472	0.162906	0.362549	2.05843	0.162906
Q15149_PLEC	13.117	-2.01577	-1.45347	0.163436	0.363058	2.11257	0.163436
P09668_CTSH	16.1044	-0.325927	-1.42624	0.16417	0.363347	2.03416	0.16417
Q13449_LSAMP	15.9407	-0.506147	-1.42681	0.164008	0.363347	2.03578	0.164008
P08637_FCGR3A	20.2988	-0.325503	-1.42159	0.165173	0.364468	2.02091	0.165173
Q9UGN4_CD300A	14.9959	-1.5306	-1.48765	0.165282	0.364468	2.21312	0.165282
Q01973_ROR1	17.344	1.10019	1.429	0.165966	0.365307	2.04203	0.165966
P00746_CFD	21.6886	0.289441	1.41615	0.166745	0.365724	2.00548	0.166745
P24387_CRHBP	14.2673	0.543703	1.41847	0.166763	0.365724	2.01204	0.166763
Q9NQ79_CRTAC1	20.3435	0.302267	1.41379	0.167432	0.366524	1.9988	0.167432
Q13683_ITGA7	14.3179	-0.475388	-1.42217	0.167918	0.36692	2.02256	0.167918
Q14126_DSG2	16.3755	-0.417416	-1.4076	0.169243	0.368479	1.98133	0.169243
Q96CG8_CTHRC1	12.9207	-0.826242	-1.49729	0.169053	0.368479	2.24188	0.169053
P08195_SLC3A2	17.4939	0.242175	1.39999	0.17149	0.372696	1.95997	0.17149
P61769_B2M	22.8973	-0.415166	-1.39414	0.173231	0.375545	1.94364	0.173231
Q9UHL4_DPP7	14.8468	-0.678117	-1.42539	0.173425	0.375545	2.03173	0.173425
P01861_IGHG4	17.9357	1.02654	1.39703	0.173838	0.375764	1.9517	0.173838
Q9UKX2_MYH2	12.4482	-13.7433	-1.51508	0.174366	0.37623	2.29548	0.174366
Q14956_GPNMB	17.5661	0.369047	1.39155	0.174692	0.37626	1.9364	0.174692
P41222_PTGDS	19.5582	0.314193	1.38583	0.17573	0.37782	1.92054	0.17573
Q9Y279_VSIG4	14.8481	-1.37485	-1.3843	0.176195	0.378145	1.91628	0.176195
P37837_TALDO1	17.3298	-0.352781	-1.37776	0.178517	0.381776	1.89821	0.178517
Q03591_CFHR1	25.45	0.226875	1.37509	0.179005	0.381776	1.89087	0.179005
Q15465_SHH	14.9351	0.729029	1.41692	0.178585	0.381776	2.00766	0.178585
Q9UPN7_PPP6R1	12.8177	-0.761376	-1.40988	0.179156	0.381776	1.98777	0.179156
P22304_IDS	15.2339	-0.425859	-1.37351	0.179819	0.382513	1.88652	0.179819
P16035_TIMP2	16.6471	-0.325021	-1.37068	0.180362	0.382991	1.87876	0.180362
P21695_GPD1	14.5827	-1.03035	-1.37774	0.18162	0.383633	1.89817	0.18162
P49767_VEGFC	15.1676	-0.289115	-1.36663	0.181614	0.383633	1.86769	0.181614
Q8N423_LILRB2	14.5704	-0.745115	-1.37023	0.181555	0.383633	1.87753	0.181555
P01700_IGLV1-47	15.6959	-0.853133	-1.3597	0.184828	0.389726	1.84877	0.184828
P19961_AMY2B	16.5891	-0.473252	-1.35483	0.185307	0.390051	1.83556	0.185307
P01023_A2M	22.44	-0.382074	-1.3524	0.186074	0.390888	1.82898	0.186074
P43405_SYK	15.0787	1.32199	1.39031	0.186354	0.390888	1.93296	0.186354
P07477_PRSS1	14.9815	9.13216	1.72846	0.186691	0.390914	2.98759	0.186691
P04424_ASL	15.222	2.5859	1.36987	0.1877	0.392345	1.87655	0.1877
Q86YT9_JAML	17.9034	2.27984	1.36818	0.18822	0.39275	1.87192	0.18822
P54578_USP14	13.9414	-1.61143	-1.37415	0.189764	0.395288	1.88828	0.189764
P01619_IGKV3-20	18.6403	0.436925	1.34298	0.190516	0.396167	1.8036	0.190516
O15230_LAMA5	10.3888	0.927132	1.38511	0.1938	0.399303	1.91854	0.1938
P07148_FABP1	15.7628	-0.753563	-1.3277	0.194014	0.399303	1.76279	0.194014
P07911_UMOD	16.4896	-0.428961	-1.32893	0.193614	0.399303	1.76605	0.193614
P15311_EZR	13.0843	-1.8921	-1.36505	0.193982	0.399303	1.86336	0.193982
P40197_GP5	17.4099	0.771526	1.32881	0.193652	0.399303	1.76573	0.193652
Q15366_PCBP2	18.007	1.70484	1.33488	0.192721	0.399303	1.78191	0.192721
P61026_RAB10	14.9353	-0.427275	-1.33536	0.194901	0.400146	1.7832	0.194901
Q16663_CCL15	15.7858	0.465497	1.32442	0.195088	0.400146	1.75409	0.195088
P00488_F13A1	19.3123	-0.521027	-1.32234	0.195772	0.400866	1.74858	0.195772
Q16775_HAGH	14.5169	-0.44562	-1.31818	0.197144	0.402991	1.73759	0.197144
P09172_DBH	20.4182	-0.839038	-1.31658	0.197672	0.403384	1.73339	0.197672
P16284_PECAM1	15.9643	-0.456878	-1.31539	0.198068	0.403438	1.73025	0.198068
P33908_MAN1A1	18.3469	-0.363266	-1.31448	0.198368	0.403438	1.72787	0.198368
O60279_SUSD5	15.2042	-0.680181	-1.30803	0.200524	0.406087	1.71093	0.200524
P08887_IL6R	15.2176	0.542651	1.33065	0.20102	0.406087	1.77062	0.20102
Q15223_NECTIN1	15.8109	-0.320382	-1.30711	0.20083	0.406087	1.70854	0.20083
Q7Z7G0_ABI3BP	18.3052	-0.284197	-1.30713	0.200823	0.406087	1.7086	0.200823
P35916_FLT4	16.7195	0.352196	1.29948	0.203403	0.409099	1.68864	0.203403
Q6UWP8_SBSN	15.2634	-0.312633	-1.301	0.202888	0.409099	1.6926	0.202888
Q9UEW3_MARCO	17.9102	-0.4216	-1.2991	0.20353	0.409099	1.68767	0.20353
O43280_TREH	15.3232	-1.04026	-1.32417	0.204209	0.409779	1.75343	0.204209
P51452_DUSP3	15.1869	-1.17493	-1.34252	0.204551	0.409783	1.80237	0.204551
P23470_PTPRG	19.0768	-0.305821	-1.29412	0.205223	0.410447	1.67475	0.205223
Q8IWL1;Q8IWL2_SFTPA2;SFTPA1	15.4512	-1.06698	-1.30259	0.206269	0.411854	1.69674	0.206269
Q5T2D2_TREML2	15.1864	-0.30913	-1.29418	0.207497	0.413619	1.67489	0.207497
P80511_S100A12	15.1604	-0.896406	-1.29065	0.208697	0.415324	1.66579	0.208697
Q6P4E1_CASC4	14.3372	-0.467983	-1.2932	0.210782	0.418091	1.67235	0.210782
Q92820_GGH	19.2144	0.303828	1.27892	0.210457	0.418091	1.63565	0.210457
P00734_F2	26.9615	0.247982	1.27373	0.212269	0.419321	1.62238	0.212269
Q13231_CHIT1	16.0382	0.914984	1.28183	0.21275	0.419321	1.64308	0.21275
Q8IUG5_MYO18B	21.6195	-4.16562	-1.28981	0.212707	0.419321	1.6636	0.212707
Q9UBC2_EPS15L1	14.2264	-0.753317	-1.30181	0.212795	0.419321	1.69472	0.212795
P01133_EGF	14.4877	-0.414304	-1.2707	0.214342	0.421679	1.61469	0.214342
Q96C24_SYTL4	15.2753	-0.688959	-1.27162	0.215275	0.422824	1.61702	0.215275
A0A0C4DH31_IGHV1-18	18.4405	-0.906358	-1.26276	0.217525	0.423103	1.59457	0.217525
O75116_ROCK2	13.6515	-0.945272	-1.31885	0.217016	0.423103	1.73938	0.217016
P01008_SERPINC1	25.7957	-0.30374	-1.26125	0.216669	0.423103	1.59075	0.216669
P62258_YWHAE	15.9488	-0.354637	-1.26221	0.216328	0.423103	1.59317	0.216328
Q13740_ALCAM	18.6693	-0.213578	-1.26087	0.216804	0.423103	1.58979	0.216804
Q99453_PHOX2B	17.9274	0.718955	1.26528	0.217502	0.423103	1.60092	0.217502
Q96BZ4_PLD4	14.5463	-0.330716	-1.26045	0.217959	0.423263	1.58874	0.217959
Q9Y646_CPQ	16.7306	0.290877	1.25483	0.21896	0.424521	1.5746	0.21896
Q99784_OLFM1	18.356	-0.310845	-1.25229	0.21987	0.425601	1.56824	0.21987
P02763_ORM1	22.5666	-0.26862	-1.24629	0.222035	0.425685	1.55324	0.222035
P04066_FUCA1	16.4797	-0.537041	-1.24858	0.221518	0.425685	1.55896	0.221518
P07478_PRSS2	15.3058	-0.814181	-1.25778	0.221739	0.425685	1.58202	0.221739
P13716_ALAD	15.0828	0.50965	1.25303	0.221406	0.425685	1.57008	0.221406
P22891_PROZ	21.1097	-0.347573	-1.24798	0.221425	0.425685	1.55745	0.221425
P35555_FBN1	17.3078	-0.261237	-1.24758	0.221568	0.425685	1.55646	0.221568
O75347_TBCA	14.8581	-0.83078	-1.25386	0.223761	0.428142	1.57216	0.223761
Q9UBS4_DNAJB11	14.8109	-0.882301	-1.26879	0.224028	0.428142	1.60982	0.224028
Q9HC56_PCDH9	13.9514	-0.668404	-1.27533	0.224744	0.428831	1.62646	0.224744
P31431_SDC4	14.7177	-0.384147	-1.23712	0.225682	0.429938	1.53047	0.225682
P69849;Q15155;Q5JPE7_NOMO3;NOMO1;NOMO2	13.9027	1.58035	1.27495	0.226732	0.430576	1.62549	0.226732
Q05315_CLC	15.8157	-0.560712	-1.246	0.226574	0.430576	1.55252	0.226574
P14209_CD99	17.6764	-0.28007	-1.23097	0.227633	0.430928	1.51529	0.227633
Q9NS71_GKN1	16.077	-0.416048	-1.2479	0.227337	0.430928	1.55725	0.227337
Q92484_SMPDL3A	14.6784	-0.899495	-1.23959	0.228889	0.432625	1.53659	0.228889
P05543_SERPINA7	24.4477	-0.297826	-1.22536	0.22971	0.433496	1.5015	0.22971
P40200_CD96	16.5138	-1.2339	-1.26322	0.232947	0.438917	1.59573	0.232947
P52209_PGD	16.8708	-0.290116	-1.21163	0.23485	0.441812	1.46804	0.23485
A0A075B6R9;A0A0C4DH68_IGKV2D-24;IGKV2-24	17.2568	-0.450578	-1.20653	0.237083	0.445317	1.45572	0.237083
A0A075B6H7;A0A0C4DH55;P01624_IGKV3-7;IGKV3D-7;IGKV3-15	18.3633	-0.453385	-1.20215	0.23875	0.445666	1.44518	0.23875
P01833_PIGR	14.6702	-0.637645	-1.24136	0.238457	0.445666	1.54098	0.238457
P08571_CD14	20.0028	0.237632	1.2031	0.238087	0.445666	1.44744	0.238087
Q9UNW1_MINPP1	16.7755	0.221925	1.20308	0.238094	0.445666	1.4474	0.238094
P59998_ARPC4	15.539	-0.27174	-1.19509	0.24178	0.450625	1.42823	0.24178
P35247_SFTPD	14.5796	-0.559884	-1.20093	0.242629	0.451508	1.44222	0.242629
A0A0A0MT89_IGKJ1	14.3588	2.36291	1.32807	0.243063	0.451618	1.76376	0.243063
P02533_KRT14	19.1808	-0.747846	-1.18732	0.244159	0.452954	1.40973	0.244159
P10153_RNASE2	16.4862	0.449623	1.18762	0.244664	0.453193	1.41045	0.244664
P01780_IGHV3-7	18.8647	-0.505522	-1.18068	0.246749	0.453729	1.394	0.246749
P02461_COL3A1	15.7112	-0.588221	-1.18122	0.246838	0.453729	1.39528	0.246838
P02745_C1QA	24.4378	-0.203159	-1.18206	0.246211	0.453729	1.39726	0.246211
P61204;P84077_ARF3;ARF1	15.8697	-0.556027	-1.22542	0.246322	0.453729	1.50164	0.246322
Q7Z7M0_MEGF8	17.2398	0.190736	1.18125	0.246527	0.453729	1.39535	0.246527
P02730_SLC4A1	15.3849	1.75848	1.17107	0.251149	0.459588	1.3714	0.251149
P04180_LCAT	22.2381	0.22727	1.16995	0.250978	0.459588	1.36878	0.250978
P48553_TRAPPC10	24.7885	-0.403243	-1.16946	0.25117	0.459588	1.36764	0.25117
P02760_AMBP	24.8783	0.211112	1.1655	0.252744	0.461766	1.3584	0.252744
O60844_ZG16	16.0042	-0.322812	-1.16116	0.254773	0.463578	1.3483	0.254773
P61978_HNRNPK	15.3779	-1.54834	-1.21745	0.254851	0.463578	1.48218	0.254851
Q8NBP7_PCSK9	15.5719	-0.467587	-1.16013	0.254891	0.463578	1.34591	0.254891
Q99969_RARRES2	18.2175	-0.203746	-1.15493	0.256982	0.466676	1.33387	0.256982
P41159_LEP	15.926	-4.04898	-1.22043	0.257633	0.466919	1.48945	0.257633
Q9HBR0_SLC38A10	16.0567	-0.33505	-1.15268	0.257891	0.466919	1.32867	0.257891
P36871_PGM1	14.5446	-0.842467	-1.15104	0.259499	0.469124	1.32489	0.259499
P28066_PSMA5	15.8781	-0.386357	-1.14768	0.260212	0.469708	1.31717	0.260212
P16083_NQO2	14.7175	-0.996701	-1.1909	0.261563	0.47144	1.41824	0.261563
O14498_ISLR	15.7753	0.36549	1.13769	0.264296	0.475654	1.29434	0.264296
P22897_MRC1	17.5949	-0.267119	-1.13592	0.264732	0.475728	1.29032	0.264732
P10909_CLU	25.4134	0.1558	1.13357	0.265705	0.476765	1.28497	0.265705
Q92896_GLG1	13.8559	-0.846423	-1.13198	0.269377	0.482634	1.28137	0.269377
P50851_LRBA	12.4011	-1.8032	-1.243	0.270427	0.483796	1.54506	0.270427
P05556_ITGB1	16.8341	-0.221401	-1.11843	0.272012	0.485909	1.25089	0.272012
P00367_GLUD1	14.0095	2.03104	1.20721	0.273782	0.488347	1.45736	0.273782
O76076_CCN5	16.9779	0.32239	1.11085	0.275211	0.488726	1.234	0.275211
P27930_IL1R2	15.0178	-0.455982	-1.11056	0.275619	0.488726	1.23335	0.275619
Q6E0U4_DMKN	15.2327	0.317158	1.11045	0.275382	0.488726	1.2331	0.275382
Q9NZK5_ADA2	17.0179	-0.433268	-1.11268	0.274439	0.488726	1.23805	0.274439
Q9BS26_ERP44	14.6852	0.300242	1.10842	0.276527	0.489616	1.2286	0.276527
O15145_ARPC3	14.8114	-0.484926	-1.11345	0.277083	0.489879	1.23978	0.277083
P22061_PCMT1	14.3457	-0.9507	-1.10058	0.281622	0.496084	1.21127	0.281622
P55058_PLTP	19.5967	0.304012	1.09497	0.282003	0.496084	1.19895	0.282003
Q9BU40_CHRDL1	15.8618	0.526221	1.13904	0.281593	0.496084	1.29741	0.281593
Q9NTU7_CBLN4	15.2069	0.375159	1.10529	0.282241	0.496084	1.22168	0.282241
P03956_MMP1	14.7752	-1.43535	-1.11543	0.28363	0.497075	1.24418	0.28363
Q8IVW4_CDKL3	16.3059	0.421857	1.09169	0.283418	0.497075	1.19179	0.283418
A0A0C4DH25_IGKV3D-20	15.8623	0.530897	1.09882	0.286436	0.499924	1.20741	0.286436
P02545_LMNA	13.6657	-0.464629	-1.10459	0.28581	0.499924	1.22012	0.28581
Q8IWU5_SULF2	14.337	0.476052	1.08922	0.286501	0.499924	1.1864	0.286501
O75460_ERN1	14.4155	0.967175	1.11458	0.2871	0.500244	1.24229	0.2871
Q15293_RCN1	22.2427	-0.688388	-1.07694	0.289853	0.50431	1.1598	0.289853
A1L4H1_SSC5D	17.6191	0.221198	1.07403	0.291134	0.505808	1.15355	0.291134
Q53H76_PLA1A	14.1883	1.20655	1.10814	0.291732	0.506117	1.22798	0.291732
O60884_DNAJA2	13.8811	2.03411	1.13997	0.292511	0.506198	1.29954	0.292511
Q9Y696_CLIC4	12.9347	0.772957	1.09732	0.292619	0.506198	1.20411	0.292619
P61916_NPC2	16.3886	-0.282963	-1.06565	0.294846	0.509319	1.13562	0.294846
P54802_NAGLU	16.8	-0.280772	-1.05387	0.300124	0.515608	1.11064	0.300124
Q01459_CTBS	19.5969	-0.185578	-1.0537	0.3002	0.515608	1.11028	0.3002
Q15389_ANGPT1	14.5095	-0.390565	-1.05498	0.300186	0.515608	1.11298	0.300186
Q8TDQ0_HAVCR2	15.702	-0.978124	-1.12277	0.299268	0.515608	1.26062	0.299268
Q9UM47_NOTCH3	16.5089	-0.283047	-1.05025	0.301758	0.517545	1.10302	0.301758
Q4LDE5_SVEP1	14.5507	-0.369991	-1.04949	0.30237	0.517857	1.10144	0.30237
P21709_EPHA1	15.4795	1.09249	1.05933	0.305311	0.522152	1.12219	0.305311
Q9HCB6_SPON1	15.6098	-0.263914	-1.04131	0.30582	0.522279	1.08433	0.30582
P23229_ITGA6	14.4108	-0.429868	-1.04475	0.308094	0.523933	1.0915	0.308094
Q13404_UBE2V1	15.3227	-0.455929	-1.0475	0.307447	0.523933	1.09726	0.307447
Q5VTT5_MYOM3	20.7316	1.03739	1.03698	0.308068	0.523933	1.07533	0.308068
P43251_BTD	22.053	-0.219211	-1.03357	0.309368	0.525359	1.06827	0.309368
Q99436_PSMB7	14.5936	-0.714069	-1.0367	0.312981	0.530746	1.07476	0.312981
Q86SF2_GALNT7	12.8579	1.72554	1.03008	0.313748	0.531298	1.06106	0.313748
P02774_GC	28.3314	-0.171385	-1.02025	0.315539	0.532832	1.04092	0.315539
Q8IUK5_PLXDC1	14.8107	-0.632816	-1.02454	0.315445	0.532832	1.04969	0.315445
P23381_WARS1	15.0809	0.382891	1.02623	0.316003	0.532868	1.05315	0.316003
P01764;P01768;P0DP03_IGHV3-23;IGHV3-30;IGHV3-30-5	17.2323	-0.351929	-1.01304	0.318919	0.53575	1.02624	0.318919
Q86SR1_GALNT10	10.9915	-0.940035	-1.0416	0.31836	0.53575	1.08493	0.31836
Q92187_ST8SIA4	11.7579	0.621809	1.07418	0.319047	0.53575	1.15386	0.319047
Q9GZT8_NIF3L1	15.1792	0.323239	1.01182	0.31975	0.536182	1.02379	0.31975
P01717_IGLV3-25	14.7913	-1.05958	-1.01705	0.320254	0.536281	1.03438	0.320254
O60462_NRP2	16.1527	-0.448696	-1.0071	0.32172	0.536971	1.01424	0.32172
P08294_SOD3	18.3861	0.306135	1.00832	0.32114	0.536971	1.01671	0.32114
Q9BTY2_FUCA2	16.5839	-0.468099	-1.00704	0.322004	0.536971	1.01414	0.322004
Q9UGM3_DMBT1	14.419	-1.04789	-1.19125	0.322865	0.537501	1.41908	0.322865
Q9UI15_TAGLN3	16.821	0.849014	1.03988	0.323215	0.537501	1.08135	0.323215
P00739_HPR	18.5674	-0.262374	-0.997087	0.326476	0.542175	0.994182	0.326476
P10586_PTPRF	15.5314	0.253647	0.993096	0.328386	0.544596	0.986239	0.328386
P14207_FOLR2	15.5724	-0.357491	-0.992474	0.32894	0.544765	0.985005	0.32894
P04085_PDGFA	16.3882	-0.283818	-0.989594	0.330596	0.546005	0.979297	0.330596
P17301_ITGA2	14.3285	0.644239	0.989632	0.330578	0.546005	0.979371	0.330578
Q9NQC3_RTN4	16.2028	-1.10922	-1.02529	0.332395	0.548224	1.05121	0.332395
P05109_S100A8	16.7328	-0.364139	-0.982496	0.333495	0.549286	0.965298	0.333495
Q9H1U4_MEGF9	15.9172	-0.248493	-0.979904	0.334753	0.550604	0.960211	0.334753
O00451_GFRA2	14.3605	-0.320581	-0.975744	0.33823	0.553842	0.952077	0.33823
P00918_CA2	19.1538	0.285199	0.97322	0.338011	0.553842	0.947156	0.338011
P0DJI9_SAA2	16.1318	-1.8377	-1.00866	0.33724	0.553842	1.0174	0.33724
P80723_BASP1	16.3138	0.219514	0.972094	0.338561	0.553842	0.944967	0.338561
P02746_C1QB	24.3854	-0.1929	-0.970682	0.339253	0.554221	0.942223	0.339253
P06732_CKM	18.5959	-0.820806	-0.961666	0.343691	0.559245	0.924802	0.343691
P12110_COL6A2	14.647	-0.524603	-0.970516	0.343459	0.559245	0.941902	0.343459
Q12864_CDH17	12.6827	0.945129	1.02974	0.343722	0.559245	1.06036	0.343722
P13671_C6	24.4759	0.138755	0.959171	0.344927	0.559692	0.92001	0.344927
P36980_CFHR2	23.2431	0.207235	0.959449	0.344789	0.559692	0.920543	0.344789
Q96HD1_CRELD1	14.8997	-0.444495	-0.958752	0.345646	0.559795	0.919206	0.345646
Q96MK3_FAM20A	12.997	-1.3407	-1.04317	0.34592	0.559795	1.0882	0.34592
Q9Y3A5_SBDS	16.5037	1.04084	0.972299	0.34646	0.559917	0.945365	0.34646
P31944_CASP14	15.4186	0.893606	0.972682	0.350127	0.565084	0.94611	0.350127
P51693_APLP1	12.7214	0.588237	0.952972	0.351515	0.566566	0.908156	0.351515
P25815_S100P	16.0894	-0.391881	-0.948507	0.352379	0.567198	0.899666	0.352379
P35590_TIE1	16.3919	-1.05188	-0.941207	0.35415	0.568623	0.885871	0.35415
Q9NWV4_CZIB	13.9596	-0.462592	-0.947544	0.354208	0.568623	0.897839	0.354208
Q9BYE9_CDHR2	15.3873	0.791063	0.936698	0.356686	0.571837	0.877403	0.356686
P11279_LAMP1	17.557	0.147758	0.933183	0.35821	0.572755	0.87083	0.35821
P61158_ACTR3	14.5883	-0.251461	-0.941533	0.357742	0.572755	0.886485	0.357742
Q96RT1_ERBIN	13.0326	-0.839301	-0.957283	0.359243	0.573646	0.916391	0.359243
Q8NI22_MCFD2	15.5302	-8.99501	-1.08393	0.361125	0.575887	1.1749	0.361125
Q86U17_SERPINA11	15.2866	0.292149	0.927463	0.361945	0.576431	0.860188	0.361945
P24666_ACP1	15.9605	-0.268453	-0.926169	0.364469	0.579684	0.857789	0.364469
Q06033_ITIH3	21.9542	0.224207	0.915966	0.366787	0.582601	0.838993	0.366787
P29350_PTPN6	14.8778	0.470437	0.917145	0.369547	0.586212	0.841156	0.369547
P35968_KDR	14.3587	-0.306539	-0.910468	0.370673	0.586732	0.828951	0.370673
P49641_MAN2A2	15.5242	0.180565	0.907565	0.37114	0.586732	0.823675	0.37114
Q9H939_PSTPIP2	13.4154	-1.18913	-0.929138	0.371337	0.586732	0.863298	0.371337
P07358_C8B	22.7495	0.196751	0.905193	0.372375	0.587602	0.819374	0.372375
Q14162_SCARF1	13.1068	-3.2498	-0.978877	0.373786	0.589055	0.9582	0.373786
P13693_TPT1	13.7152	-0.862262	-0.908508	0.375071	0.590308	0.825387	0.375071
P01782;P0DP04_IGHV3-9;IGHV3-43D	15.8977	0.487598	0.947085	0.375737	0.590584	0.89697	0.375737
P02042_HBD	15.8067	0.273409	0.898523	0.377196	0.592104	0.807343	0.377196
Q9NNX6_CD209	16.2065	-0.488878	-0.900958	0.378405	0.593229	0.811725	0.378405
P15531_NME1	14.2372	0.285194	0.891674	0.380788	0.594914	0.795083	0.380788
Q14118_DAG1	17.5628	-0.183264	-0.888844	0.380963	0.594914	0.790043	0.380963
Q9H7P6_MVB12B	26.6493	-0.165883	-0.889073	0.380841	0.594914	0.790451	0.380841
Q86WI1_PKHD1L1	15.0728	-0.258453	-0.88589	0.382527	0.596584	0.784801	0.382527
Q9NZD4_AHSP	13.1454	1.32567	0.90612	0.386472	0.601956	0.821053	0.386472
P27487_DPP4	14.8778	1.60463	0.888319	0.38764	0.602551	0.789111	0.38764
P55083_MFAP4	14.0395	-0.758612	-0.906949	0.388425	0.602551	0.822557	0.388425
Q05209_PTPN12	14.3927	-0.34447	-0.884515	0.388856	0.602551	0.782366	0.388856
Q14324_MYBPC2	16.3247	1.45751	0.892817	0.388352	0.602551	0.797123	0.388352
P50995_ANXA11	15.4147	-0.44705	-0.876571	0.390701	0.604632	0.768377	0.390701
P05451_REG1A	18.0294	-0.301817	-0.869523	0.391273	0.604741	0.75607	0.391273
P18850_ATF6	15.788	0.468532	0.871473	0.391833	0.60483	0.759465	0.391833
O43895_XPNPEP2	15.3201	0.513836	0.87039	0.393992	0.606606	0.757579	0.393992
P49908_SELENOP	20.5781	0.244751	0.865259	0.393573	0.606606	0.748673	0.393573
P14625_HSP90B1	17.2194	-0.226805	-0.859634	0.396619	0.609872	0.73897	0.396619
P01593;P01594_IGKV1D-33;IGKV1-33	16.3576	-0.283871	-0.857586	0.398438	0.611107	0.735454	0.398438
Q96FE7_PIK3IP1	16.4712	-0.270159	-0.857179	0.397953	0.611107	0.734755	0.397953
Q9ULV4_CORO1C	14.6269	-0.390493	-0.859721	0.399272	0.611607	0.73912	0.399272
P55268_LAMB2	16.6481	-0.474274	-0.848508	0.402688	0.616056	0.719967	0.402688
Q16799_RTN1	14.3692	-0.759777	-0.868992	0.403642	0.616732	0.755146	0.403642
P11597_CETP	17.5757	0.241937	0.844831	0.404707	0.616793	0.71374	0.404707
P24592_IGFBP6	19.446	0.204281	0.845606	0.404281	0.616793	0.71505	0.404281
Q9HDC9_APMAP	19.1966	0.192964	0.843626	0.40537	0.617023	0.711705	0.40537
P48740_MASP1	21.8148	0.12449	0.837855	0.408554	0.621085	0.702	0.408554
Q7Z5L0_VMO1	15.3448	-0.317589	-0.843439	0.410135	0.622702	0.711389	0.410135
P35442_THBS2	19.8674	-0.26213	-0.831203	0.412243	0.625115	0.690899	0.412243
P01859_IGHG2	21.298	0.307825	0.828816	0.413573	0.626342	0.686935	0.413573
P49721_PSMB2	14.2961	0.441264	0.826108	0.415761	0.628075	0.682455	0.415761
Q6NUN9_ZNF746	18.993	0.304539	0.826009	0.41535	0.628075	0.682291	0.41535
O14672_ADAM10	14.6779	-0.447776	-0.826358	0.417141	0.629371	0.682868	0.417141
P25787_PSMA2	15.7488	-0.303213	-0.818172	0.419962	0.632834	0.669406	0.419962
P07476_IVL	12.5801	-0.598834	-0.822047	0.424963	0.639217	0.67576	0.424963
P11217_PYGM	14.9617	0.604189	0.809642	0.42526	0.639217	0.65552	0.42526
Q15582_TGFBI	19.2259	0.18906	0.804897	0.427037	0.641088	0.647858	0.427037
P50395_GDI2	15.9971	-0.23017	-0.803933	0.427585	0.641111	0.646309	0.427585
O95445_APOM	23.6495	0.171676	0.801664	0.428876	0.641835	0.642666	0.428876
Q9Y6C2_EMILIN1	13.3119	-0.399593	-0.80328	0.429134	0.641835	0.645258	0.429134
A0A0A0MRZ8;P04433_IGKV3D-11;IGKV3-11	18.3266	-0.406967	-0.789537	0.436236	0.651648	0.623369	0.436236
P30041_PRDX6	15.5169	-0.283316	-0.787565	0.437158	0.652216	0.620258	0.437158
P00736_C1R	24.4789	0.112199	0.78583	0.437959	0.652602	0.617529	0.437959
P00533_EGFR	15.4012	-0.143131	-0.782533	0.439864	0.654631	0.612358	0.439864
Q9UMX5_NENF	15.7402	-0.233473	-0.782118	0.440514	0.654789	0.611709	0.440514
Q8TDL5_BPIFB1	14.9829	-0.474639	-0.781447	0.441917	0.656065	0.61066	0.441917
P10644_PRKAR1A	14.0249	-0.492965	-0.790247	0.442692	0.656405	0.624491	0.442692
Q12860_CNTN1	17.8218	0.153025	0.772235	0.445849	0.660273	0.596347	0.445849
P13987_CD59	17.018	0.198283	0.768332	0.448129	0.662835	0.590334	0.448129
P13224_GP1BB	17.2712	-0.190636	-0.759924	0.453463	0.669901	0.577484	0.453463
P05976_MYL1	15.9293	-1.04987	-0.764567	0.455096	0.671489	0.584563	0.455096
P07327_ADH1A	14.7259	-0.41449	-0.75611	0.456163	0.67224	0.571703	0.456163
Q86UE4_MTDH	14.9816	-0.676346	-0.763687	0.457854	0.673908	0.583218	0.457854
P00742_F10	23.5575	0.107576	0.747026	0.460702	0.676445	0.558047	0.460702
P09619_PDGFRB	16.3632	-0.205056	-0.747923	0.460168	0.676445	0.559388	0.460168
P10412;P16402;P16403_H1-4;H1-3;H1-2	15.0434	-0.39007	-0.745947	0.463645	0.678285	0.556436	0.463645
P43121_MCAM	19.6343	-0.130245	-0.742994	0.463103	0.678285	0.552041	0.463103
Q6UXB8_PI16	19.2421	-0.193317	-0.743189	0.462987	0.678285	0.552331	0.462987
O60613_SELENOF	11.4941	-0.621583	-0.774438	0.464508	0.678723	0.599755	0.464508
P26992_CNTFR	16.049	0.297667	0.737663	0.466675	0.681062	0.544146	0.466675
Q8WUJ3_CEMIP	13.144	-0.491979	-0.740048	0.467928	0.682065	0.547672	0.467928
Q15084_PDIA6	13.7202	7.1993	0.759738	0.469572	0.682808	0.577202	0.469572
Q16610_ECM1	21.3345	0.220216	0.732866	0.46917	0.682808	0.537093	0.46917
P04156_PRNP	15.7995	0.199208	0.728992	0.472315	0.68492	0.531429	0.472315
P18428_LBP	19.6029	0.227852	0.723545	0.474794	0.68492	0.523518	0.474794
P48304_REG1B	14.9895	1.10569	0.742784	0.474931	0.68492	0.551728	0.474931
P54760_EPHB4	13.665	0.582073	0.742653	0.475007	0.68492	0.551533	0.475007
Q00688_FKBP3	14.1943	-0.596294	-0.733335	0.473426	0.68492	0.53778	0.473426
Q06141_REG3A	15.4121	-0.272679	-0.724931	0.474762	0.68492	0.525525	0.474762
Q7Z7M8_B3GNT8	13.1214	0.420472	0.732161	0.472216	0.68492	0.536059	0.472216
P58166_INHBE	13.75	-0.369133	-0.74068	0.47615	0.685747	0.548607	0.47615
P04216_THY1	15.4207	-11.0757	-0.786939	0.476777	0.685829	0.619273	0.476777
Q16627_CCL14	17.4529	0.200754	0.71921	0.477422	0.685938	0.517263	0.477422
P68104;Q5VTE0_EEF1A1;EEF1A1P5	14.7754	-0.470407	-0.714627	0.481773	0.691364	0.510692	0.481773
Q14520_HABP2	23.7412	0.186475	0.709901	0.483095	0.692436	0.50396	0.483095
O95428_PAPLN	14.9093	-0.217735	-0.701521	0.488409	0.697817	0.492131	0.488409
P04211_IGLV7-43	16.611	-0.280213	-0.701107	0.489747	0.697817	0.49155	0.489747
P22105_TNXB	19.6656	-0.14217	-0.699109	0.489719	0.697817	0.488754	0.489719
Q04637_EIF4G1	11.5196	-0.683666	-0.721834	0.489	0.697817	0.521045	0.489
Q9Y240_CLEC11A	15.357	0.192207	0.704784	0.488063	0.697817	0.49672	0.488063
A0A0C4DH43_IGHV2-70D	15.5717	-0.449917	-0.697882	0.491727	0.699102	0.487039	0.491727
P00915_CA1	21.2364	0.223439	0.69572	0.49181	0.699102	0.484027	0.49181
P04083_ANXA1	13.9131	-0.69998	-0.695873	0.495463	0.701972	0.48424	0.495463
Q04721_NOTCH2	16.0257	-0.145937	-0.689633	0.495578	0.701972	0.475594	0.495578
Q99972_MYOC	15.9248	0.236899	0.691447	0.494625	0.701972	0.478099	0.494625
P19652_ORM2	22.518	-0.137077	-0.687823	0.496702	0.702737	0.4731	0.496702
P01834_IGKC	22.211	-0.253825	-0.68325	0.499546	0.704278	0.466831	0.499546
P08572_COL4A2	15.2376	-0.264697	-0.684822	0.499323	0.704278	0.468981	0.499323
P12883_MYH7	15.7342	-1.273	-0.690369	0.498834	0.704278	0.47661	0.498834
A0A075B6K5_IGLV3-9	16.75	1.10399	0.725928	0.501295	0.705092	0.526971	0.501295
P20618_PSMB1	16.225	-0.303266	-0.681424	0.500854	0.705092	0.464339	0.500854
A0A0B4J1V0_IGHV3-15	18.3056	-0.37079	-0.673278	0.506522	0.707743	0.453304	0.506522
O43505_B4GAT1	16.2107	-0.120178	-0.674316	0.505475	0.707743	0.454703	0.505475
P30626_SRI	15.1772	-0.324111	-0.681726	0.505897	0.707743	0.46475	0.505897
Q8WZ75_ROBO4	17.4153	-0.505339	-0.673876	0.505406	0.707743	0.454109	0.505406
Q92859_NEO1	16.3517	0.138812	0.671804	0.506707	0.707743	0.45132	0.506707
Q93070_ART4	14.4832	-0.321781	-0.680413	0.504097	0.707743	0.462962	0.504097
Q12913_PTPRJ	19.0207	0.114087	0.664544	0.511277	0.713299	0.441619	0.511277
P11362_FGFR1	16.1001	0.149497	0.662874	0.512332	0.713944	0.439402	0.512332
P01127_PDGFB	15.4173	2.32202	0.68311	0.514156	0.715657	0.466639	0.514156
P13598_ICAM2	20.0433	-0.144667	-0.656505	0.516365	0.717902	0.430998	0.516365
O43157_PLXNB1	17.5087	0.0882972	0.653001	0.518591	0.719336	0.42641	0.518591
O60814;P57053;P58876;P62807;Q5QNW6;Q93079;Q99877;Q99879;Q99880_H2BC12;H2BFS;HIST1H2BD;H2BC4;HIST2H2BF;HIST1H2BH;H2BC15;H2BC14;H2BC13	15.166	-1.60805	-0.734459	0.518179	0.719336	0.539429	0.518179
P25786_PSMA1	16.3648	-0.207176	-0.650691	0.520061	0.719717	0.423398	0.520061
P30990_NTS	15.8425	-1.10658	-0.66774	0.519617	0.719717	0.445877	0.519617
P22392_NME2	15.675	0.192959	0.649177	0.521026	0.720225	0.42143	0.521026
Q13308_PTK7	14.412	-0.240604	-0.64843	0.522423	0.721327	0.420462	0.522423
Q9NRR1_CYTL1	13.2967	-0.478883	-0.669973	0.524766	0.723732	0.448864	0.524766
Q9UJC5_SH3BGRL2	15.98	-0.194752	-0.633087	0.533899	0.734644	0.400799	0.533899
Q9UQ80_PA2G4	14.2164	-0.380023	-0.632565	0.53389	0.734644	0.400139	0.53389
Q04756_HGFAC	22.2613	0.113784	0.623	0.537861	0.739252	0.388129	0.537861
Q13332_PTPRS	15.1575	-0.148655	-0.61984	0.539913	0.741225	0.384202	0.539913
P04217_A1BG	27.4961	-0.125238	-0.615482	0.542749	0.743521	0.378818	0.542749
P07996_THBS1	22.4806	-0.146894	-0.614368	0.543475	0.743521	0.377448	0.543475
P15090_FABP4	14.4107	-0.56851	-0.622214	0.544673	0.743521	0.387151	0.544673
P41271_NBL1	12.277	-0.369994	-0.615945	0.543529	0.743521	0.379389	0.543529
Q96KN2_CNDP1	22.3999	-0.175009	-0.613412	0.544099	0.743521	0.376274	0.544099
P07307_ASGR2	17.5968	-0.243249	-0.611181	0.545555	0.743883	0.373542	0.545555
P01344_IGF2	22.383	0.0828473	0.600171	0.552774	0.746958	0.360205	0.552774
P05452_CLEC3B	23.3691	-0.0981403	-0.602907	0.550975	0.746958	0.363497	0.550975
P13796_LCP1	16.8516	0.143341	0.604071	0.550211	0.746958	0.364902	0.550211
Q14767_LTBP2	14.0432	0.33922	0.602957	0.552225	0.746958	0.363557	0.552225
Q53RD9_FBLN7	14.8253	-1.27796	-0.615368	0.552244	0.746958	0.378678	0.552244
Q6UY14_ADAMTSL4	18.3993	0.141888	0.605414	0.54933	0.746958	0.366526	0.54933
Q8IXL6_FAM20C	16.6286	-0.141662	-0.600205	0.552751	0.746958	0.360246	0.552751
Q93088_BHMT	14.3779	0.36703	0.623091	0.548919	0.746958	0.388243	0.548919
Q9NPH3_IL1RAP	18.6966	0.145119	0.598464	0.553898	0.747638	0.358159	0.553898
P04264_KRT1	17.1366	-0.308541	-0.593893	0.556912	0.750024	0.352709	0.556912
P20700_LMNB1	13.8805	-0.235544	-0.597894	0.556667	0.750024	0.357477	0.556667
P08185_SERPINA6	24.1579	0.133178	0.592203	0.558029	0.750689	0.350704	0.558029
P05019_IGF1	17.8612	0.175765	0.591026	0.55895	0.751089	0.349312	0.55895
Q8WWZ8_OIT3	17.3834	0.106173	0.587449	0.561175	0.753239	0.345097	0.561175
P08238_HSP90AB1	16.6844	-0.675772	-0.583457	0.564279	0.754042	0.340423	0.564279
P51858_HDGF	15.0149	0.970083	0.606838	0.563484	0.754042	0.368252	0.563484
Q6IBS0_TWF2	16.0929	-0.630013	-0.587748	0.562462	0.754042	0.345448	0.562462
Q9NR99_MXRA5	18.339	-0.707977	-0.58423	0.56394	0.754042	0.341325	0.56394
P04746_AMY2A	15.04	-0.368013	-0.576826	0.56886	0.756211	0.332728	0.56886
P55103_INHBC	16.3022	0.160474	0.575625	0.569042	0.756211	0.331344	0.569042
Q8TDY8_IGDCC4	14.924	-0.206161	-0.576557	0.568868	0.756211	0.332418	0.568868
Q9HBW9_ADGRL4	14.6359	-0.345748	-0.580575	0.566752	0.756211	0.337068	0.566752
Q9UIW2_PLXNA1	13.6019	-1.16722	-0.596922	0.567343	0.756211	0.356316	0.567343
Q9NY15_STAB1	15.0996	0.241515	0.574764	0.571064	0.758061	0.330353	0.571064
P40189_IL6ST	17.3012	-0.108794	-0.56737	0.574567	0.76187	0.321909	0.574567
P02747_C1QC	25.4767	-0.0914898	-0.562909	0.577563	0.765002	0.316867	0.577563
O00187_MASP2	19.5466	-0.16178	-0.555476	0.582574	0.76686	0.308553	0.582574
P03951_F11	20.9943	0.151234	0.555158	0.582788	0.76686	0.308201	0.582788
P08246_ELANE	15.0315	-0.269003	-0.55844	0.581347	0.76686	0.311855	0.581347
P29401_TKT	13.1579	0.598625	0.556445	0.581919	0.76686	0.309631	0.581919
P32004_L1CAM	15.2224	-0.301129	-0.558699	0.580398	0.76686	0.312145	0.580398
Q9P2X0_DPM3	14.5455	0.260394	0.55881	0.580602	0.76686	0.312268	0.580602
Q4KMG0_CDON	13.4918	-0.197032	-0.560219	0.583676	0.76719	0.313845	0.583676
P01857_IGHG1	20.2939	-0.196428	-0.551773	0.585077	0.767423	0.304454	0.585077
P23467_PTPRB	14.9169	0.231069	0.553414	0.585128	0.767423	0.306268	0.585128
P25789_PSMA4	16.287	-0.217088	-0.551616	0.585946	0.76766	0.30428	0.585946
P00748_F12	25.1032	-0.103958	-0.548243	0.587469	0.767786	0.300571	0.587469
P20774_OGN	15.5429	0.20894	0.547719	0.587955	0.767786	0.299996	0.587955
Q9UBG0_MRC2	17.558	0.256495	0.549022	0.586941	0.767786	0.301425	0.586941
P07711_CTSL	17.3816	-0.392747	-0.545641	0.589235	0.768623	0.297724	0.589235
A0A0B4J1Y9_IGHV3-72	16.5418	0.226529	0.5432	0.591312	0.770497	0.295066	0.591312
O00142_TK2	17.3321	0.244015	0.539148	0.593653	0.772712	0.29068	0.593653
P28065_PSMB9	16.031	0.36005	0.538292	0.594808	0.773379	0.289758	0.594808
P56199_ITGA1	14.4054	-0.156118	-0.530318	0.599687	0.778881	0.281237	0.599687
P00813_ADA	13.3185	1.46859	0.549469	0.606957	0.779568	0.301916	0.606957
P01009_SERPINA1	24.8908	-0.173602	-0.516958	0.60887	0.779568	0.267246	0.60887
P10515_DLAT	15.1437	1.3817	0.539219	0.609583	0.779568	0.290757	0.609583
P11717_IGF2R	17.7215	-0.0931423	-0.522763	0.604872	0.779568	0.273281	0.604872
P16150_SPN	13.7522	0.474796	0.523978	0.609944	0.779568	0.274553	0.609944
P19256_CD58	16.9749	-0.0871823	-0.514932	0.610391	0.779568	0.265155	0.610391
P20023_CR2	17.3439	0.153218	0.516217	0.609382	0.779568	0.26648	0.609382
P23142_FBLN1	21.0673	0.10697	0.512544	0.611919	0.779568	0.262701	0.611919
P40925_MDH1	16.8489	0.136676	0.511821	0.612419	0.779568	0.26196	0.612419
P48444_ARCN1	13.6869	1.00892	0.51551	0.612518	0.779568	0.265751	0.612518
P68871_HBB	21.1771	0.239885	0.511821	0.612419	0.779568	0.261961	0.612419
Q6Q788_APOA5	14.8084	-0.317544	-0.526549	0.604984	0.779568	0.277254	0.604984
Q6UVK1_CSPG4	16.8201	0.638019	0.517014	0.609715	0.779568	0.267304	0.609715
Q86UD1_OAF	18.5456	-0.0945168	-0.51378	0.611065	0.779568	0.26397	0.611065
Q8N3T6_TMEM132C	12.6733	-0.451879	-0.533019	0.602461	0.779568	0.284109	0.602461
Q96IY4_CPB2	22.8528	-0.0809508	-0.525645	0.602891	0.779568	0.276303	0.602891
Q9BWP8_COLEC11	18.0283	-0.108735	-0.516795	0.608983	0.779568	0.267077	0.608983
Q9H4G4_GLIPR2	17.7692	0.085635	0.51273	0.611791	0.779568	0.262892	0.611791
Q9P121_NTM	15.1097	-0.153085	-0.516873	0.609637	0.779568	0.267158	0.609637
O15031_PLXNB2	14.7659	0.184434	0.507327	0.615532	0.781543	0.25738	0.615532
P04632_CAPNS1	15.3044	0.323635	0.506725	0.617927	0.781543	0.25677	0.617927
P23471_PTPRZ1	15.0778	-0.121409	-0.503913	0.617901	0.781543	0.253928	0.617901
P33151_CDH5	20.96	0.107917	0.505398	0.616869	0.781543	0.255428	0.616869
P51884_LUM	24.2877	-0.0856876	-0.503822	0.617964	0.781543	0.253836	0.617964
Q5SQ64_LY6G6F	16.1159	-0.352448	-0.507661	0.617575	0.781543	0.25772	0.617575
Q9NY97_B3GNT2	16.4888	-0.211238	-0.501099	0.619857	0.783114	0.2511	0.619857
P48059_LIMS1	15.6576	-0.141153	-0.498814	0.62197	0.784861	0.248816	0.62197
Q8WWY7_WFDC12	14.3274	0.515923	0.519327	0.622543	0.784861	0.269701	0.622543
P13727_PRG2	17.0439	-0.161063	-0.495561	0.623714	0.785515	0.245581	0.623714
P15509_CSF2RA	13.2525	-0.188567	-0.495285	0.62534	0.786739	0.245307	0.62534
P09871_C1S	24.8769	-0.0679987	-0.48458	0.631396	0.793483	0.234818	0.631396
P59665_DEFA1	19.3548	-0.204047	-0.483692	0.632019	0.793483	0.233958	0.632019
Q13508_ART3	16.1703	-0.159892	-0.477707	0.636225	0.797932	0.228204	0.636225
P12821_ACE	17.5117	-0.181534	-0.472573	0.639843	0.79997	0.223325	0.639843
Q13361_MFAP5	13.7971	0.258088	0.485371	0.639185	0.79997	0.235585	0.639185
Q99941_ATF6B	15.1717	-0.254541	-0.474416	0.639037	0.79997	0.225071	0.639037
A0A0A0MS15_IGHV3-49	15.1204	-0.301601	-0.467208	0.645435	0.804973	0.218284	0.645435
P23526_AHCY	13.5895	0.202479	0.466599	0.645622	0.804973	0.217714	0.645622
Q9ULI3_HEG1	15.9804	-0.126199	-0.464075	0.645851	0.804973	0.215366	0.645851
P07384_CAPN1	15.85	-0.141628	-0.462034	0.647777	0.806539	0.213476	0.647777
P01040_CSTA	16.2301	-0.245526	-0.458098	0.650198	0.807928	0.209854	0.650198
P02647_APOA1	28.468	0.0753772	0.456697	0.651087	0.807928	0.208572	0.651087
P07998_RNASE1	16.9863	0.165318	0.453301	0.653503	0.807928	0.205482	0.653503
P08174_CD55	17.0286	-0.1241	-0.45318	0.653589	0.807928	0.205372	0.653589
P14868_DARS1	15.4409	-0.288366	-0.461278	0.652302	0.807928	0.212777	0.652302
P16452_EPB42	12.4281	-0.341303	-0.468268	0.652298	0.807928	0.219275	0.652298
Q12907_LMAN2	15.3103	0.183316	0.455905	0.65165	0.807928	0.20785	0.65165
P02748_C9	24.6292	0.088364	0.450174	0.655731	0.808706	0.202657	0.655731
P04080_CSTB	16.0893	-0.141736	-0.448528	0.656906	0.808706	0.201177	0.656906
P14770_GP9	14.6555	0.368879	0.451195	0.656736	0.808706	0.203577	0.656736
P26022_PTX3	13.6747	-0.401527	-0.458656	0.656421	0.808706	0.210366	0.656421
Q96B86_RGMA	14.1463	0.29992	0.448414	0.658075	0.809318	0.201075	0.658075
P05154_SERPINA5	20.9307	0.140669	0.439774	0.663165	0.814746	0.193401	0.663165
P00747_PLG	26.3045	0.0640175	0.436873	0.665245	0.81595	0.190858	0.665245
P63208_SKP1	14.7546	1.28745	0.459769	0.665501	0.81595	0.211387	0.665501
Q14315_FLNC	15.5194	0.4693	0.437812	0.667425	0.816783	0.19168	0.667425
Q96NZ9_PRAP1	16.018	-0.121358	-0.43368	0.667537	0.816783	0.188079	0.667537
P46531_NOTCH1	14.9525	0.17245	0.432037	0.668718	0.817398	0.186656	0.668718
P50895_BCAM	14.7811	-0.148398	-0.433488	0.669577	0.817617	0.187912	0.669577
A0A075B6P5;A0A087WW87;P01614;P01615_IGKV2-28;IGKV2-40;IGKV2D-40;IGKV2D-28	18.8717	-0.163346	-0.428878	0.67109	0.818634	0.183937	0.67109
P01011_SERPINA3	28.8151	0.0949864	0.425456	0.673456	0.81986	0.181013	0.673456
Q14766_LTBP1	18.0091	-0.100921	-0.426154	0.672953	0.81986	0.181608	0.672953
O60506_SYNCRIP	10.8623	3.03208	0.446157	0.674644	0.820476	0.199056	0.674644
Q7Z4W1_DCXR	11.3086	0.548628	0.434053	0.675913	0.82119	0.188402	0.675913
O43790;P78385;P78386;Q14533_KRT86;KRT83;KRT85;KRT81	15.5219	-0.212656	-0.421006	0.677229	0.821959	0.177246	0.677229
A0A0J9YX35_IGHV3-64D	15.1164	0.209887	0.42089	0.679858	0.823489	0.177149	0.679858
P16070_CD44	20.7375	0.129586	0.416834	0.679685	0.823489	0.173751	0.679685
Q13586_STIM1	16.4158	-0.197293	-0.418498	0.680571	0.823526	0.175141	0.680571
Q14515_SPARCL1	18.6985	-0.0708029	-0.411443	0.683591	0.825791	0.169286	0.683591
Q9Y5Y7_LYVE1	20.2569	-0.0956137	-0.411133	0.683816	0.825791	0.169031	0.683816
A0A0B4J2D9;P0DP09_IGKV1D-13;IGKV1-13	14.7019	-0.582678	-0.435338	0.686528	0.827748	0.189519	0.686528
P52888_THOP1	14.2036	0.241502	0.411474	0.687498	0.827748	0.169311	0.687498
Q8IUL8_CILP2	14.84	-0.161534	-0.407409	0.686936	0.827748	0.165982	0.686936
P13647_KRT5	13.9839	-0.204391	-0.406884	0.690782	0.829663	0.165555	0.690782
P16278_GLB1	14.3529	0.333523	0.404973	0.690306	0.829663	0.164003	0.690306
Q15166_PON3	19.6845	0.0944295	0.400092	0.691845	0.829663	0.160073	0.691845
Q8IWV2_CNTN4	16.0337	-0.0875012	-0.400262	0.691721	0.829663	0.160209	0.691721
P12882_MYH1	18.3909	-0.439521	-0.398386	0.693616	0.830958	0.158711	0.693616
P12111_COL6A3	17.1746	0.0848448	0.39467	0.695801	0.831805	0.155765	0.695801
P17813_ENG	16.4768	-0.236639	-0.393857	0.696395	0.831805	0.155123	0.696395
Q8TER0_SNED1	15.3176	-0.133923	-0.395074	0.695596	0.831805	0.156084	0.695596
Q86X29_LSR	15.4021	-0.319616	-0.38967	0.700236	0.835565	0.151843	0.700236
P02768_ALB	28.1579	0.0650925	0.386598	0.701707	0.83649	0.149458	0.701707
P28827_PTPRM	16.2409	-0.116441	-0.384924	0.702934	0.837124	0.148166	0.702934
P78504_JAG1	14.7749	-0.110387	-0.384749	0.704318	0.837943	0.148031	0.704318
P55774_CCL18	16.3486	0.0958854	0.380735	0.706008	0.839125	0.144959	0.706008
O00194_RAB27B	17.1297	-0.238599	-0.374887	0.710801	0.84019	0.140541	0.710801
P08254_MMP3	11.9233	0.800129	0.377069	0.710564	0.84019	0.142181	0.710564
P08670_VIM	15.5129	-0.0820002	-0.371269	0.712974	0.84019	0.137841	0.712974
P10646_TFPI	15.8105	-0.328243	-0.373194	0.71164	0.84019	0.139274	0.71164
P25774_CTSS	17.7778	-0.0757821	-0.370037	0.713882	0.84019	0.136927	0.713882
P31151_S100A7	16.7486	-0.272133	-0.373343	0.711621	0.84019	0.139385	0.711621
P35908_KRT2	15.1023	-0.284268	-0.378528	0.708251	0.84019	0.143283	0.708251
P61077;P62837_UBE2D3;UBE2D2	15.2353	-0.408528	-0.384846	0.709423	0.84019	0.148106	0.709423
P62805_H4C1	17.3859	0.127707	0.372505	0.712063	0.84019	0.13876	0.712063
Q02413_DSG1	14.2629	0.277751	0.389709	0.71323	0.84019	0.151873	0.71323
Q9UBP4_DKK3	15.9274	0.18224	0.366874	0.716217	0.842114	0.134596	0.716217
P13667_PDIA4	13.9303	0.270294	0.364586	0.718503	0.842334	0.132923	0.718503
Q08ET2_SIGLEC14	16.6094	-0.214892	-0.36668	0.717229	0.842334	0.134454	0.717229
Q9UBX1_CTSF	16.3153	0.248856	0.364973	0.717887	0.842334	0.133205	0.717887
P10720_PF4V1	23.3785	-0.077951	-0.362084	0.719757	0.842984	0.131105	0.719757
O15143_ARPC1B	14.1766	0.150537	0.360934	0.723227	0.844583	0.130274	0.723227
P01137_TGFB1	16.7283	-0.136721	-0.357743	0.722971	0.844583	0.12798	0.722971
P02786_TFRC	20.2653	-0.150936	-0.358929	0.722092	0.844583	0.12883	0.722092
P05155_SERPING1	27.1594	-0.047566	-0.355581	0.724573	0.845335	0.126438	0.724573
O60888_CUTA	16.8433	-0.16952	-0.345011	0.734115	0.852338	0.119032	0.734115
P05060_CHGB	13.3276	0.217701	0.34506	0.733676	0.852338	0.119067	0.733676
P61160_ACTR2	15.2624	-0.164346	-0.346805	0.732211	0.852338	0.120274	0.732211
Q96A32_MYLPF	16.2113	0.676104	0.351126	0.733695	0.852338	0.12329	0.733695
Q9UJJ9_GNPTG	17.9067	-0.0724898	-0.345274	0.73223	0.852338	0.119214	0.73223
P00751_CFB	26.7999	0.0528006	0.336795	0.738551	0.856662	0.113431	0.738551
P07195_LDHB	19.8298	0.0690267	0.329694	0.743859	0.860644	0.108698	0.743859
P08590_MYL3	14.4252	-1.50455	-0.350653	0.744129	0.860644	0.122957	0.744129
P09681_GIP	13.236	-0.304799	-0.334158	0.744093	0.860644	0.111662	0.744093
Q13217_DNAJC3	13.3616	-0.234053	-0.327898	0.746108	0.861852	0.107517	0.746108
Q8TCZ2_CD99L2	14.5996	0.169517	0.327892	0.746605	0.861852	0.107513	0.746605
P63000_RAC1	14.8594	-0.308179	-0.32666	0.747945	0.862572	0.106707	0.747945
P04259_KRT6B	15.4658	-0.210745	-0.315724	0.754337	0.868519	0.0996815	0.754337
Q14574_DSC3	16.6296	0.0689122	0.315543	0.754544	0.868519	0.0995677	0.754544
P60900_PSMA6	15.3459	-0.146608	-0.314037	0.755677	0.868992	0.098619	0.755677
P29966_MARCKS	13.2279	-0.138746	-0.31208	0.757808	0.869781	0.097394	0.757808
Q8N149_LILRA2	14.7172	0.149919	0.311158	0.757772	0.869781	0.0968195	0.757772
A0A0C4DH41;P01824;P01825;P06331;P0DP06;P0DP08_IGHV4-61;IGHV4-39;IGHV4-59;IGHV4-34;IGHV4-30-4;IGHV4-38-2	16.5137	0.145714	0.309502	0.75987	0.870489	0.0957912	0.75987
P00491_PNP	16.4013	-0.11103	-0.308676	0.759642	0.870489	0.0952811	0.759642
P01877_IGHA2	24.8292	-0.107245	-0.306125	0.761634	0.87168	0.0937123	0.761634
P06312_IGKV4-1	16.4886	-0.116833	-0.304702	0.762638	0.872	0.0928434	0.762638
P13929_ENO3	18.6756	-0.117314	-0.303647	0.763434	0.872082	0.0922017	0.763434
Q16853_AOC3	17.706	0.0837651	0.302667	0.764174	0.8721	0.0916073	0.764174
P81605_DCD	18.241	0.20555	0.300902	0.765507	0.872794	0.0905421	0.765507
P02585_TNNC2	15.3042	1.76805	0.306622	0.767092	0.873774	0.0940173	0.767092
Q6EMK4_VASN	20.1955	0.0581537	0.29421	0.770567	0.876903	0.0865593	0.770567
O00584_RNASET2	14.0821	0.139539	0.290254	0.773697	0.879274	0.0842476	0.773697
Q16270_IGFBP7	18.3257	-0.0627668	-0.289531	0.774111	0.879274	0.0838281	0.774111
P06681_C2	24.249	0.0514262	0.288452	0.774929	0.879373	0.0832046	0.774929
P06899;P23527;P33778;Q16778;Q8N257_H2BC11;HIST1H2BO;HIST1H2BB;HIST2H2BE;HIST3H2BB	17.4215	0.079796	0.285357	0.777277	0.880043	0.0814288	0.777277
P29122_PCSK6	15.4163	-0.137948	-0.285053	0.777712	0.880043	0.081255	0.777712
Q9NY33_DPP3	14.5345	-0.0686051	-0.286636	0.776865	0.880043	0.0821599	0.776865
O00533_CHL1	19.8749	-0.0683677	-0.279702	0.781572	0.881117	0.0782331	0.781572
P43034_PAFAH1B1	14.6879	0.220437	0.282	0.781589	0.881117	0.0795241	0.781589
Q15185_PTGES3	15.0845	0.41725	0.290605	0.779938	0.881117	0.0844512	0.779938
Q15746_MYLK	17.229	-0.311838	-0.282375	0.780901	0.881117	0.0797359	0.780901
P20333_TNFRSF1B	12.386	1.39131	0.301599	0.783524	0.882163	0.0909617	0.783524
Q6UWM9_UGT2A3	17.038	0.10241	0.276614	0.783982	0.882163	0.0765154	0.783982
Q9UMY4_SNX12	13.7688	-1.31179	-0.291463	0.785672	0.883239	0.0849509	0.785672
O15467_CCL16	16.2545	-0.0922303	-0.27399	0.786787	0.883667	0.0750703	0.786787
O43396_TXNL1	15.2788	-0.19572	-0.276363	0.787973	0.884175	0.0763767	0.787973
P16581_SELE	15.9376	0.110728	0.269273	0.789856	0.885463	0.0725079	0.789856
O95989_NUDT3	14.9044	0.18859	0.259191	0.797807	0.891026	0.0671799	0.797807
P03973_SLPI	16.07	-0.101223	-0.257488	0.798511	0.891026	0.0663	0.798511
P04908;P0C0S8;P20671;Q7L7L0;Q93077;Q96KK5;Q99878;Q9BTM1_H2AC4;H2AC11;H2AC7;HIST3H2A;HIST1H2AC;HIST1H2AH;H2AC14;H2AFJ	17.3345	0.132504	0.257698	0.798408	0.891026	0.0664082	0.798408
P14550_AKR1A1	14.3801	-0.488681	-0.263058	0.798519	0.891026	0.0691993	0.798519
Q12884_FAP	15.3989	0.112925	0.258546	0.797702	0.891026	0.0668462	0.797702
P26447_S100A4	16.531	-0.0724897	-0.255609	0.799948	0.891794	0.0653361	0.799948
P78509_RELN	14.4219	-0.0780179	-0.247822	0.806027	0.89774	0.0614155	0.806027
P23141_CES1	15.0985	-0.207402	-0.246539	0.807465	0.89851	0.0607816	0.807465
P69905_HBA1	20.1725	-0.086808	-0.24395	0.808884	0.899258	0.0595116	0.808884
O43866_CD5L	21.0453	-0.161342	-0.241897	0.81046	0.899348	0.0585141	0.81046
O75023_LILRB5	15.8717	-0.0910552	-0.242069	0.810499	0.899348	0.0585976	0.810499
P62873_GNB1	15.6355	-0.0990464	-0.243159	0.811206	0.899348	0.0591265	0.811206
Q06481_APLP2	15.7528	-0.138943	-0.238508	0.813116	0.900636	0.0568861	0.813116
O00585_CCL21	12.726	-0.427325	-0.250732	0.814788	0.901337	0.0628663	0.814788
P22413_ENPP1	13.2269	0.238686	0.250095	0.815246	0.901337	0.0625476	0.815246
Q16851_UGP2	14.1582	-0.158308	-0.239157	0.816422	0.901569	0.0571963	0.816422
Q27J81_INF2	14.0217	-0.20305	-0.234131	0.817702	0.901569	0.0548175	0.817702
Q8N1Q1_CA13	14.4788	0.24873	0.234795	0.817572	0.901569	0.0551287	0.817572
P28161_GSTM2	14.0957	-0.154973	-0.233186	0.818798	0.901951	0.0543759	0.818798
P78552_IL13RA1	15.8544	-0.0442039	-0.223103	0.824974	0.907924	0.0497751	0.824974
Q12866_MERTK	16.1214	-0.0769511	-0.221518	0.826148	0.908385	0.0490704	0.826148
P35443_THBS4	19.8375	-0.0495672	-0.218182	0.828724	0.909556	0.0476033	0.828724
Q08257_CRYZ	14.1706	-0.226418	-0.237015	0.828581	0.909556	0.056176	0.828581
A0A0B4J2H0;A0A0C4DH29;P01742;P01743;P0DP01_IGHV1-69D;IGHV1-3;IGHV1-69;IGHV1-46;IGHV1-8	19.1365	-0.240823	-0.214915	0.832025	0.910807	0.0461883	0.832025
O75223_GGCT	16.0339	-0.374529	-0.213122	0.833645	0.910807	0.0454209	0.833645
P01876_IGHA1	23.0362	0.0748612	0.212045	0.833512	0.910807	0.0449631	0.833512
P28072_PSMB6	15.4728	-0.104357	-0.213554	0.832396	0.910807	0.0456052	0.832396
Q5JSH3_WDR44	14.5319	0.218517	0.217436	0.832301	0.910807	0.0472783	0.832301
Q9UK23_NAGPA	15.3005	0.0838505	0.209182	0.835945	0.912491	0.0437572	0.835945
P18669_PGAM1	14.889	-0.0694182	-0.209075	0.836755	0.912548	0.0437125	0.836755
Q6WN34_CHRDL2	13.9718	-0.120797	-0.208074	0.837819	0.912882	0.0432947	0.837819
O75503_CLN5	12.828	-0.259781	-0.199299	0.84571	0.920646	0.03972	0.84571
P11169_SLC2A3	14.6314	0.209255	0.192965	0.849435	0.922925	0.0372355	0.849435
P13645_KRT10	16.5707	0.13085	0.189752	0.850746	0.922925	0.0360058	0.850746
P20810_CAST	14.9271	-0.0988818	-0.191103	0.850869	0.922925	0.0365205	0.850869
Q96AP7_ESAM	17.8406	0.306352	0.19243	0.849576	0.922925	0.0370293	0.849576
O95633_FSTL3	14.4205	0.100758	0.186966	0.853412	0.924018	0.0349561	0.853412
P35754_GLRX	13.8916	-0.192191	-0.190663	0.852657	0.924018	0.0363522	0.852657
Q08380_LGALS3BP	22.4839	0.0797087	0.180153	0.85821	0.928379	0.0324549	0.85821
A6NHG4;P30046_DDTL;DDT	15.402	-0.0751982	-0.174444	0.864038	0.930841	0.0304309	0.864038
P01034_CST3	20.8254	0.0378309	0.171275	0.865125	0.930841	0.0293351	0.865125
P09104_ENO2	14.7381	-0.0623728	-0.176657	0.862758	0.930841	0.0312075	0.862758
P10768_ESD	14.8049	0.0581023	0.172157	0.864654	0.930841	0.029638	0.864654
P55786_NPEPPS	13.6239	-0.168764	-0.176026	0.863242	0.930841	0.0309852	0.863242
Q08554_DSC1	15.5789	0.0643364	0.173865	0.863228	0.930841	0.0302291	0.863228
P25788_PSMA3	15.8707	-0.0651987	-0.166889	0.868582	0.933489	0.027852	0.868582
Q76LX8_ADAMTS13	17.4282	-0.0398761	-0.166131	0.869137	0.933489	0.0275995	0.869137
Q9NZT1_CALML5	16.3852	-0.0578748	-0.163682	0.871049	0.934709	0.0267916	0.871049
Q9UKY7_CDV3	12.9105	0.215268	0.165285	0.872058	0.934958	0.027319	0.872058
P02654_APOC1	19.7486	0.0919106	0.1587	0.874939	0.936866	0.0251856	0.874939
P11277_SPTB	19.843	0.48011	0.158106	0.87565	0.936866	0.0249975	0.87565
P63316_TNNC1	13.6805	0.407302	0.166418	0.876172	0.936866	0.0276949	0.876172
O43707_ACTN4	12.9504	0.156068	0.151065	0.881375	0.941593	0.0228208	0.881375
P51149_RAB7A	15.9249	-0.0609675	-0.14896	0.882787	0.942265	0.0221891	0.882787
P31948_STIP1	15.4834	-0.0608598	-0.145985	0.885023	0.942765	0.0213117	0.885023
P34096_RNASE4	18.3551	-0.0353099	-0.144988	0.885663	0.942765	0.0210214	0.885663
P58335_ANTXR2	15.5848	0.0950294	0.146996	0.885111	0.942765	0.0216077	0.885111
Q8WZA0_LZIC	14.5402	-0.194618	-0.144373	0.887145	0.942765	0.0208435	0.887145
Q9HD89_RETN	16.3115	0.0579209	0.143292	0.88717	0.942765	0.0205327	0.88717
P04004_VTN	27.6805	-0.020052	-0.140835	0.888915	0.942984	0.0198345	0.888915
P12109_COL6A1	15.3413	0.0549002	0.1408	0.888943	0.942984	0.0198246	0.888943
P02790_HPX	29.29	-0.0240419	-0.136986	0.891932	0.945224	0.0187651	0.891932
P11150_LIPC	15.3745	-0.168823	-0.138474	0.89384	0.945224	0.0191752	0.89384
P58215_LOXL3	15.3098	0.0521385	0.134099	0.894195	0.945224	0.0179826	0.894195
Q6YHK3_CD109	16.7141	-0.0277319	-0.135464	0.893124	0.945224	0.0183506	0.893124
Q8WWV6_FCAMR	16.0266	0.172389	0.134371	0.895041	0.945289	0.0180555	0.895041
P15144_ANPEP	19.2776	0.0202633	0.131561	0.896214	0.94558	0.0173084	0.896214
Q10588_BST1	18.9892	0.0419752	0.129665	0.897673	0.94558	0.0168131	0.897673
Q15904_ATP6AP1	14.4775	-0.138654	-0.131856	0.897138	0.94558	0.017386	0.897138
P08648_ITGA5	15.1613	-0.0395413	-0.127766	0.899252	0.946416	0.0163241	0.899252
P04275_VWF	20.6006	0.031203	0.126267	0.90034	0.946733	0.0159433	0.90034
P06702_S100A9	16.7994	0.0725108	0.123983	0.902132	0.94779	0.0153719	0.902132
Q15828_CST6	17.7313	0.0365387	0.118842	0.906171	0.950374	0.0141235	0.906171
Q9UGM5_FETUB	21.1237	-0.0229658	-0.11966	0.905528	0.950374	0.0143186	0.905528
Q15113_PCOLCE	19.7434	-0.021261	-0.11748	0.907241	0.950669	0.0138015	0.907241
O00139_KIF2A	14.6008	-0.175174	-0.116166	0.908632	0.951298	0.0134945	0.908632
P08581_MET	15.7973	-0.0613817	-0.114509	0.909576	0.951459	0.0131124	0.909576
P19957_PI3	15.7768	-0.105099	-0.112694	0.912013	0.95318	0.0127	0.912013
Q08830_FGL1	13.9147	-0.160453	-0.111614	0.913368	0.953768	0.0124577	0.913368
Q16658_FSCN1	13.9043	-0.0406633	-0.108641	0.915044	0.954691	0.0118028	0.915044
A0A075B6I0_IGLV8-61	15.009	-0.140267	-0.105228	0.918829	0.955329	0.0110729	0.918829
O14960_LECT2	16.6246	0.023653	0.104032	0.91784	0.955329	0.0108226	0.91784
P00325_ADH1B	15.2074	-0.0621424	-0.103902	0.918081	0.955329	0.0107956	0.918081
Q9NY65_TUBA8	15.0673	0.283204	0.106309	0.918377	0.955329	0.0113017	0.918377
P02671_FGA	23.5496	-0.013738	-0.101362	0.919919	0.955636	0.0102742	0.919919
P12273_PIP	14.0693	-0.0822303	-0.101063	0.92175	0.956109	0.0102136	0.92175
Q86SQ4_ADGRG6	16.996	-0.0159647	-0.0987669	0.921962	0.956109	0.0097549	0.921962
P22692_IGFBP4	19.0416	0.023741	0.0970555	0.92331	0.956639	0.00941976	0.92331
P48509_CD151	15.0239	0.114103	0.0988758	0.924063	0.956639	0.00977642	0.924063
P17900_GM2A	15.7677	-0.03438	-0.0922756	0.927075	0.958111	0.00851479	0.927075
Q9Y274_ST3GAL6	16.0103	-0.067701	-0.0934232	0.926459	0.958111	0.00872789	0.926459
O95897_OLFM2	15.8355	0.0328638	0.0895319	0.929278	0.959563	0.00801595	0.929278
P49747_COMP	19.7848	-0.0223776	-0.0868568	0.931346	0.960875	0.0075441	0.931346
P05090_APOD	25.795	0.0208779	0.08073	0.936178	0.962639	0.00651733	0.936178
P05107_ITGB2	14.4281	-0.059185	-0.0804196	0.936459	0.962639	0.00646731	0.936459
P13497_BMP1	14.8107	-0.0586092	-0.0776143	0.938653	0.962639	0.00602398	0.938653
P37840_SNCA	14.8199	-0.0434163	-0.0788984	0.93764	0.962639	0.00622496	0.93764
P60022_DEFB1	14.7123	-0.0763286	-0.0791035	0.93794	0.962639	0.00625736	0.93794
Q14376_GALE	16.5706	-0.0974186	-0.0808561	0.937353	0.962639	0.00653771	0.937353
Q93063_EXT2	14.2629	-0.0340602	-0.0818616	0.935849	0.962639	0.00670132	0.935849
Q9NRX4_PHPT1	12.5975	-0.05489	-0.0749583	0.941912	0.96516	0.00561874	0.941912
O75144_ICOSLG	18.1867	-0.0145317	-0.0712932	0.943624	0.966092	0.00508272	0.943624
O14786_NRP1	18.1978	-0.0144879	-0.0689516	0.945473	0.967162	0.00475433	0.945473
Q92823_NRCAM	15.9122	0.0153659	0.0644973	0.94899	0.969936	0.00415991	0.94899
O15511_ARPC5	15.7275	0.0171604	0.0549373	0.956666	0.975778	0.00301811	0.956666
P08833_IGFBP1	16.9627	0.0333985	0.0555853	0.956135	0.975778	0.00308973	0.956135
Q8WZ42_TTN	21.3907	-0.0316872	-0.0541841	0.957138	0.975778	0.00293592	0.957138
P28074_PSMB5	14.8454	-0.0532297	-0.0510871	0.959664	0.9767	0.00260989	0.959664
P54296_MYOM2	15.2545	-0.249675	-0.0522335	0.959645	0.9767	0.00272834	0.959645
Q86VB7_CD163	19.3601	0.0119263	0.0470042	0.962813	0.979076	0.0022094	0.962813
P31949_S100A11	15.0816	0.0259372	0.0452005	0.964478	0.979943	0.00204309	0.964478
O75015_FCGR3B	19.0102	0.0255083	0.0429586	0.966092	0.980754	0.00184544	0.966092
A6NGU5;P19440;P36268_GGT3P;GGT1;GGT2	14.3927	-0.0201754	-0.0372416	0.970684	0.981092	0.00138694	0.970684
P02766_TTR	23.6256	0.0138681	0.0369074	0.970797	0.981092	0.00136216	0.970797
P09382_LGALS1	15.7177	0.00910959	0.0405279	0.967933	0.981092	0.00164251	0.967933
Q6GTS8_PM20D1	16.0571	0.0406652	0.0378398	0.970235	0.981092	0.00143185	0.970235
Q99426_TBCB	15.1577	0.0341059	0.0398151	0.968546	0.981092	0.00158524	0.968546
Q9Y4D7_PLXND1	15.1818	0.0125158	0.0362635	0.971314	0.981092	0.00131504	0.971314
Q12794_HYAL1	15.3603	-0.0301994	-0.0312009	0.975437	0.984431	0.000973493	0.975437
P68431;P84243;Q16695;Q71DI3_H3C1;H3-3A;HIST3H3;HIST2H3A	17.4173	0.0128899	0.0286566	0.97735	0.985536	0.000821198	0.97735
O95980_RECK	16.1119	0.0301805	0.0266782	0.978888	0.98626	0.000711729	0.978888
O15144_ARPC2	13.6679	0.00955878	0.0223482	0.982335	0.988085	0.00049944	0.982335
P16233_PNLIP	15.2903	-0.0144135	-0.0227024	0.98234	0.988085	0.000515399	0.98234
O00592_PODXL	17.6207	-0.00222157	-0.0134837	0.989329	0.992978	0.000181811	0.989329
Q6UX71_PLXDC2	18.9827	0.00254115	0.0134928	0.989321	0.992978	0.000182057	0.989321
Q96RD9_FCRL5	14.2835	-0.00482543	-0.013057	0.989679	0.992978	0.000170484	0.989679
P00326_ADH1C	16.2628	0.00700843	0.0114668	0.990939	0.993164	0.000131488	0.990939
P01714_IGLV3-19	14.999	-0.00650609	-0.0107777	0.991514	0.993164	0.000116158	0.991514
Q13790_APOF	22.3738	0.00201263	0.00637266	0.994956	0.995783	4.06109e-05	0.994956
P12429_ANXA3	14.4493	0.00267446	0.00486827	0.996147	0.996147	2.37001e-05	0.996147
O60493_SNX3	15.85	NA	NA	NA	NA	NA	NA
O76003_GLRX3	11.2684	NA	NA	NA	NA	NA	NA
P07288_KLK3	14.6582	NA	NA	NA	NA	NA	NA
P10916_MYL2	15.8548	NA	NA	NA	NA	NA	NA
P24855_DNASE1	16.2494	NA	NA	NA	NA	NA	NA
P30040_ERP29	15.375	NA	NA	NA	NA	NA	NA
P48788_TNNI2	17.9054	NA	NA	NA	NA	NA	NA
P51161_FABP6	15.1342	NA	NA	NA	NA	NA	NA
P61106_RAB14	14.795	NA	NA	NA	NA	NA	NA
Q14012;Q8IU85_CAMK1;CAMK1D	14.5093	NA	NA	NA	NA	NA	NA
Q14554_PDIA5	12.8845	NA	NA	NA	NA	NA	NA
Q14677_CLINT1	14.507	NA	NA	NA	NA	NA	NA
Q32MZ4_LRRFIP1	14.7369	NA	NA	NA	NA	NA	NA
Q6ZVM7_TOM1L2	14.4206	NA	NA	NA	NA	NA	NA
Q7LDG7_RASGRP2	15.0411	NA	NA	NA	NA	NA	NA
Q8NE71_ABCF1	12.7729	NA	NA	NA	NA	NA	NA
Q8TF64_GIPC3	14.4924	NA	NA	NA	NA	NA	NA
Q92619_ARHGAP45	14.5085	NA	NA	NA	NA	NA	NA
Q92930_RAB8B	19.1622	NA	NA	NA	NA	NA	NA
Q9BRT3_MIEN1	14.3099	NA	NA	NA	NA	NA	NA
Q9H7M9_VSIR	14.5078	NA	NA	NA	NA	NA	NA
Q9HB71_CACYBP	14.3255	NA	NA	NA	NA	NA	NA
Q9HC84_MUC5B	13.2705	NA	NA	NA	NA	NA	NA
Q9UHY7_ENOPH1	13.8384	NA	NA	NA	NA	NA	NA

## Sheet: Plasma-DIA-LF
ID	AveExpr	Coef	t	P.value	P.value.adj	F	F.p.value
P09960_LTA4H	14.8608	-2.14358	-7.4243	2.57085e-08	2.69939e-05	55.1202	2.57085e-08
P01871_IGHM	17.3866	-3.01768	-5.47096	5.86351e-06	0.00307834	29.9314	5.86351e-06
Q9UKX2_MYH2	10.942	-16.5702	-11.9633	3.89355e-05	0.0136274	143.12	3.89355e-05
P12429_ANXA3	13.7425	-5.15515	-4.852	0.000138548	0.0275062	23.5419	0.000138548
Q8WWA0_ITLN1	13.6513	-2.05519	-4.44017	0.000142159	0.0275062	19.7151	0.000142159
Q9UM47_NOTCH3	14.0092	-1.55768	-4.33124	0.000157178	0.0275062	18.7596	0.000157178
P48788_TNNI2	13.4422	-5.75371	-36.2611	0.000190446	0.0285669	1314.87	0.000190446
P04211_IGLV7-43	13.3171	-1.62605	-4.17149	0.000354286	0.0381627	17.4013	0.000354286
P05164_MPO	11.7491	3.94201	4.03094	0.00047249	0.0381627	16.2485	0.00047249
P13987_CD59	13.8644	1.11747	4.00078	0.000372868	0.0381627	16.0062	0.000372868
Q08830_FGL1	15.3797	-1.86703	-4.07549	0.000303181	0.0381627	16.6096	0.000303181
Q8N6C8_LILRA3	15.3849	-1.61025	-3.9596	0.000417753	0.0381627	15.6784	0.000417753
Q9H9E3_COG4	15.6617	1.52802	3.99243	0.000440261	0.0381627	15.9395	0.000440261
P04040_CAT	16.4645	1.02202	3.83421	0.00058955	0.0442163	14.7012	0.00058955
P00915_CA1	19.838	1.16938	3.69848	0.000853277	0.0597294	13.6787	0.000853277
P01040_CSTA	15.2921	-1.73923	-3.66577	0.000932293	0.0611817	13.4378	0.000932293
P07900_HSP90AA1	10.1005	4.45946	3.98541	0.00100994	0.0623787	15.8835	0.00100994
P08779_KRT16	13.8436	12.4091	5.56996	0.00109477	0.0638615	31.0244	0.00109477
P20742_PZP	16.5787	2.45715	3.59727	0.00120144	0.0663954	12.9403	0.00120144
Q04695_KRT17	13.3535	-2.65383	-16.725	0.00129177	0.0678177	279.725	0.00129177
P04278_SHBG	16.8519	-1.49014	-3.52562	0.00135899	0.0679493	12.43	0.00135899
P20851_C4BPB	21.2354	0.823183	3.5066	0.00142983	0.0682419	12.2962	0.00142983
P13716_ALAD	13.7209	1.22597	3.45417	0.00174777	0.0797896	11.9313	0.00174777
Q9BS26_ERP44	10.8616	1.32583	3.70758	0.0018295	0.0800404	13.7461	0.0018295
Q92496_CFHR4	16.8747	1.23491	3.39835	0.00190606	0.0800544	11.5488	0.00190606
P01591_JCHAIN	14.4427	-1.633	-3.32082	0.00233758	0.0931031	11.0279	0.00233758
P0C0L5_C4B	21.0057	1.02311	3.31171	0.00239408	0.0931031	10.9674	0.00239408
P32119_PRDX2	15.8703	0.827933	3.28874	0.00254234	0.0953379	10.8158	0.00254234
P02649_APOE	21.7882	1.00697	3.2327	0.00294202	0.101075	10.4503	0.00294202
P49641_MAN2A2	12.7365	0.913401	3.28879	0.00293811	0.101075	10.8162	0.00293811
P55056_APOC4	16.8657	1.75988	3.22723	0.00298413	0.101075	10.415	0.00298413
P02655_APOC2	21.6671	1.74021	3.19221	0.00326748	0.101997	10.1902	0.00326748
P31949_S100A11	14.5488	-3.95667	-3.56121	0.00330277	0.101997	12.6822	0.00330277
Q01469_FABP5	12.0551	-1.70468	-3.26107	0.00325548	0.101997	10.6346	0.00325548
Q03591_CFHR1	20.54	1.03203	3.15876	0.00356201	0.10686	9.97778	0.00356201
P04083_ANXA1	14.2371	-6.15154	-3.37339	0.00402453	0.117382	11.3798	0.00402453
P04114_APOB	22.3263	0.870873	3.05861	0.00460306	0.12719	9.35507	0.00460306
P11684_SCGB1A1	14.2764	1.06646	3.08651	0.00458719	0.12719	9.52654	0.00458719
A0A075B6K5_IGLV3-9	13.2076	4.82492	6.45077	0.00472604	0.127239	41.6125	0.00472604
P11413_G6PD	11.9317	-2.63872	-3.40861	0.00492067	0.129167	11.6186	0.00492067
P06727_APOA4	23.8738	-0.902583	-2.97265	0.00572123	0.146323	8.83665	0.00572123
P37840_SNCA	10.9098	1.63972	3.11406	0.00585294	0.146323	9.69736	0.00585294
P06702_S100A9	18.2993	-2.86892	-2.94213	0.00617685	0.15083	8.65611	0.00617685
O75882_ATRN	21.03	0.641149	2.92629	0.0064265	0.151797	8.56319	0.0064265
P05109_S100A8	17.636	-2.8647	-2.9214	0.0065056	0.151797	8.53457	0.0065056
P69905_HBA1	17.2426	0.853947	2.90225	0.00682393	0.155764	8.42303	0.00682393
P42574_CASP3	11.7078	1.91544	3.2742	0.0070224	0.156883	10.7204	0.0070224
O75340_PDCD6	10.8076	3.84729	2.97471	0.00831023	0.162018	8.84892	0.00831023
O75874_IDH1	12.4509	-1.00018	-2.82353	0.00873315	0.162018	7.97234	0.00873315
O95497_VNN1	15.6869	1.27824	2.78554	0.00910386	0.162018	7.75921	0.00910386
P00918_CA2	17.0039	0.866291	2.82268	0.00831041	0.162018	7.9675	0.00831041
P08590_MYL3	13.0209	-1.2251	-7.72086	0.00853423	0.162018	59.6117	0.00853423
P09382_LGALS1	12.9668	0.98814	2.79451	0.00904705	0.162018	7.80929	0.00904705
P13798_APEH	11.9657	1.54501	3.04652	0.00903276	0.162018	9.28129	0.00903276
P19961_AMY2B	13.217	-1.00331	-2.79863	0.00881632	0.162018	7.83234	0.00881632
P62805_H4C1	11.5199	4.14802	2.94614	0.00813969	0.162018	8.67977	0.00813969
Q86U17_SERPINA11	13.1996	-1.23496	-2.88405	0.00787495	0.162018	8.31775	0.00787495
Q9BXJ1_C1QTNF1	11.8481	1.22464	2.93264	0.00809323	0.162018	8.60036	0.00809323
Q9Y6R7_FCGBP	18.6442	0.774166	2.79184	0.00896433	0.162018	7.79438	0.00896433
P11217_PYGM	12.9796	-2.06184	-2.93474	0.00948431	0.163773	8.61267	0.00948431
P49913_CAMP	14.779	0.99592	2.77379	0.00951443	0.163773	7.6939	0.00951443
O76076_CCN5	12.7822	1.12865	2.7733	0.00985143	0.166839	7.69117	0.00985143
P18065_IGFBP2	16.5318	-1.29664	-2.73343	0.0103371	0.171099	7.47166	0.0103371
Q96EE4_CCDC126	13.2998	1.01448	2.72979	0.0104289	0.171099	7.45175	0.0104289
P10124_SRGN	16.5358	0.847091	2.67811	0.0118161	0.190875	7.17229	0.0118161
P07225_PROS1	20.9644	0.63532	2.66454	0.0122078	0.191156	7.09978	0.0122078
P0DJI8_SAA1	18.4694	-1.3422	-2.64436	0.0128128	0.191156	6.99265	0.0128128
P21695_GPD1	10.8	-53.8734	-6.53751	0.0127045	0.191156	42.739	0.0127045
P55774_CCL18	13.256	1.11887	2.70175	0.0123343	0.191156	7.29943	0.0123343
Q01995_TAGLN	12.1286	2.67246	3.07102	0.0125533	0.191156	9.43117	0.0125533
Q15555_MAPRE2	12.1205	0.821192	2.74821	0.0130047	0.191156	7.55263	0.0130047
Q9BUN1_MENT	15.1094	0.926691	2.64037	0.0131078	0.191156	6.97156	0.0131078
P62328_TMSB4X	18.1697	-1.3502	-2.6152	0.0137364	0.197578	6.83925	0.0137364
P19827_ITIH1	22.1406	0.778975	2.60529	0.0140639	0.199555	6.78753	0.0140639
[truncated: 1,013 more rows]
